# Supplementary material for: Proteomic Profiling of Alveolar Macrophages Identifies Loss of Lysosomal Content as an Indicator of Nanofiber‐Induced Frustrated Phagocytosis
Source: Small. 2026 Jan 17;22(11):e10530. doi: 10.1002/smll.202510530 (PMC12921543; doi:10.1002/smll.202510530)
Supplement: Supplementary file 2 — Supporting File 2: smll72163‐sup‐0002‐Supplement_II‐Table S1–S12.xlsx. [file SMLL-22-e10530-s002.xlsx]

## Sheet: SII Table 1
Supplement II Table S1: Identified proteins in the cell lysate of NR8383 rat alveolar macrophages treated with Printex-90, SiC Fibers, and Mitsui-7 (22.5 µg/mL, 18 h).
sample	control	control	control	control	control	control	control	control	control	Mitsui-7	Mitsui-7	Mitsui-7	Mitsui-7	Mitsui-7	Mitsui-7	Mitsui-7	Mitsui-7	Mitsui-7	Printex-90	Printex-90	Printex-90	Printex-90	Printex-90	Printex-90	Printex-90	Printex-90	Printex-90	SiC	SiC	SiC	SiC	SiC	SiC	SiC	SiC	SiC
TMT label	126	126	126	128	128	128	130	130	130	128	128	128	130	130	130	127	127	127	131	131	131	126	126	126	128	128	128	127	127	127	131	131	131	126	126	126
Bio.Rep.	1	1	1	2	2	2	3	3	3	1	1	1	2	2	2	3	3	3	1	1	1	2	2	2	3	3	3	1	1	1	2	2	2	3	3	3
Tech. Rep.	1	2	3	1	2	3	1	2	3	1	2	3	1	2	3	1	2	3	1	2	3	1	2	3	1	2	3	1	2	3	1	2	3	1	2	3
channel name	Reporter intensity corrected 1 TMT_NR8383_22,5ug_Wiemann_400ng_R1_1	Reporter intensity corrected 1 TMT_NR8383_22,5ug_Wiemann_400ng_R1_2	Reporter intensity corrected 1 TMT_NR8383_22,5ug_Wiemann_400ng_R1_3	Reporter intensity corrected 3 TMT_NR8383_22,5ug_Wiemann_400ng_R2_1	Reporter intensity corrected 3 TMT_NR8383_22,5ug_Wiemann_400ng_R2_2	Reporter intensity corrected 3 TMT_NR8383_22,5ug_Wiemann_400ng_R2_3	Reporter intensity corrected 4 TMT_NR8383_22,5ug_Wiemann_400ng_R3_1	Reporter intensity corrected 4 TMT_NR8383_22,5ug_Wiemann_400ng_R3_2	Reporter intensity corrected 4 TMT_NR8383_22,5ug_Wiemann_400ng_R3_3	Reporter intensity corrected 3 TMT_NR8383_22,5ug_Wiemann_400ng_R1_1	Reporter intensity corrected 3 TMT_NR8383_22,5ug_Wiemann_400ng_R1_2	Reporter intensity corrected 3 TMT_NR8383_22,5ug_Wiemann_400ng_R1_3	Reporter intensity corrected 4 TMT_NR8383_22,5ug_Wiemann_400ng_R2_1	Reporter intensity corrected 4 TMT_NR8383_22,5ug_Wiemann_400ng_R2_2	Reporter intensity corrected 4 TMT_NR8383_22,5ug_Wiemann_400ng_R2_3	Reporter intensity corrected 2 TMT_NR8383_22,5ug_Wiemann_400ng_R3_1	Reporter intensity corrected 2 TMT_NR8383_22,5ug_Wiemann_400ng_R3_2	Reporter intensity corrected 2 TMT_NR8383_22,5ug_Wiemann_400ng_R3_3	Reporter intensity corrected 5 TMT_NR8383_22,5ug_Wiemann_400ng_R1_1	Reporter intensity corrected 5 TMT_NR8383_22,5ug_Wiemann_400ng_R1_2	Reporter intensity corrected 5 TMT_NR8383_22,5ug_Wiemann_400ng_R1_3	Reporter intensity corrected 1 TMT_NR8383_22,5ug_Wiemann_400ng_R2_1	Reporter intensity corrected 1 TMT_NR8383_22,5ug_Wiemann_400ng_R2_2	Reporter intensity corrected 1 TMT_NR8383_22,5ug_Wiemann_400ng_R2_3	Reporter intensity corrected 3 TMT_NR8383_22,5ug_Wiemann_400ng_R3_1	Reporter intensity corrected 3 TMT_NR8383_22,5ug_Wiemann_400ng_R3_2	Reporter intensity corrected 3 TMT_NR8383_22,5ug_Wiemann_400ng_R3_3	Reporter intensity corrected 2 TMT_NR8383_22,5ug_Wiemann_400ng_R1_1	Reporter intensity corrected 2 TMT_NR8383_22,5ug_Wiemann_400ng_R1_2	Reporter intensity corrected 2 TMT_NR8383_22,5ug_Wiemann_400ng_R1_3	Reporter intensity corrected 5 TMT_NR8383_22,5ug_Wiemann_400ng_R2_1	Reporter intensity corrected 5 TMT_NR8383_22,5ug_Wiemann_400ng_R2_2	Reporter intensity corrected 5 TMT_NR8383_22,5ug_Wiemann_400ng_R2_3	Reporter intensity corrected 1 TMT_NR8383_22,5ug_Wiemann_400ng_R3_1	Reporter intensity corrected 1 TMT_NR8383_22,5ug_Wiemann_400ng_R3_2	Reporter intensity corrected 1 TMT_NR8383_22,5ug_Wiemann_400ng_R3_3
tr|D3ZHG8|D3ZHG8_RAT;sp|A0A0G2JV04|GGA3_RAT	-0.185473	-0.020418	0.00332713	-0.0485125	0.036879	0.0645423	-0.238907	0.167479	-0.149289	-0.0652893	-0.1573	0.00669363	0.0156839	0.174883	-0.0898134	-0.21954	-0.226378	-0.278523	-0.138624	0.0609796	0.0876777	-0.00229996	0.0165641	-0.100902	-0.19165	0.0157674	-0.178376	0.0314816	-0.0216691	0.178286	0.0808143	0.193246	-0.00826021	-0.244254	-0.293531	-0.250968				-1	4	3	3	7.9	6.8	6.8	71.714	0	27.124
sp|A0JPJ7|OLA1_RAT	0.0887058	0.0870783	0.110207	-0.0314488	0.0766148	0.0428288	-0.000246882	-0.00929861	-0.0253698	0.00792171	-0.0317696	-0.0936023	-0.0634824	-0.0351921	-0.0341558	0.0439733	-0.0180314	-0.0398919	-0.0204809	0.0108429	0.0369595	0.0219384	0.0706868	0.0452861	0.065324	0.0353753	0.059689	-0.0448901	-0.0326708	-0.0551619	-0.123709	-0.0619328	-0.0538799	0.0225695	0.00700183	-0.00621776				-1	9	9	9	23.7	23.7	23.7	44.535	0	29.47
sp|A0JPM9|EIF3J_RAT	-0.0319263	-0.0372109	0.0397592	0.0332355	-0.000789452	0.0140912	-0.0509964	-0.0969868	-0.0138287	0.138049	0.0307507	0.109982	0.00732601	-0.00562543	0.0683582	0.120911	0.0847606	0.177391	0.040365	-0.0304797	-0.0307178	0.056655	-0.0166456	-0.0304329	0.0418606	0.0579875	0.0251886	0.0560991	0.0148837	0.131969	-0.0228755	-0.0712433	-0.0977666	0.20306	0.080586	0.198087				-1	7	7	7	42.1	42.1	42.1	29.187	0	81.036
sp|A1A5S1|PRP6_RAT	0.453625	-0.0768801	0.242067	-0.00982901	0.0825455	0.0330776	-0.0333334	-0.0834367	0.0589587	-0.154195	-0.0138419	0.0510534	-0.110517	-0.00194472	-0.164255	0.0731946	-0.00837311	0.0900513	-0.149993	-0.0278036	0.0336501	0.24905	0.323352	0.139391	0.0480363	-0.049725	0.0282458	-0.00867049	-0.0233227	0.00244005	-0.234557	0.112528	-0.1949	0.328898	0.149065	0.36889				-1	5	5	5	5.1	5.1	5.1	106.76	0	5.5877
sp|A1L134|AUP1_RAT	0.0587902	0.0973952	-0.0523539	0.0143311	-0.054318	-0.0526717	0.0179066	-0.0330002	0.205909	-0.019041	-0.0307225	-0.154191	0.0291896	-0.0774028	0.0324991	-0.0355515	0.00673497	0.0357726	-0.0992452	-0.0635344	-0.0726281	0.165456	0.00459597	-0.108908	-0.0168039	0.0159074	0.128771	0.0459108	-0.0847695	-0.24772	0.00368334	-0.0403326	0.0686045	-0.00617828	0.0812564	0.138916				-1	3	3	3	9.5	9.5	9.5	46.199	0	8.4026
sp|A2RRU1|GYS1_RAT	-0.23529	-0.314461	-0.0837047	-0.233529	0.0233919	-0.114417	0.195342	-0.115076	0.056314	-0.0723623	-0.0581965	0.0204369	-0.196853	0.0207956	-0.0405263	0.0416774	-0.0228383	0.0742346	0.208531	-0.14449	0.108033	-0.168872	-0.163828	-0.11913	0.134927	-0.0186633	-0.037617	-0.123234	-0.207625	-0.167508	-0.178132	0.173204	-0.109989	-0.141811	-0.215527	-0.103794				-1	5	5	5	10.7	10.7	10.7	84.071	0	18.407
sp|A2RUW1|TOLIP_RAT	0.216352	-0.194175	-0.00739729	-0.0249793	0.188822	0.360922	0.105857	-0.105205	-0.0442104	-0.057656	0.0279619	0.0439012	-0.103654	0.181563	0.208205	0.159504	-0.119185	-0.133896	-0.00512588	-0.125841	-0.130853	-0.0347787	0.049662	0.387637	-0.0315032	-0.152695	-0.00404007	0.013923	-0.0926423	-0.251871	-0.0433395	0.185809	0.270321	0.0673525	-0.205061	0.137477				-1	2	2	2	10.2	10.2	10.2	30.314	0	5.1334
sp|A7E3N2|NCF2_RAT	0.0147895	-0.0598473	0.0806214	0.0500988	0.016616	0.0495261	-0.116249	-0.141687	0.0386387	0.0531285	0.0042063	0.00714624	0.0395254	0.0415055	0.00702217	0.10833	-0.0249861	0.0672554	0.0731607	0.120572	0.109847	0.270076	0.0491324	0.146135	0.0418606	0.0272029	0.0420608	-0.0521911	-0.0522967	-0.0729361	0.0191629	-0.0217894	0.00521902	0.0913633	0.18306	0.0496627				-1	9	9	9	15.6	15.6	15.6	59.573	0	30.399
tr|F1LNF1|F1LNF1_RAT;sp|A7VJC2|ROA2_RAT	0.0680321	0.0433784	0.107234	-0.0234808	-0.0964299	0.0029516	0.148791	0.145302	0.142488	-0.060037	0.0149504	-0.0210766	-0.0129109	-0.0260384	0.0222749	0.0226551	0.0361083	0.0693823	-0.0386939	-0.022999	-0.067288	-0.0282912	-0.0217549	0.00465956	-0.0551821	-0.0211032	-0.0101571	0.0198842	0.064219	0.0369269	-0.00241326	-0.0569838	0.00864049	0.0589419	0.0248122	-0.0214201				-1	21	21	2	64.2	64.2	10.5	37.297	0	323.31
sp|B0BN18|PFD2_RAT	0.0165604	-0.00613402	-0.0514258	0.0716611	0.0104688	0.0245121	-0.0489522	0.00555053	-0.14727	0.0432905	0.00386566	-0.0203845	-0.0075807	-0.0793407	-0.0576148	0.068342	0.0947376	0.063657	0.0326897	0.0188895	0.0646634	-0.0571484	-0.0533649	-0.0118272	-0.0798396	0.010999	-0.0088746	0.00558363	-0.0120635	0.0148694	-0.0243172	0.00183627	-0.0757545	0.0540357	0.0494104	-0.0443056				-1	7	7	7	53.2	53.2	53.2	16.58	0	51.767
sp|B0BN56|RT31_RAT	0.0391417	-0.141318	-0.122384	-0.235056	-0.0862747	-0.132702	0.158775	0.150099	-0.233928	0.124588	0.152413	0.144753	-0.193803	-0.11608	0.139523	0.145633	0.321603	-0.0376575	-0.0423372	0.0349776	-0.0469317	-0.231963	-0.206695	-0.151719	-0.00738102	0.0529476	-0.102522	-0.0441302	-0.0319172	0.18903	-0.00326614	0.0669729	-0.118284	0.10816	0.109394	-0.129893				-1	4	4	4	12.1	12.1	12.1	43.961	0	14.163
sp|B0BN85|SGT1_RAT;tr|F1LMY6|F1LMY6_RAT	0.068653	0.0389277	0.143954	0.0765677	-0.0440552	0.0798946	0.0130228	-0.0124114	0.0447163	-0.0174205	-0.0459212	-0.0673903	0.0527066	-0.0375173	0.0171356	-0.00533558	0.0294105	0.0783955	0.0413854	0.0160394	0.0209785	-0.0201671	-0.0673074	0.0316533	-0.00539013	0.0443255	-0.00972942	-0.0306604	0.000342704	-0.0278177	-0.0246202	0.0160238	-0.0788526	-0.0201948	-0.000638323	0.0614365				-1	9	9	9	36	36	36	38.09	0	111.65
sp|B0BN93|PSD13_RAT	0.0847039	0.142358	0.0659146	0.0428442	-0.058808	-0.0101252	0.0833189	0.0683046	-0.0281738	0.00268348	-0.0610442	-0.0523369	-0.0300129	-0.00183672	-0.0145392	-0.0546367	-0.0891342	-0.0120688	-0.0828943	0.0244441	-0.0204939	-0.0378089	-0.0430521	-0.102213	0.0309546	-0.160774	-0.0918311	0.101715	0.0118105	0.034225	0.0810824	0.0848081	-0.029025	0.00629308	0.0463928	0.0607466				-1	11	11	11	32.4	32.4	32.4	42.817	0	35.481
sp|B0BN94|F136A_RAT	-0.0489252	-0.148295	-0.102271	-0.254132	-0.0824849	-0.100449	-0.0803149	-0.103213	-0.0268985	0.0419589	0.0870341	0.129865	0	0.00936294	-0.0196994	0.197235	0.116776	0.220371	-0.0808114	-0.100594	-0.0077166	-0.197296	-0.111501	-0.118406	-0.0814715	-0.0285773	-0.0127254	0.109487	-0.0067163	0.158828	-0.111045	-0.100071	-0.0121986	0.211775	-0.00347824	0.126178				-1	3	3	3	18.8	18.8	18.8	15.625	0	3.3946
sp|B0BNA5|COTL1_RAT	0.19039	0.159554	0.176803	-0.00709853	0.118867	0.0791212	0.0209507	-0.034012	0.0870285	0.0410705	-0.0977314	0.00884256	0.0650458	0.0342486	0.0303299	0.102775	0.0566888	-0.0873611	-0.0298265	-0.0842375	-0.0469317	-0.0124195	0.0731892	-0.0118272	0.0444712	-0.0464028	0.0539732	-0.071435	-0.0635712	-0.0626274	-0.107022	-0.0568368	0.00864049	0.041008	0.00389408	-0.047099				-1	10	10	10	54.2	54.2	54.2	15.932	0	62.123
sp|B0BNA7|EIF3I_RAT;tr|M0RCH0|M0RCH0_RAT	-0.014906	-0.0946938	-0.131301	-0.0432763	0.000247534	0.00646055	0.0176629	-0.0288337	-0.00125173	0.108987	-0.062589	0.177901	-0.079029	0.0553912	0.0782621	0.0183352	-0.0776321	0.099858	-0.0462607	-0.0438002	-0.0403438	0.0213995	0.0922323	0.144728	0.00268744	-0.0278123	0.139349	0.0315822	0.0172225	-0.0579373	-0.00782253	-0.0220762	-0.00451936	0.02243	0.0364726	0.150116				-1	6	6	6	21.2	21.2	21.2	36.46	0	67.566
tr|A0A1W2Q690|A0A1W2Q690_RAT;sp|B0BNE2|RPAB1_RAT	-0.0906243	0.0836456	-0.0364161	-0.0663001	-0.0959832	0.0920364	0.0287143	0.0730116	0.139197	-0.121375	0.0472616	0.00533465	-0.153	-0.159677	0.08078	0.0415171	0.0587714	0.121443	-0.0586422	-0.0247322	-0.129283	-0.247469	-0.198371	-0.213383	-0.0849512	-0.0945747	-0.0700312	0.0629061	0.120808	-0.0326854	-0.117679	-0.101147	0.0635417	0.140149	-0.0120319	0.0214329				-1	1	1	1	8.4	8.4	8.4	23.13	0	12.882
tr|A0A0A0MXU4|A0A0A0MXU4_RAT;sp|B0BNG0|EMC2_RAT	-0.252006	-0.209103	0.0960345	-0.0532366	-0.0712562	-0.197185	0.0576985	-0.0305998	-0.0104221	-0.193535	-0.139383	0.0800658	-0.109352	-0.00108016	-0.00861675	0.147422	-0.153671	-0.111922	-0.27459	-0.13983	0.111659	-0.000766248	-0.170843	0.0212887	0.021361	-0.0588376	-0.171265	-0.149583	-0.10813	0.0230691	-0.0296791	-0.0169186	-0.0143816	0.132282	-0.0499001	-0.0623948				-1	3	3	3	13.9	13.9	13.9	34.513	0	15.184
sp|B0BNL4|HRG1_RAT	-0.317585	-0.355854	-0.0610151	0.163798	0.188007	0.223786	-0.240515	-0.0825204	-0.158119	-0.210624	-0.0204088	-0.0345241	0.103455	0.225997	0.284454	-0.242686	-0.238723	-0.42359	-0.295886	-0.0868811	0.0258556	-0.250851	0.0379664	-0.0559658	-0.212599	-0.211878	-0.347708	-0.239352	-0.0948002	-0.162465	0.199455	0.403401	0.389057	-0.244636	-0.32067	-0.570852				-1	1	1	1	8.2	8.2	8.2	16.615	0	2.2412
sp|B0BNM1|NNRE_RAT	0.0370281	0.0330718	0.179984	0.179771	0.303975	0.0921249	-0.0181318	-0.03161	-0.0411175	0.0310379	-0.0655646	0.0209973	0.0339447	0.098686	0.0647592	-0.129872	-0.118088	-0.0479005	0.0448235	-0.119559	0.0440622	-0.00295776	0.25813	0.0979421	0.0581345	-0.0433363	0.0159782	-0.115789	-0.0123573	0.0557163	0.0897722	0.196826	0.0892187	-0.0506822	-0.0949852	-0.0599767				-1	3	3	3	13.5	13.5	13.5	30.89	0	7.7226
tr|F1LRM5|F1LRM5_RAT;sp|B0K019|BAG1_RAT	-0.0434913	0.147657	-0.27082	0.152119	-0.0725736	0.190569	-0.0183818	0.0190291	-0.0584714	-0.144056	0.0173146	-0.15845	-0.129887	-0.151379	0.0546551	-0.048841	0.0936879	0.0126211	-0.116068	0.137003	-0.242283	-0.0581735	-0.0845203	0.0794463	0.0121247	0.114126	0.0980203	-0.176924	0.14151	-0.23065	0.401427	-0.0541635	0.155665	-0.0370365	0.0123541	0.00100731				-1	2	2	2	7.5	7.5	7.5	40.141	0	6.2481
sp|B0K020|CISD1_RAT	-0.227117	-0.123237	-0.19685	-0.109442	-0.174542	-0.186164	-0.0624204	-0.0536305	-0.0797343	0.0248722	0.0287433	0.105761	-0.000648171	-0.00172859	-0.0114073	0.0751625	0.121883	0.0824582	-0.0401772	-0.0208688	-0.139305	-0.167861	-0.0915102	-0.123966	-0.089644	0	-0.00716649	0.176639	0.146751	0.24067	0.0907049	0.0163034	0.0449171	0.0365933	0.124431	0.192807				-1	3	3	3	34.3	34.3	34.3	12.097	0	11.452
tr|H9KVF3|H9KVF3_RAT;sp|B0LT89|STK24_RAT;tr|F1LXV3|F1LXV3_RAT;tr|Q6V9V9|Q6V9V9_RAT	0.00770155	0.198161	0.0132273	0.125919	0.118012	0.0625271	-0.0291716	-0.229893	0.136468	-0.0968441	-0.249978	-0.161676	0.129163	-0.148744	-0.0637423	-0.11701	-0.197591	-0.0661748	0.0284509	0.0752392	-0.0216852	0.143629	-0.169733	0.0231489	-0.0356622	-0.0561125	0.21142	0.0569723	-0.0396117	-0.158919	0.0681519	0.093975	-0.027243	-0.0732437	-0.148863	-0.0993455				-1	4	4	4	11	11	11	46.809	0	9.1282
sp|B1H267|SNX5_RAT	0.166805	0.119072	0.155448	-0.0622618	0.0744562	0.05799	-0.0453818	0.000864804	-0.0104221	-0.0282194	-0.0254985	-0.109586	-0.141635	-0.0240609	-0.0729244	0.00841783	0.0332391	0.00535499	0.0338436	0.0427639	0.0629162	0.0212916	0.0517783	0.0369703	0.0712655	0.0877293	0.11472	0.0368531	0.00653156	-0.0255609	-0.0317801	-0.0237997	-0.143125	0.0176779	0.0633193	0.0292125				-1	13	13	12	36.6	36.6	34.2	46.793	0	73.121
sp|B1WBW4|ARM10_RAT	-0.0670169	-0.174324	-0.226966	0.0267484	-0.00360998	-0.0770337	-0.00370717	0.072424	0.0196339	0.0192441	0.0948374	0.0770506	0.0302476	-0.0312147	0.0275049	-0.0430495	-0.0423978	0.0708798	-0.203134	0.209219	0.0116924	0.11562	-0.0903428	-0.0935318	-0.0105152	-0.113653	-0.0653727	-0.10125	-0.0271595	-0.115705	0.0523712	-0.0758094	-0.041281	0.0109421	-0.0716554	0.00287615				-1	3	3	3	15	15	15	33.421	0	17.084
sp|B1WC61|ACAD9_RAT	0.0428858	0.119687	0.00182548	-0.00987584	-0.0330888	-0.0748139	0.0631427	-0.0216652	0.125155	-0.011187	0.0912083	0.0867202	0.119253	-0.00280991	-0.00116435	0.0336401	-0.0834787	0.0290166	-0.0737519	-0.0629864	-0.0980921	-0.00988308	0.0267132	0.0102975	0.0414479	-0.112735	0.00360533	0.0742455	-0.0028991	-0.00241052	0.118409	0.083208	0.0694238	0.0684342	-0.104436	-0.0183989				-1	5	5	5	13.3	13.3	13.3	68.842	0	31.442
sp|B1WC88|CR032_RAT	-0.36903	-0.216772	-0.0609965	-0.330621	-0.246348	-0.181523	-0.149811	-0.0563265	-0.040088	0.139814	0.117892	0.211091	0.0575926	0.0780708	0.0510217	-9.13441e-06	0.0306878	0.077876	-0.183617	-0.0789645	-0.0222149	-0.184803	-0.223233	-0.185061	-0.114949	-0.0924452	-0.0890579	0.0686687	0.147556	0.0987807	0.00876774	-0.0587641	-0.0267906	-0.0772153	0.0186665	0.0897134				-1	3	3	3	36.1	36.1	36.1	8.1686	0	7.2697
sp|B2GUV7|IF2P_RAT;tr|A0A0H2UHV4|A0A0H2UHV4_RAT;tr|M0R7Z0|M0R7Z0_RAT	-0.0228765	-0.0470125	0.00901556	0.0736228	0.036351	0.00224562	-0.0284162	-0.0650912	-0.00815544	0.0169867	0.0121307	0.00952047	-0.00942764	0.0182391	0.0428666	0.0391639	0.0286903	0.0285866	0.0218753	-0.0118503	-0.0424917	0.100797	0.0435071	0.0892984	-0.0691653	-0.00766403	-0.047619	0.0249622	0.0367165	0.00168581	0.074497	0.0291039	-0.0183223	0.0647803	0.0987082	0.0318904				-1	18	18	18	15.8	15.8	15.8	137.68	0	81.138
sp|B2GUZ5|CAZA1_RAT	-0.0104363	-0.117769	-0.075133	0.015774	0.0247919	0.069643	-0.0444906	-0.00234993	-0.0745867	0.0201461	-0.0360821	0.041141	-0.0296821	-0.0147592	-0.0744412	-0.0040849	-0.00844702	-0.010061	0.039344	-0.0175467	0.0696438	0.00567952	0.0653545	-0.0210437	0.0597656	0.00452263	-0.0121543	-0.0950327	-0.0470819	-0.0487936	-0.091856	-0.0983751	-0.116544	-0.0385205	-0.0138918	-0.0746524				-1	10	10	8	58.7	58.7	49.3	32.909	0	144.97
sp|B2GV05|RBM5_RAT	0.355267	-0.357519	0.0652643	-0.0752768	0.105409	-0.303001	0.0108197	-0.133123	-0.0926173	-0.051602	-0.178208	0.0394823	-0.0264882	0.104522	-0.15694	-0.0187941	-0.224939	0.0321126	-0.102059	-0.191133	0.0575365	0.00480717	0.11194	-0.283851	-0.0652493	-0.0625876	-0.0789898	-0.118372	-0.123956	0.0549894	0.0317059	0.12204	-0.201984	0.324604	0.197228	-0.103716				-1	1	1	1	1.7	1.7	1.7	92.351	0	2.2567
sp|B2GV06|SCOT1_RAT	-0.0969931	0.0687671	-0.104021	-0.0366741	0.063007	0.0173868	0.0578171	0.0651187	0.0462924	0.00758074	0.0434002	0.0212215	0.022293	0.0349864	0.0421132	0.0532261	0.0185525	0.0344168	-0.0700285	-0.0442057	-0.094188	-0.0390451	-0.0595195	-0.00367177	0.0295681	-0.0615384	-0.0873274	0.0595888	-0.0222607	0.016231	0.00141781	0.0565454	0.0333459	0.0944197	0.0224409	-0.0689786				-1	12	12	12	37.7	37.7	37.7	56.203	0	152.55
sp|B2GV24|UFL1_RAT;tr|A0A0G2K266|A0A0G2K266_RAT	-0.131642	-0.146897	-0.107856	-0.0993695	-0.0486252	-0.107475	-0.0402964	-0.0969868	0.0244393	-0.0264722	0.0614052	-0.0225776	-0.0825702	0.027061	-0.0414387	-0.0543131	-0.109204	-0.0333672	0.0562253	0.0249598	0.0305883	-0.0405075	-0.0423747	-0.00925279	0.115063	-0.0443578	0.013456	-0.0227882	0.0747202	0.0573947	0.0441405	0.117357	0.0075009	-0.0363533	-0.0801295	-0.00921358				-1	8	8	8	11.3	11.3	11.3	89.584	0	33.046
sp|B2GV38|UBL4A_RAT	-0.0928212	0.0369256	0.0761605	0.093909	0.117156	0.215147	-0.234666	-0.0834367	-0.135816	-0.0255412	-0.0513377	-0.116719	-0.0250587	0.144436	0.0367199	-0.301784	-0.0462621	-0.107031	-0.0216791	0.0446721	-0.0427604	-0.0125299	-0.0752529	0.00443798	-0.22633	-0.007095	0.0412356	-0.113136	-0.0308313	-0.0744022	0.0483989	0.073032	0.146765	-0.277592	-0.089287	-0.14239				-1	3	3	3	22.3	22.3	22.3	17.79	0	8.3505
sp|B2GV54|NCEH1_RAT	-0.117721	-0.0629704	-0.0328758	-0.0136604	0.0083165	0.0173247	0.0345097	0.0532572	0.057156	0.130969	0.171745	0.0928109	-0.0184797	0.0243033	0.077422	0.0438132	-0.0159869	0.0387474	-0.209037	-0.112879	-0.122735	-0.194037	-0.156235	-0.0923466	-0.0675027	-0.0647771	-0.119753	0.0682438	0.082801	0.0655333	-0.0598928	0.0393183	-0.0523937	-0.00461337	0.0378545	-0.0421102				-1	9	9	9	29.2	29.2	29.2	45.821	0	127.76
sp|B2GV87|PTPRE_RAT	-0.168727	-0.0748468	0.0309694	0.0584198	-0.0519741	0.044064	-0.148169	0.00678098	-0.0648699	-0.0327723	-0.0148768	-0.00672483	0.201676	0.144827	-0.00438526	-0.136345	0.0690867	-0.0818177	0.0133209	-0.0190074	0.0616669	0.0589681	-0.0546164	0.0801823	-0.123422	-0.0421407	-0.0744513	0.0934681	0.0074014	0.167417	0.176671	0.0850747	0.215983	-0.118607	-0.0160409	0.100227				-1	5	5	5	9.3	9.3	9.3	80.733	0	16.58
tr|A0A0G2K6R7|A0A0G2K6R7_RAT;sp|B2RYF7|WASH1_RAT	-0.323799	-0.193267	-0.0446124	0.394297	0.108139	0.125644	-0.033586	-0.0746902	0.0343691	-0.177552	-0.030955	0.0920643	0.0992259	0.130498	0.00602895	-0.0983235	-0.191201	-0.116254	-0.324126	-0.11047	0.0592903	0.00327939	-0.057351	0.0633716	-0.0205329	-0.0801076	0.0804554	-0.244453	-0.0318821	0.0757937	0.192521	-0.0250934	-0.0672949	-0.138048	-0.38136	0.110397				-1	3	3	3	9.7	9.7	9.7	47.762	0	6.464
sp|B2RYG6|OTUB1_RAT	0.162772	0.160941	0.0901582	0.00507113	-0.111764	-0.0958728	0.0598313	0.0275414	0.125155	-0.0614677	-0.0574855	-0.119434	-0.109934	-0.110008	-0.125284	-0.0583354	-0.0787181	0.0500382	-0.0393679	-0.0639456	-0.095163	0.0245229	0.065564	-0.167358	-0.000991393	0.0478901	0.110268	-0.026588	-0.0510178	-0.0225231	-0.145054	-0.0934505	-0.237819	-0.0545187	-0.108512	-0.00144031				-1	4	4	4	18.5	18.5	18.5	31.27	0	50.588
sp|B2RYG7|DOK3_RAT	-0.0604203	-0.177073	0.00414884	0.0891484	-0.0120737	-0.00532187	-0.0264037	0.00985284	0.0741319	-0.0158019	-0.0455686	-0.096031	0.232525	0.144632	0.0244563	-0.111811	0.00770369	0.116916	0.0439329	0.0343376	0.0460849	0.149363	0.0233741	0.116819	0.0131072	0.0175864	0.0161181	-0.0508593	0.0143239	-0.0929892	0.106469	0.0408304	0.0463049	-0.0766174	0.231087	0.241108				-1	5	5	5	19.4	19.4	19.4	48.189	0	37.237
sp|B2RZ37|REEP5_RAT	-0.0599301	-0.150494	-0.262229	-0.208806	-0.312931	-0.15449	-0.0206334	-0.0345183	-0.205604	-0.0163797	0.0680454	0.140632	0.0830022	-0.0243903	-0.0264578	0.123438	0.0584715	0.171479	-0.127488	-0.107924	-0.083506	-0.151237	-0.205178	-0.0489365	-0.0272407	-0.0418347	-0.0338296	-0.0376433	-0.0380273	0.132796	-0.0385676	-0.118565	-0.147768	-0.0307105	-0.0414261	0.167267				-1	5	5	5	15.9	15.9	15.9	21.431	0	19.131
sp|B2RZ78|VPS29_RAT;tr|A0A0G2JTS3|A0A0G2JTS3_RAT	-0.00228044	-0.0107767	-0.147932	0.0589709	0.0371354	-0.107661	0.119213	0.0713659	-0.146716	-0.00280301	-0.0635405	-0.0724036	0.0254802	-0.0172702	-0.0586534	0.0379501	0.0531521	-0.0394222	-0.0726476	-0.0910653	-0.0190391	0.0287129	0.00208089	0.000555485	0.0276249	0.0707129	-0.107317	0.00324334	0.0309244	0.0746626	-0.120174	0.116705	-0.206076	-0.0024824	0.0874085	-0.0135082				-1	4	4	4	21.4	21.4	21.4	20.468	0	9.9784
sp|B2RZ86|CCD89_RAT;tr|M0R6R8|M0R6R8_RAT	0.0947135	0.0347448	-0.00473559	-0.0649851	-0.226315	-0.196394	-0.065775	-0.160625	-0.256928	0.241443	0.112742	0.149886	0.0969051	-0.0842542	-0.139881	0.130472	0.0051983	-0.323309	-0.086512	-0.0820149	0.0147945	0.052229	0.190108	-0.211464	-0.0316913	-0.138805	-0.130958	0.21762	0.0741016	0.103038	-0.0159746	-0.146798	-0.298251	0.212876	0.331637	-0.267727				-1	1	1	1	1.9	1.9	1.9	43.453	0.0048077	1.1489
sp|B3DMA2|ACD11_RAT	-0.137399	-0.0842391	-0.0765298	0.118936	0.0667202	0.0616087	-0.047676	-0.0558125	-0.365252	-0.0211272	0.0579097	0.010311	-0.0948603	0.0247279	0.0171356	0.106935	-0.131648	0.0186425	0.0518019	0.0726229	-0.0822626	0.0146987	0.160799	0.185167	0.134411	-0.0053889	-0.62303	0.0416221	0.0356468	0.149507	0.0365543	0.0521898	0.0351643	0.288508	0.0133378	0.0683176				-1	6	6	6	10.8	10.8	10.8	87.37	0	36.45
tr|M0R5F8|M0R5F8_RAT;sp|B4F777|HMGN5_RAT	0.0723042	0.0288896	-0.0147784	0.0839772	0.0270413	0.0145269	0.0329424	0.0501572	0.059199	0.106972	0.0285201	0.0385968	-0.013674	0.0226037	-0.0168927	0.0215718	0.0689816	0.0783781	-0.0972789	-0.0371919	-0.131567	-0.0155135	-0.054275	-0.000444621	0.0678926	-0.0906805	-0.0145831	-0.107845	-0.0615846	0.0408317	-0.0776858	-0.0627593	-0.0436119	0.00403353	0.0699536	0.114525				-1	15	15	15	41.8	41.8	41.8	45.46	0	170.52
sp|B4F7E8|NIBA2_RAT	-0.0649156	-0.065817	-0.0499049	-0.114588	-0.0614214	-0.0679773	-0.0554782	-0.0380668	-0.0348234	0.0126879	0.0383094	-0.00125134	0.032995	0.0221784	0.0198715	0.0402518	0.035535	0.0951598	0.0130609	-0.0220667	-0.0134984	-0.0162881	0.0287561	0.0106284	-0.0119421	-0.03047	0.0328195	0.0910088	0.0636452	0.0393789	-0.05221	-0.0174909	-0.0339883	-0.000496036	0.0162851	0.0672188				-1	16	16	16	34.1	34.1	34.1	84.73	0	94.288
sp|B5DEH2|ERLN2_RAT;tr|B1WBY7|B1WBY7_RAT	-0.11996	-0.0155437	-0.0918694	-0.0932837	-0.134872	-0.00768996	0.120916	-0.00768244	0.0153076	-0.0912323	0.0307507	0.0165075	0.0847346	0.0155713	0.0136258	0.0919792	-0.087162	-0.0271328	-0.0579591	0.00980131	-0.0843355	0.0334255	-0.101236	-0.0626814	-0.0569042	-0.0698048	-0.0896905	0.00866975	-0.0093702	-0.0350567	0.0265625	0.0249423	-0.0371008	-0.0456121	-0.105137	-0.0675749				-1	3	3	3	10	10	10	37.71	0	19.924
tr|A0A0G2JSP3|A0A0G2JSP3_RAT;sp|B5DF89|CUL3_RAT	-0.258899	-0.215536	0.124192	0.0955358	-0.0296413	0.0709153	-0.276883	-0.270011	0.204932	0.2427	0.0843521	-0.0299891	-0.0455355	-0.0120348	0.00249207	0.0148012	0.173174	-0.304242	0.0783892	0.0479739	0.0516333	-0.0335461	-0.092211	0.0978382	-0.206326	-0.0870824	0.0783117	-0.0121395	-0.0820278	-0.0336988	0.224923	0.0383552	0.0819289	-0.100093	0.0792445	-0.106829				-1	3	3	3	4.4	4.4	4.4	86.467	0	26.804
sp|B5DF91|ELAV1_RAT	-0.0414239	-0.0425861	0.0978095	0.00417432	-0.00182709	0.0792402	-0.0127679	-0.0199099	0.0183991	0.0143864	-0.0270057	-0.120546	-0.0322202	0.00053969	0.0956914	0.00845422	0.0134295	-0.0535805	-0.0162288	0.0439091	0.049114	-0.0208331	0.035188	0.0639032	-0.0359235	-0.0641998	-0.165316	0.0576804	0.0277002	0.0429024	0.0429018	0.006628	0.21166	0.0399056	0.00516628	-0.0217416				-1	6	6	6	23.9	23.9	23.9	36.169	0	45.26
sp|B5DFC8|EIF3C_RAT	0.061964	-0.0545574	-0.0160816	-0.0435161	-0.0219223	0.00193179	0.0747901	0.0143871	-0.0289395	0.0976028	0.0301934	0.0927043	-0.0439756	0.00151077	-0.0483	0.218489	0.0657735	0.084873	0.0367883	-0.0384033	-0.00509617	-0.0527146	0.00677934	0.156441	0.038556	-0.0619816	-0.0442432	0.0899628	0.0677715	0.0454906	-0.0274076	-0.0477355	-0.0603478	0.0397677	-0.0252898	0.134726				-1	13	13	13	16.7	16.7	16.7	105.43	0	48.835
sp|B8ZHC9|S2541_RAT;tr|A0A0G2JVD2|A0A0G2JVD2_RAT;tr|M0R4V4|M0R4V4_RAT;sp|Q8K3P6|SCMC2_RAT	-0.145257	-0.232827	-0.124159	0.141471	0.0988784	0.0879167	-0.242236	-0.154697	-0.285728	0.117652	0.121141	0.177398	0.117561	0.134044	0.100766	-0.202521	-0.19475	-0.207695	0.073036	0.113681	0.175076	0.0484243	0.0465878	0.0077576	-0.232993	-0.0855947	-0.252459	0.0189036	-0.0965581	0.0517059	0.223588	0.302719	0.272458	-0.282758	-0.164035	-0.215805				-1	1	1	1	2.6	2.6	2.6	34.557	0	2.4232
sp|P81795|IF2G_RAT;sp|C9WPN6|IF2H_RAT	0.0926628	0.0553306	0.0671288	-0.0634121	-0.0650267	-0.103096	0.00320512	0.00936171	-0.0426631	-0.0108416	0.111794	0.0162826	-0.0196836	-0.0200045	0.0308724	0.0513873	0.0294824	0.000283346	-0.00657505	0.0185013	-0.0430291	-0.0414082	0.0857404	-0.0202546	0.0381425	-0.0354083	-0.0902781	0.0665432	-0.0442341	-0.00323457	-0.0416303	-0.0422671	-0.0672349	0.0720789	0.0259268	0.0428316				-1	5	5	5	18.4	18.4	18.4	51.079	0	39.823
sp|D3ZAF6|ATPK_RAT	-0.0400846	-0.0460069	0.128965	0.0375492	-0.147175	-0.0498545	-0.00049381	0.0114476	-0.100644	0.111105	0.124382	0.0225655	0.155488	0.060577	-0.0303017	0.0387357	-0.0237904	-0.0663854	-0.0480232	-0.0636715	0.0160849	-0.0162881	-0.069031	-0.0721127	-0.0839004	-0.0578648	-0.0283478	0.0701384	0.125402	0.144732	0.190036	0.11122	0.0510138	-0.0855676	-0.230189	-0.2088				-1	3	3	2	31.8	31.8	23.9	10.452	0	4.0251
sp|D3ZBN0|H15_RAT	-0.0457483	0.0126641	0.0246806	-0.0424453	-0.108357	-0.131548	0.0194904	0.031295	0.0558327	0.0701035	0.0508931	0.0234608	0.0291896	0.0474729	-0.0416669	-0.00243114	0.076945	0.0909097	-0.0510102	-0.0760588	-0.0231424	-0.0930001	-0.069031	-0.131493	-0.00340197	0.00353454	-0.0368906	0.0538394	0.0587669	0.0195133	-0.00939224	-0.03637	-0.079231	-0.0204823	0.0157241	0.00588998				-1	11	9	9	40.1	32.9	32.9	22.649	0	36.4
sp|D3ZBP4|MICA1_RAT	-0.0714947	-0.0472918	-0.092595	-0.0441077	0.0649609	0.0246357	-0.0736758	-0.146603	-0.147825	-0.0607523	-0.153497	-0.101023	0.00689617	0.0236661	0.0161493	-0.0332609	0.013848	-0.12235	0.145876	0.12599	0.29868	0.139164	0.0822246	0.23521	-0.0840655	0.076094	0.128642	-0.0900814	-0.0666549	-0.17778	0.11173	0.179583	0.0769126	-0.00262423	0.101751	-0.0750162				-1	3	3	3	3.7	3.7	3.7	116.67	0	8.6027
sp|D3ZCL3|RU1C_RAT	0.194963	0.106232	-0.0504796	0.0698592	0.0276638	-0.0193978	0.0473454	-0.0324945	0.121365	0.189771	-0.102246	0.0262552	-0.0607762	-0.0401793	-0.0807579	0.00465818	0.0668261	-0.0630016	0.120756	-0.0163525	-0.111417	0.119655	0.033904	-0.0476724	0.0894768	0.055674	0.0461797	-0.107421	-0.014156	0.0180223	-0.0318381	-0.0524768	-0.00437565	0.0266101	0.101486	0.117845				-1	2	2	2	13.2	13.2	13.2	17.364	0	5.8979
sp|D3ZDK7|PGP_RAT	-0.0945388	0.0208796	-0.00671336	0.610777	0.504355	0.290582	-0.0797932	-0.242542	-0.309099	-0.00589828	-0.0647308	-0.0439891	0.289487	0.00646374	-0.0786493	0.00577258	-0.129979	-0.173072	0.0838465	0.00693312	0.106943	-0.195039	0.0635726	-0.145191	0.0582705	0.118957	-0.175304	-0.0729301	-0.0580835	-0.0196959	0.462819	0.48373	0.0986139	0.0865663	-0.0748031	-0.111829				-1	2	2	2	10.6	10.6	10.6	34.6	0	7.0858
sp|D3ZFD0|MY18A_RAT;tr|A0A0G2JY08|A0A0G2JY08_RAT	0.0622239	-0.0773936	0.0214906	-0.127239	-0.0230539	-0.164425	0.004805	-0.0261885	-0.261919	-0.0977	-0.0526361	-0.143475	-0.0425287	0.19247	0.0408206	0.0262961	0.0568478	-0.23207	-0.00328371	-0.0296763	0.155768	0.00622439	0.109199	0.00609875	-0.0156585	0.0767654	-0.225512	-0.0364303	-0.147906	-0.15802	-0.0346104	0.0304885	0.210547	-0.0314636	-0.0421998	-0.44551				-1	3	3	3	1.7	1.7	1.7	232.66	0	3.2485
sp|D3ZFJ3|3BP1_RAT	-0.0909517	-0.143189	0.0115761	0.107175	0.0265248	-0.0399161	-0.0443633	-0.0297165	0.0633958	-0.0340589	0.00658819	-0.0558787	0.0754364	-0.0202235	-0.0504795	-0.0288963	0.0312632	0.107683	0.130737	0.213636	0.0180186	-0.00262889	-0.145648	-0.0693118	-0.121156	0.0260912	-0.00106209	0.084204	-0.0377634	-0.0101312	0.0393175	-0.0169186	0.0194217	-0.155337	-0.166754	-0.0843263				-1	6	6	6	11.2	11.2	11.2	74.851	0	22.703
sp|D3ZTX0|TMED7_RAT	0.189882	0.0845981	0.110721	-0.269458	0.0336476	0.121171	-0.185575	0.0326247	-0.13664	0.132116	-0.0813776	0.119225	-0.235523	0.106329	0.137609	-0.122568	-0.274604	-0.26488	0.0847128	-0.0516616	0.13857	-0.271833	0.346035	0.216587	-0.0942464	-0.00908786	-0.0925706	-0.00563978	-0.0879171	0.163646	-0.289923	0.264282	0.127749	-0.0394961	0.193141	0.025823				-1	2	2	2	13.3	13.3	13.3	25.479	0	11.273
sp|D3ZW55|ITPA_RAT	0.224362	0.160909	0.186278	0.00217769	0.0278155	-0.0275765	0.0275039	0.0351597	-0.0732699	-0.0658875	-0.135751	-0.105542	-0.038086	-0.0949389	-0.0681518	0.069181	-0.0254721	0.0137079	0.0353807	-0.0370574	-0.0589752	-0.00361586	0.0120061	-0.019466	-0.000283234	-0.0245547	-0.0687092	-0.000968471	-0.102673	0.0284768	0.0408351	-0.0424709	-0.0200934	-0.0239366	-0.0951821	-0.0282154				-1	4	4	4	29.8	29.8	29.8	21.927	0	40.407
sp|D3ZYR1|FCHO2_RAT	-0.0798614	-0.0384695	0.121083	0.0810033	0.172987	-0.0631419	-0.0470384	-0.00433186	-0.045501	-0.0557539	0.0250556	-0.0453965	-0.0899087	-0.0121436	-0.0349506	0.317523	-0.0307917	-0.0379014	0.260496	0.0390674	-0.123729	-0.0933502	-0.0426005	-0.0246564	-0.19018	0.26758	0.0276905	-0.0655594	0.00179822	-0.00135179	-0.0631938	0.01784	0.0975432	-0.0113114	-0.00575427	0.070924				-1	7	7	7	9.5	9.5	9.5	88.711	0	45.38
tr|M0RAK4|M0RAK4_RAT;sp|D3ZYW7|FRDA_RAT;tr|A0A0A0MXX7|A0A0A0MXX7_RAT	-0.18235	0.0144145	-0.327982	-0.187099	-0.00758677	0.0866149	-0.0277869	-0.116683	0.0171633	0.0228487	0.0401928	-0.222366	-0.0551543	0.048204	0.0300041	0.0798534	-0.329198	-0.0386522	-0.0335818	-0.110612	-0.241048	-0.218149	0.0399933	-0.00445181	-0.0453891	-0.0254188	-0.123588	-0.00342242	0.00415833	-0.252077	-0.0713826	0.14011	0.0281576	0.152315	-0.182727	-0.00464277				-1	2	2	2	12.1	12.1	12.1	22.883	0	3.9567
sp|D4A1R8|CPNE1_RAT	-0.089123	0.00271086	-0.349706	0.146104	-0.103777	-0.327073	-0.0741955	-0.0696233	-0.0195243	-0.00177269	0.0659805	-0.235224	0.0344722	-0.0722854	-0.184654	-0.0326982	0.180632	0.120115	-0.0154328	-0.0292749	-0.14674	0.026888	-0.157702	-0.183588	0.0238699	-0.268674	-0.130172	-0.00484867	-0.0185932	-0.252698	0.017202	0.00395219	-0.253329	0.0169776	0.130144	-0.00737484				-1	5	5	4	8	8	6.3	58.843	0	10.682
sp|D4A4T9|CHRD1_RAT	-0.0482331	0.214211	0.227854	0.225729	0.198698	-0.238569	0.0610147	-0.112802	-0.231773	0.0947158	0.131051	-0.0187707	0.0907312	0.0224974	-0.121954	0.0805818	0.0349076	-0.242356	-0.0906972	0.0677518	0.0231624	0.100491	0.0545249	-0.227024	0.0761085	-0.00311751	-0.193644	0.0563627	-0.105067	-0.00768241	0.0412486	0.00733125	-0.259936	0.172953	-0.000638323	-0.291104				-1	3	3	3	12.1	12.1	12.1	37.361	0	11.893
sp|D4A7N1|MIC25_RAT	-0.263863	-0.186747	-0.0602681	-0.245927	0.146251	-0.165799	-0.206326	-0.0757318	-0.175111	0.0968549	0.131467	0.04346	-0.16993	0.0707902	0.0309809	-0.229387	0.077415	-0.231383	0.0337154	-0.0942814	-0.0821245	-0.244107	0.172808	0.0733337	-0.264548	-0.079569	-0.12632	-0.0177489	0.0215342	0.0563621	-0.24184	0.128132	0.0465824	-0.278541	0.0604667	-0.210532				-1	3	3	3	10.7	10.7	10.7	29.211	0	60.276
sp|D4ACN8|PLRKT_RAT	-0.119233	-0.0283395	0.0487902	-0.0443317	-0.0230539	-0.0434588	-0.0730266	-0.00805528	0.000125133	-0.0133773	0.1044	0.098876	0.0240999	0.040561	-0.00505254	-0.0345371	0.0730037	0.0684239	-0.0766546	-0.0216674	-0.0636026	0.0157816	0.0716256	0.0426993	0.0121247	0.0727332	0.0366888	0.0277886	0.0899355	0.131724	0.0118661	0.066433	0.0426937	-0.0450418	-0.0325376	0.107059				-1	1	1	1	6.8	6.8	6.8	17.312	0	5.6041
tr|H9KVF6|H9KVF6_RAT;sp|E9PTG8|STK10_RAT	-0.00554448	-0.0785926	0.0849166	-0.0519014	0.102241	-0.0451118	-0.0246451	-0.063799	-0.0442104	0.0381794	-0.0285144	-0.00466982	0.0149358	0.136306	0.0486657	-0.0188127	0.000229597	-0.0101714	0.046603	0.00758544	0.0261117	-0.0219438	0.00993946	0.0185486	-0.0411001	0.0349609	-0.0157275	0.0290151	-0.0165636	0.0230525	-0.00397709	0.0267473	0.00550449	-0.0163195	-0.0857915	-0.0119107				-1	15	15	14	16	16	15.1	113.25	0	56.07
sp|E9PU28|IMDH2_RAT	-0.0552249	-0.0554752	-0.00804538	0.0630303	0.054211	0.054907	-0.141347	-0.147014	0.0360785	0.0855892	0.0718415	-0.0146294	-0.0729948	-0.0460755	0.000831157	-0.0122895	0.105329	0.18228	0.123047	-0.0105288	0.0527656	-0.0523742	-0.00307211	-0.10281	-0.0328931	0.00931233	-0.125007	-0.0347969	-0.0174306	0.0272421	-0.1251	-0.112288	0.0198457	-0.0147437	0.109657	0.206345				-1	7	7	6	22.4	22.4	21	55.814	0	55.669
sp|F1LMZ8|PSD11_RAT;tr|A0A0G2JWX1|A0A0G2JWX1_RAT;tr|D3Z950|D3Z950_RAT	0.0636263	-0.0134676	0.0656751	0.00346263	0.0369545	0.0665097	-0.0425827	0.0130405	-0.00740073	0.0336085	-0.0702185	-0.0114165	-0.0190268	-0.041401	0.0571079	0.0314713	-0.0114804	-0.0425251	0.0325614	0.0146123	0.0384845	0.0703737	0.0560016	0.0919074	0.0678926	0.00198036	0.0222644	0.0356835	-0.0265484	-0.000629604	0.149817	0.0945045	-0.0238604	0.00318533	-0.00120579	0.0669441				-1	12	12	12	32.5	32.5	32.5	47.463	0	68.303
tr|A0A0H2UHT5|A0A0H2UHT5_RAT;sp|F1LNI5|PPM1G_RAT	-0.00541747	0.128933	0.0236415	0.0874998	0.090706	0.0694483	0.00677173	-0.0997651	-0.0540484	0.106548	0.0583471	0.157859	-0.0999447	-0.102918	-0.145251	-0.0282792	0.122373	-0.154053	0.00327639	-0.0947014	0.437012	-0.0463722	0.0735018	-0.0333866	0.148019	0.0619254	-0.168812	-0.0721733	-0.044393	-0.213961	0.00354183	-0.194702	0.0453336	0.126971	-0.0975924	0.0366698				-1	4	4	4	10.3	10.3	10.3	58.715	0	16.297
tr|M3ZCQ2|M3ZCQ2_RAT;sp|F1LNJ2|U520_RAT	-0.0605524	-0.0262081	-0.167409	0.0288026	0.0378591	0.0618046	-0.00482121	-0.0497877	-0.0947535	0.0185673	-0.0190238	-0.0403593	-0.00541064	0.0559107	0.0797314	-0.0470027	-0.0996656	0.00159849	0.0854549	0.0248309	0.00247638	-0.0296311	0.0343322	0.00188777	-0.0538147	-0.058469	-0.0191663	-0.00680993	-0.0708427	0.0682734	0.0996019	0.0459053	0.141061	-0.0333913	-0.0527505	-0.0896012				-1	25	25	25	14.4	14.4	14.4	244.53	0	55.886
tr|A0A0A0MXY4|A0A0A0MXY4_RAT;tr|A0A1W2Q676|A0A1W2Q676_RAT;sp|F1LP64|TRIPC_RAT;tr|A0A0G2JU73|A0A0G2JU73_RAT	0.000506312	-0.250542	-0.19185	-0.156521	0.437828	0.112591	-0.0449997	-0.516251	-0.248732	-0.0692412	-0.189656	0.00782499	0.028766	0.210871	0.271563	0.026404	-0.199214	-0.172578	-0.0575495	0.0973485	-0.0327179	-0.0232778	0.0553689	0.0998097	0.101667	-0.367878	-0.34998	-0.131338	-0.230524	-0.052862	0.413831	0.605313	0.417757	-0.024513	-0.336178	-0.302962				-1	5	5	5	3.3	3.3	3.3	218.1	0	7.2068
sp|F1LQ48|HNRPL_RAT;tr|F2Z3R2|F2Z3R2_RAT	0.0326324	0.00917481	0.096403	0.0332962	-0.00993754	0.0714689	0.152238	0.0941208	0.112018	0.0922519	0.0186639	0.0452244	0.0227183	0.0224974	0.0666658	0.0391996	-0.00114852	0.0397435	0.0107187	-0.0576539	-0.0722166	0.0394011	0.0998205	0.0357783	0.0589502	0.0596182	0.0437099	-0.00851534	0.0134922	-0.0311068	-0.0126796	0.016583	0.0239372	0.0320261	0.0440568	0.129077				-1	12	12	12	35.6	35.6	35.6	67.902	0	158.49
sp|F1LR10|LIMA1_RAT	0.0736452	0.100661	0.146351	0.00267325	0.0842105	-0.0205293	0.0750245	0.0780546	0.0851426	0.126892	0.0873557	0.0676413	0.0536434	0.129116	-0.0167806	0.0436175	0.0442903	0.0450861	-0.123338	-0.146521	-0.108321	0.000328332	0.0570556	0.00632009	-0.00127482	-0.00240828	0.00063698	-0.0386286	-0.00554597	0.0121424	-0.0558915	-0.029126	-0.089406	0.0585336	0.127031	0.0788509				-1	17	17	16	24.4	24.4	23.4	83.796	0	134.35
sp|F1LRS8|CD2AP_RAT	-0.133862	-0.108681	0.0513157	-0.112474	0.0357473	0.0232445	-0.0620339	-0.052733	0.126417	0.0500407	-0.0532266	-0.068821	-0.00281107	-0.0344178	-0.018576	-0.095128	-0.109442	0.153152	0.12377	-0.0390769	0.0387386	-0.268011	-0.186598	-0.278069	-0.0816213	-0.121316	0.0203116	0.0873686	-0.0882996	0.121716	-0.118433	-0.0948989	0.059836	-0.282074	-0.0420538	-0.178052				-1	6	5	5	9.7	8.3	8.3	70.49	0	12.026
sp|F1M3G7|AKP13_RAT	0.0810328	0.0246244	-0.498603	-0.108204	0.0902119	-0.0645218	-0.122281	-0.0402254	-0.01737	-0.15267	-0.0110858	-0.26242	-0.273419	0.0194114	0.0565751	-0.122768	-0.0641646	-0.0503591	0.0124107	0.024573	-0.141174	-0.576055	-0.00648111	-0.158029	-0.298598	-0.0472509	0.146273	0.0054471	0.121737	0.00114922	-0.399359	0.122949	-0.102219	-0.143438	0.0176864	0.124727				-1	7	7	7	4.5	4.5	4.5	301.4	0	44.147
tr|A0A096MJP6|A0A096MJP6_RAT;sp|F1M707|NCF1_RAT	0.13394	-0.28028	0.0469885	0.243002	-0.0173733	0.0746063	-0.0524034	0.0448959	-0.186849	-0.0518389	-0.160474	0.026925	0.101141	-0.0408456	0.0323907	-0.0258881	-0.0764888	-0.194059	0.121962	-0.17296	0.251356	0.194149	-0.0849852	-0.0045633	-0.0778358	-0.0279854	-0.171436	-0.128507	-0.191718	0.0345036	0.0728796	-0.204718	-0.0458874	-0.0838843	-0.0415137	-0.256042				-1	2	2	2	7.1	7.1	7.1	30.735	0	8.7469
sp|F1M775|DIAP1_RAT	0.0623625	0.0166975	-0.0568737	0.04081	0.0876512	0.0434084	0.0295609	0.00628896	0.0322909	-0.0143005	-0.0368995	-0.00227606	0.00495988	-0.00790346	-0.00627679	0.0117494	0.0635428	-0.00127096	-0.00275786	0.0590928	0.0411493	-0.0206111	-0.0740987	-0.057584	0.0108606	0.0317797	0.0110698	-0.0263263	-0.0230789	-0.0036047	-0.0501965	-0.0743205	-0.0682559	-0.0204823	-0.0104598	0.0117562				-1	27	27	27	24	24	24	140.3	0	85.311
sp|F1MA98|TPR_RAT	0.0126398	-0.00700338	-0.0240536	0.108183	0.0636882	0.0566457	-0.047421	0.105997	-0.00363288	0.0598329	0.217407	0.111351	0.10717	0.0395108	0.0863246	-0.0631923	-0.000817657	-0.0493373	-0.0313007	0.0804574	-0.0489545	0.0608578	0.0789079	-0.0482469	-0.0283088	-0.0515135	-0.0310933	-0.0150454	0.0426518	0.106861	0.0640872	0.108731	0.0631303	0.0497974	0.0158644	-0.0584769				-1	14	14	14	7.6	7.6	7.6	267.3	0	57.608
sp|G3V6S8|SRSF6_RAT	-0.0700892	-0.0209666	0.204437	-0.267513	0.109574	0.0301101	0.0627882	0.130024	0.0511307	0.026332	-0.0130375	-0.130719	-0.114721	0.0474729	-0.150901	-0.0436164	0.0465331	0.148971	-0.10234	-0.119132	-0.0443737	-0.117366	0.0668202	0.105811	-0.0643757	0.00240443	0.140891	0.0337096	0.0084581	0.0242084	-0.0187023	0.0398683	-0.0915565	0.0401813	0.172153	0.150246				-1	4	2	2	10.3	4.7	4.7	39.025	0	5.1126
sp|G3V7L1|UTRN_RAT;tr|A0A0G2JW60|A0A0G2JW60_RAT	-0.10306	0.110881	0.0976087	0.198817	-0.174141	-0.0734738	-0.162848	0.206665	-0.337858	-0.0730835	0.083063	0.170948	0.136354	-0.197653	-0.122506	-0.339285	0.164136	-0.138074	0.108395	0.0222508	0.140347	-0.00680098	-0.262925	-0.0750362	-0.241015	0.139921	-0.170293	-0.0770814	-0.0226959	0.11243	0.0726099	-0.212218	0.0266116	-0.327384	0.214318	-0.272144				-1	2	2	2	1	1	1	391.31	0	9.0269
tr|A0A0G2K4U8|A0A0G2K4U8_RAT;sp|G3V7P1|STX12_RAT;tr|A0A0G2JVB6|A0A0G2JVB6_RAT	-0.200918	-0.130798	-0.197075	0.0101013	0.0394109	6.28531e-05	-0.130904	0.0289956	-0.122134	0.0774881	0.0864981	0.10354	0.114571	0.0455911	0.0173545	0.00189625	0.00616804	-0.0811795	-0.00657505	0.00288184	0.0552785	-0.0343304	0.0520954	0.0247882	-0.0699081	0.0440509	0.0519264	-0.023032	0.0636616	-0.0304896	-0.00440376	0.00704992	0.0781344	0.105528	-0.0344242	0.0389135				-1	5	5	5	25.4	25.4	25.4	31.106	0	42.097
sp|G3V7W1|PDCD6_RAT	-0.0562963	0.0330365	0.0665133	0.089615	0.0460658	0.0101171	0.291144	0.0791077	0.044595	-0.025076	-0.127644	0.056531	0.102248	-0.0379607	-0.0532374	0.0618405	-0.125263	-0.161639	0.110827	0.113317	0.0415294	0.0665121	-0.0168674	-0.0518131	-0.0711867	0.038273	0.0159782	0.0625124	-0.141786	0.0148196	0.13064	0.0167227	0.00136025	0.0705952	-0.027774	0.0224254				-1	4	4	4	31.4	31.4	31.4	21.904	0	36.903
sp|G3V928|LRP1_RAT	0.0696528	0.403616	0.219234	0.18633	0.176415	0.170042	0.144666	0.0714834	0.196222	0.0560998	-0.000683218	-0.10934	-0.070384	0.0624394	0.0399584	-0.0995802	-0.0700918	-0.170766	0.0827319	0.19966	0.0979521	0.0439729	0.00514206	0.0361035	0.0025461	-0.0245547	-0.0552325	-0.0627113	-0.106321	-0.0358308	-0.00497308	0.139083	0.0500457	-0.100412	-0.0890909	-0.0799833				-1	11	11	11	3.2	3.2	3.2	504.88	0	30.446
sp|G3V9D0|PGLT1_RAT;tr|A0A140TAF7|A0A140TAF7_RAT	0.320687	-0.117788	-0.164014	0.10295	0.0442961	0.0899411	-0.125239	-0.0532457	0.151077	0.156112	0.029078	0.140942	-0.0253886	-0.105471	-0.0437222	-0.152882	-0.00757876	-0.013987	0.164609	0.12995	0.123442	-0.0865944	-0.0614626	0.0259892	-0.118203	-0.037281	0.0726694	0.0760185	-0.0541637	-0.0194406	0.0634087	0.0465898	0.0373994	-0.206914	-0.270207	0.269092				-1	2	2	2	6.9	6.9	6.9	46.509	0	11.163
sp|G3V9T7|GET3_RAT	0.0466726	0.0199553	0.0680688	0.0682327	0.0550752	0.0288166	-0.0060599	0.00382601	0.117795	-0.0798323	0.0619508	-0.00626785	-0.00768918	-0.0119259	0.0247833	-0.0274381	0.0257882	0.00721128	0.0665356	0.0385569	0.0295664	0.0284983	0.108793	0.0659216	0.0789262	-0.0102279	0.0388952	-0.0880948	-0.0835523	-0.0200703	0.0115846	0.0118242	-0.0159451	0.0383884	-0.00746357	0.116783				-1	6	6	6	19.8	19.8	19.8	38.822	0	21.201
sp|M0RC99|RAB5A_RAT	-0.315837	-0.0770703	-0.00240174	-0.0609343	0.0545389	0.059514	0.133796	-0.04226	0.0422884	-0.135117	-0.0542902	-0.0826027	0.0345777	0.0669817	0.113937	0.112457	-0.0177524	0.0392811	-0.0313007	0.0316461	0.23715	-0.102486	-0.119575	0.0584714	-0.0712016	0.02052	0.0618606	-0.0379952	0.0127111	0.00961044	0.0788012	0.0328391	0.112195	0.142847	-0.00803373	-0.180612				-1	6	4	4	42.3	32.1	32.1	23.624	0	35.076
tr|G3V7R1|G3V7R1_RAT;sp|O08587|NUP50_RAT	-0.263277	-0.213235	-0.470788	0.00340074	-0.27617	-0.243167	-0.156811	-0.0477424	-0.147132	0.0522469	-0.00844955	0.0026131	0.140868	-0.120299	-0.239542	0.0256478	0.057501	0.178926	-0.0848411	-0.202442	-0.181493	-0.00317714	-0.367071	-0.241371	-0.0193846	-0.0183767	-0.16859	0.110836	0.0806959	0.151699	0.0790696	-0.232297	-0.248855	-0.110215	-0.0111741	-0.102449				-1	4	4	4	10.3	10.3	10.3	49.748	0	7.2972
sp|O08623|SQSTM_RAT	-0.571794	-0.66946	-0.74266	-0.380514	-0.341331	-0.0192863	-0.115045	-0.200967	-0.21744	0.0832176	0.191022	0.0938767	0.118158	0.145413	0.037044	0.225907	0.0738766	0.202373	0.100463	0.152541	0.0843597	-0.252154	-0.224769	-0.178255	-0.0297678	-0.105148	0.0388952	0.0591777	0.0902897	0.0553125	-0.0460022	-0.1153	-0.0891622	0.0117857	-0.0912343	-0.064847				-1	2	2	2	8.7	8.7	8.7	47.681	0	21.118
sp|O08629|TIF1B_RAT	0.102668	0.0932773	0.0660001	-0.0116418	-0.0058611	-0.0791241	0.0302861	0.080511	0.057156	0.00837637	0.00636148	-0.0687017	-0.0133468	0.0411907	-0.0228493	-0.0388059	-0.0332333	0.0235781	-0.0415268	0.0131836	-0.0574811	-0.0436624	0.0267132	-0.0589724	0.001415	-0.014511	-0.0715626	0.0701548	0.0349445	-0.0106722	0.0665273	0.0224396	0.0143248	-0.0364987	0.015163	-0.0187488				-1	15	15	15	29.3	29.3	29.3	88.955	0	182.5
tr|A0A0G2JXP1|A0A0G2JXP1_RAT;sp|O08730|GLYG_RAT;tr|F8WFR6|F8WFR6_RAT	0.0863571	0.00335859	0.0485651	0.0035864	0.000773441	-0.0353025	-0.205075	0.0891338	-0.252245	-0.180119	-0.126401	-0.176764	-0.127998	-0.100253	0.0242384	-0.06015	0.0724623	0.0051	0.405923	0.175596	0.0999009	-0.025281	0.0846039	0.0985649	-0.00994489	-0.202221	0.026162	0.0431529	-0.00983592	0.0251159	0.104096	-0.035066	0.167703	-0.148723	-0.485467	-0.0134938				-1	2	2	2	7.2	7.2	7.2	40.654	0	45.522
sp|O08815|SLK_RAT;tr|G3V7I8|G3V7I8_RAT	-0.131206	-0.100694	-0.0495341	0.0615743	0.0336476	0.181867	-0.0921061	0.035039	-0.0653934	-0.0748881	0.0366455	0.134637	0.0223994	0.0203699	0.025328	-0.0275128	-0.0651636	-0.0192568	0.0641532	0.121175	0.0960008	0.0447157	0.0539971	0.0215077	-0.0379424	0.00677865	-0.0301679	-0.146715	-0.0116316	-0.0545169	0.0170618	-0.00070684	-0.00682018	-0.0804335	-0.181762	-0.0548986				-1	8	7	7	8.6	7.9	7.9	137.89	0	25.527
sp|O08837|CDC5L_RAT	0.0267329	-0.18913	-0.0290699	-0.115495	0.0437408	-0.0999937	0.240334	0.0937735	0.147128	-0.0419211	0.0328667	0.00306699	0.00646603	0.133355	-0.0771282	0.034034	0.00885436	-0.0780888	0.0412578	0.0546807	0.00858365	-0.134683	0.0107012	-0.134906	0.0367629	-0.0378767	-0.0475312	-0.250008	-0.131124	-0.000713468	-0.067587	0.0435759	-0.113906	0.21055	-0.106984	-0.00464277				-1	9	9	9	14.8	14.8	14.8	92.216	0	22.787
tr|Q5HZA7|Q5HZA7_RAT;sp|O08839|BIN1_RAT;tr|F1LMX1|F1LMX1_RAT;tr|D4A4P1|D4A4P1_RAT	-0.0066523	-0.0122125	0.106252	0.0300792	0.00193292	0.0752479	-0.0926323	0.0321413	-0.085564	-0.257661	0.0767077	0.0643824	-0.0556031	-0.022415	-0.115283	0.0175748	-0.0196134	0.0920934	-0.00157523	0.13581	0.139518	0.0500108	-0.260166	-0.0892698	0.11924	0.0399262	0.124752	-0.302906	-0.108684	-0.0915934	-0.0583559	-0.115852	-0.133147	0.0064342	0.0203453	-0.00448388				-1	4	3	3	15.1	12.9	12.9	45.833	0	22.527
tr|G3V6V1|G3V6V1_RAT;sp|O09175|AMPB_RAT	0.0907282	0.103399	-0.340309	0.0236083	0.013492	-0.0326637	0.101838	0.0224401	-0.247443	0.0291349	0.0272917	-0.236628	-0.0664201	0.0149303	-0.0625843	-0.057572	-0.089232	-0.250598	0.071913	0.135093	-0.142209	0.0887048	0.0435071	0.0507678	0.0619371	0.0472053	-0.195366	-0.0722633	0.00688974	-0.222762	-0.000141874	-0.0653451	-0.0557845	-0.0361062	-0.0526624	-0.267285				-1	4	4	4	8.2	8.2	8.2	72.688	0	25.198
sp|O35077|GPDA_RAT	0.0408303	0.230945	-0.313791	0.0975089	0.176962	0.0312025	-0.0279128	-0.276957	-0.093418	-0.253568	0.079835	-0.250595	0.0826961	0.146681	-0.0494468	-0.124645	-0.0583764	-0.094584	-0.164036	-0.0232656	-0.192744	0.00872844	0.238198	-0.0993532	-0.0390766	-0.0984491	-0.0591503	-0.103991	-0.00890454	-0.247826	0.0666628	0.0577682	0.112593	-0.123786	-0.23507	-0.15434				-1	5	5	5	21.5	21.5	21.5	37.452	0	13.459
tr|G3V640|G3V640_RAT;sp|O35094|TIM44_RAT	-0.0671684	-0.131825	-0.0995242	0.0440183	-0.174891	-0.108745	-0.042837	0.0369676	0.0113407	0.0123481	0.0704327	0.0537948	0.0698903	-0.0318768	-0.0746745	0.0756322	0.0680707	0.046131	-0.0664521	-0.0190074	-0.0182463	0.0223695	0.00284681	-0.194694	0.126132	-0.0651028	-0.0880645	0.148084	0.0939553	0.104209	0.0438653	-0.0329676	0.0572224	0.153972	0.0257875	-0.00592859				-1	7	7	7	17.2	17.2	17.2	51.06	0	13.734
sp|O35112|CD166_RAT	0.0161135	0.0661862	0.0966208	0.0317037	0.0115898	-0.0171536	-0.0113989	-0.00557198	-0.0769603	-0.0853999	-0.082221	-0.095302	-0.0417503	-0.0856285	-0.0675709	-0.108526	-0.115479	-0.0799617	0.138744	0.14224	0.135249	0.200258	0.104008	0.150447	0.142001	0.0998	0.167225	0.0576145	0.0113515	0.0347331	-0.142562	-0.0890388	-0.144676	0.00276096	-0.00134774	0.0571538				-1	13	13	13	28.5	28.5	28.5	65.021	0	112.85
sp|O35142|COPB2_RAT	0.148126	0.0171608	0.0146462	-0.00311345	0.00298341	-0.037801	0.0671534	0.122552	0.0063668	0.0911793	-0.00182277	-0.00387144	0	-0.0136687	-0.00194114	0.00473137	0.0393653	0.0795376	0.0214875	0.0351056	0.0555296	-0.00680098	0.0285412	0.0067625	0.0716696	0.0731368	0.0276905	0.0758071	-0.0431035	0.0481715	-0.0949886	-0.0535326	-0.0345017	-0.00191454	0.0495474	-0.0111562				-1	11	11	10	12.7	12.7	11.8	102.55	0	35.466
sp|O35165|GOSR2_RAT	-0.149544	-0.29823	-0.246103	-3.87877e-05	-0.0214824	-0.103822	0.128274	0.0652368	0.147919	-0.0553976	0.0738981	0.0954741	0.0745135	0.106931	0.451433	0.0348575	0.101636	0.0293031	-0.0552301	-0.17758	-0.176708	-0.100372	-0.220932	-0.0869074	0.012265	0.0574436	0.0383438	0.076051	0.0511123	-0.0223526	-0.091463	-0.0152036	0.113123	0.0392162	0.139957	-0.112109				-1	4	4	4	18.4	18.4	18.4	24.607	0	14.386
sp|O35244|PRDX6_RAT	0.211972	0.126656	0.0635689	-0.0118764	-0.000324968	0.0107567	0.0671534	-0.0197846	-0.0128185	-0.0776597	-0.104692	-0.0994382	-0.0691369	-0.0844832	-0.071759	-0.0319295	-0.0212715	-0.130691	0.0190295	0.0343376	0.0408956	-0.014629	0.0328331	0.11076	-0.00809284	0.062061	0.0348936	-0.035271	-0.0330565	-0.00219198	-0.0522247	-0.0526234	-0.108568	-0.146463	-0.00418905	-0.110181				-1	7	7	7	37.9	37.9	37.9	24.818	0	34.292
sp|O35264|PA1B2_RAT	0.00422561	-0.0568435	0.0487556	-0.0058209	0.173673	0.0422337	0.0461507	-0.051836	-0.0253698	-0.0783836	-0.0404077	-0.00729614	0.0604956	0.158338	-0.0184638	-0.0914316	0.0231514	0.0296255	0.0226504	0.1458	0.136673	-0.148687	-0.0444079	-0.0889151	-0.154696	-0.153498	-0.0322075	-0.0124505	0.0258835	0.0552156	0.204265	0.289481	-0.069037	-0.313643	-0.105076	-0.0566791				-1	3	3	3	22.7	22.7	22.7	25.581	0	12.674
sp|O35274|NEB2_RAT	0.120295	-0.105884	-0.153678	0.0928331	0.0679903	0.07866	-1.97524	-0.0569692	-0.0327741	-0.0807991	-0.0906826	-0.0834458	0.00140345	-0.0186914	-0.0754919	-1.7327	-0.219988	-0.0775679	0.147891	0.156428	-0.0614231	-0.0205	-0.0758303	-0.0877338	-1.65585	0.0168871	-0.0731105	-0.134664	-0.170583	0.0407175	0.00255102	-0.0327363	-0.036087	-1.75893	-0.248584	-0.0851812				-1	5	5	5	8.3	8.3	8.3	89.645	0	13.623
sp|O35303|DNM1L_RAT	0.0191148	-0.0495852	-0.0359387	0.0323562	0.0323317	0.0125652	-0.0762757	0.0772348	-0.0202854	-0.0555164	-0.0363157	0.00929463	0.00646603	0.0290729	-0.0240888	-0.011273	-0.0429654	-0.0279711	0.0530671	0.0727476	0.0724998	-0.0777898	-0.0385423	-0.0109313	-0.0706513	-0.0429571	0.0779095	-0.0100157	-0.0146753	-0.024707	-0.00483073	0.0225788	0.0453336	-0.0156031	-0.139758	-0.0332004				-1	13	13	13	27.8	27.8	27.8	83.907	0	116.49
sp|P54313|GBB2_RAT;sp|O35353|GBB4_RAT;tr|A0A0G2K8M9|A0A0G2K8M9_RAT	0.383268	-0.0336447	0.0206611	0.0562285	0.099875	0.0187837	0.156562	0.212969	-0.0286843	0.00541879	0.0976066	0.0660128	-0.0242896	-0.014541	0.0525189	0.0252335	0.146404	0.11961	-0.087348	-0.0471834	0.100144	-0.041183	-0.00846425	0.0239142	-0.0188107	-0.00567314	-0.00177052	-0.0304504	0.0281541	0.0863136	-0.0126796	0.000565359	0.0232325	0.059078	0.173159	0.155813				-1	4	4	2	10.3	10.3	4.1	37.331	0	15.059
sp|O35509|RB11B_RAT;tr|A0A0G2JZR4|A0A0G2JZR4_RAT	0.129847	0.202147	0.00800076	-0.05203	-0.107607	-0.0730108	0.0166872	0.0174427	-0.0464051	0.0226236	0.0682626	-0.00569695	0.112774	-0.0780865	-0.012637	0.00752445	0.0478843	0.0365213	-0.0626104	-0.0647683	-0.00418013	0.0202128	-0.0676519	0.0172317	-0.0158016	-0.016371	-0.0356567	0.0654629	0.0559341	0.0608746	0.171264	0.0846748	-0.0401906	0.0818872	0.0878089	0.0268125				-1	8	8	2	42.2	42.2	13.3	24.488	0	66.001
sp|O35547|ACSL4_RAT	-0.156602	-0.291153	-0.364506	-0.214915	-0.026659	0.0854303	-0.197272	-0.125284	-0.00426013	-0.0869771	0.0275151	-0.0294086	0.0674185	0.0594378	0.0407129	0.116978	0.053754	0.00588299	0.145164	0.244735	0.079183	0.0293564	0.100127	0.442308	0.103909	0.0362038	0.176023	0.0189713	0.0734341	-0.0568719	0.0225184	0.0401433	0.128536	-0.0611719	-0.10404	-0.0217416				-1	4	4	3	8.4	8.4	6.9	79.064	0	15.749
sp|O35550|RABE1_RAT;tr|G3V9J7|G3V9J7_RAT	-0.124152	-0.160817	-0.114782	0.0823372	0.0414271	0.125644	-0.124701	-0.361645	0.163083	0.0385132	-0.154257	-0.125624	-0.0807414	-0.228722	0.00536647	-0.107084	-0.402767	0.209694	0.108152	-0.041909	0.0860811	-0.0989651	-0.179134	-0.252958	-0.169253	-0.222277	0.143841	-0.0873847	-0.101827	9.23425e-05	-0.00696712	0.05328	-0.128254	-0.162125	-0.373844	0.0737991				-1	2	2	2	3.6	3.6	3.6	99.427	0	18.752
sp|O35567|PUR9_RAT	0.127978	0.10521	0.0612879	0.0544371	0.066336	0.0722464	0.0597129	0.0170765	-0.0082813	-0.0476982	-0.0522819	-0.0326618	-0.0142192	-0.0136687	0.0663481	-0.000559315	0.0303641	-0.0603308	0.046476	0.0692523	0.0858353	0.0311783	0.0752714	0.0583646	-0.0202458	0.00973426	0.0340642	-0.0937155	-0.0906883	-0.0437502	0.0166413	0.0231352	0.0563962	0.0285567	-0.0382631	-0.0620791				-1	16	16	16	35.1	35.1	35.1	64.208	0	193.42
sp|O35760|IDI1_RAT;tr|A0A0H2UHN2|A0A0H2UHN2_RAT	-0.0252855	-0.157315	-0.0135848	-0.240031	-0.23261	-0.256852	-0.352675	-0.356747	-0.215855	-0.263	-0.234224	-0.0550515	-0.303496	-0.213995	-0.243403	-0.426427	-0.33876	-0.255772	0.717815	0.737464	0.293367	0.751621	0.728898	0.535336	0.706547	0.698958	0.448445	-0.329616	-0.349786	-0.046365	-0.257654	-0.196742	-0.117553	-0.520955	-0.350895	-0.329144				-1	3	3	3	18.1	18.1	18.1	26.396	0	20.928
sp|O35796|C1QBP_RAT	-0.174431	-0.291992	-0.23066	-0.154362	-0.133004	-0.178176	0.0646775	0.072189	-0.00928835	0.0925736	0.129283	0.09057	-0.0126929	0	-0.0021632	0.114457	0.15015	0.0930534	-0.088603	-0.123268	-0.0825388	-0.0703018	-0.0613482	-0.0411405	-0.116099	-0.0662139	-0.153238	0.140394	0.134579	0.104022	0.00269263	0.0314569	-0.00739609	0.0566271	0.0615541	0.00158253				-1	6	6	6	35.5	35.5	35.5	30.997	0	134.56
sp|O35814|STIP1_RAT	0.0652692	0.0547232	0.139913	0.0787578	0.0570845	0.0130325	0.0166872	-0.0104184	-0.0185101	0.00576042	0.0114532	-0.0190012	-0.013674	-0.0157413	0.00171721	0.00750618	0.0425256	0.0305922	0.0418952	0.0197952	-0.00431098	0.0348149	0.0387135	0.000666559	0.0310931	0.0118417	0.0375165	-0.0473314	0.000942238	-0.00608031	-0.0931567	-0.0877013	-0.117211	0.0208942	0.0169859	-0.0137989				-1	24	24	24	42.4	42.4	42.4	62.569	0	116.74
sp|O35821|MBB1A_RAT	-0.0819654	-0.177787	-0.113251	0.0234251	-0.0274316	0.0476874	-0.0385208	0.0303272	-0.0517124	0.0266685	0.0205732	0.0457752	0.026859	0.0417152	0.138516	-0.000210866	0.0331134	0.0146853	-0.0863726	-0.0394811	-0.0648301	-0.0753663	-0.078837	-0.0737491	-0.0614917	-0.121624	-0.0727084	0.0476028	0.0621194	-0.0245533	0.095625	0.0409678	0.211042	-0.0981039	-0.167598	0.0177407				-1	22	22	22	22.1	22.1	22.1	152.28	0	101.34
sp|O35828|CORO7_RAT;tr|A0A0A0MXU2|A0A0A0MXU2_RAT;tr|A0A0G2K9F9|A0A0G2K9F9_RAT	0.171389	0.151379	0.0676929	0.0628669	-0.0210113	0.00519273	0.0119216	0.0170765	-0.00551558	-0.11307	-0.0794516	-0.047628	-0.0294617	0.036461	-0.0618898	-0.0682002	-0.100827	-0.0775487	0.0199355	0.0498752	0.0775768	0.183588	0.14205	0.110862	0.102986	0.0865301	0.0187755	-0.0780396	-0.135409	-0.0848668	-0.0176968	-0.04851	-0.0636674	-0.0454513	-0.0403321	-0.0549434				-1	13	13	13	23.8	23.8	23.8	100.78	0	101.04
tr|G3V8U8|G3V8U8_RAT;sp|O35854|BCAT2_RAT	-0.0661079	-0.0208386	0.0125529	-0.00224321	-0.0255089	-0.043637	-0.0890836	0.162077	-0.227226	0.0532387	0.100583	0.00997236	0.107771	0.0262131	0.0876814	0.0100572	0.195418	-0.190393	0.000393614	-0.0781338	-0.0486846	0.073393	0.0668202	0.0458244	-0.0494712	0.184073	-0.186887	-0.0402487	-0.0570491	-0.067755	0.176921	0.022718	-0.0548913	-0.00290828	0.18156	-0.271163				-1	5	5	5	14.2	14.2	14.2	44.229	0	22.994
tr|F1LQI1|F1LQI1_RAT;sp|O35952|GLO2_RAT	-0.201001	0.0331246	-0.0627163	0.0257735	-0.0569556	-0.0251916	0.227531	0.0770005	-0.0567787	-0.165944	-0.0729703	-0.121536	-0.0192457	0.118414	-0.105351	0.157664	0.109047	-0.125537	0.046222	0.0838019	0.0642892	0.125385	0.270268	0.0338259	0.0622084	-0.0514255	0.109744	-0.169081	-0.199396	-0.153327	-0.136858	-0.0387928	-0.0299315	0.0616603	-0.0219315	-0.0497041				-1	4	4	4	18.8	18.8	18.8	34.158	0	10.156
sp|O35964|SH3G1_RAT	-0.0858948	0.0879438	-0.256784	-0.00504236	-0.14314	-0.0158818	-0.0116477	-0.0237993	0.0402215	0.0462822	0.112953	-0.16984	0.120346	-0.193021	0.0880985	0.0299458	-0.0240518	-0.0083686	0.0457135	0.164407	-0.120039	0.106501	-0.202981	-0.288347	0.0288744	-0.0288083	-0.038082	-0.109305	-0.0546976	-0.224414	-0.0441583	-0.196301	0.0188563	-0.0471342	-0.0960306	-0.00419515				-1	3	3	3	10.9	10.9	10.9	41.492	0	5.7864
tr|A0A0G2K911|A0A0G2K911_RAT;sp|O35987|NSF1C_RAT	0.0591027	0.0245889	0.00833914	0.0655227	0.0548369	0.0659243	0.0301653	0.0149987	0.0214841	0.0473886	-0.057604	0.00816429	0.0216548	-0.0102938	0.0176831	0.00573601	0.0740511	0.0152642	0.0101976	0.0372795	-0.0235402	0.0770288	0.0699561	0.12377	0.0665413	0.0895929	0.0897967	-0.0305554	-0.0623718	-0.0577102	-0.0438658	-0.0259565	-0.0245741	0.0138928	0.0309318	0.0482712				-1	10	10	10	37.4	37.4	37.4	37.249	0	184.18
tr|Q6IRF8|Q6IRF8_RAT;sp|O54715|VAS1_RAT	-0.161064	0.219145	-0.0436707	-0.208215	-0.170878	0.143823	0.228796	-0.0540153	0.122285	-0.186608	0.0124694	0.123511	-0.168697	-0.194848	0.211655	0.031543	0.022609	0.0308785	0.0531936	0.0263767	-0.299183	-0.198551	-0.204806	0.100328	0.037039	-0.0507509	-0.011298	0.0747826	0.190613	-0.0317243	-0.261764	-0.228566	0.221891	0.0611171	-0.0578631	0.118773				-1	2	2	2	5.6	5.6	5.6	51.103	0	9.5128
sp|O54772|SMRD2_RAT;tr|Q5U3Y2|Q5U3Y2_RAT;tr|D3ZBS9|D3ZBS9_RAT	0.0845504	-0.341698	-0.040573	0.110771	0.00364725	-0.0798714	0.0980374	0.0246285	-0.013955	-0.108996	-0.205041	-0.167539	-0.0417503	-0.087807	-0.224889	-0.0590609	-0.146679	-0.270954	-0.113085	-0.244016	0.0794298	0.0607529	-0.157335	-0.176622	-0.0831803	-0.0834033	-0.271522	0.0363853	-0.239771	-0.0787738	0.142125	0.16314	-0.0197157	-0.138875	0.0660309	-0.151827				-1	2	2	2	7.3	7.3	7.3	59.128	0	10.296
tr|F1LMB9|F1LMB9_RAT;sp|O54921|EXOC2_RAT;tr|A0A0G2K888|A0A0G2K888_RAT	-0.0624585	-0.0916551	0.291878	0.273608	-0.328547	0.301718	0.330639	0.0143871	0.0638746	-0.0860063	-0.055591	-0.0465706	0.172072	-0.203265	-0.126615	-0.385499	-0.114345	-0.325043	0.184257	0.0717498	-0.328137	0.243422	-0.0375295	-0.0709451	0.118719	0.0326103	-0.0637443	-0.0813171	0.0720327	-0.276625	0.295388	-0.0501188	0.312573	-0.39679	-0.0665978	-0.170726				-1	5	5	5	7.4	7.4	7.4	104.02	0	10.775
sp|O54924|EXOC8_RAT	0.00256574	-0.0200888	0.0688202	0.109765	-0.0762721	0.0111311	-0.152552	-0.0776868	-0.0887536	0.0541197	-0.0511019	-0.027553	0.0627725	-0.0121436	0.028266	-0.0434274	-0.140044	-0.0156675	0.0483803	0.000655457	0.114313	0.1464	0.02983	0.0853238	0.0227554	-0.00595743	0.123973	-0.075293	-0.0358648	0.0868668	-0.0656411	-0.269023	-0.164897	-0.0607727	-0.146539	-0.0617636				-1	1	1	1	1.4	1.4	1.4	81.042	0	7.552
sp|O54975|XPP1_RAT;tr|A0A0G2JV31|A0A0G2JV31_RAT	0.0950014	0.108977	-0.0171505	0.00763473	-0.00418411	0.0931418	-0.0152602	0.0141424	-0.00626931	0.0117814	-0.0155672	-0.0789947	-0.0130199	-0.0844832	0.00160649	-0.0243769	-0.0272868	-0.0344527	0.0726617	0.0388122	-0.0119193	0.0266732	0.0200271	-0.0180025	0.0495418	0.0724639	0.0182164	-0.0255587	-0.0518526	-0.106352	-0.0776259	-0.082858	-0.0686464	-0.0366004	-0.0097459	-0.0485424				-1	13	13	13	29.9	29.9	29.9	69.657	0	104.28
sp|O54980|SNG2_RAT	-0.139389	-0.0961192	-0.577487	0.0465887	0.0453462	-0.166011	-0.0301795	-0.0816047	-0.00614364	-0.263412	0.0364234	-0.134334	0.0916438	0.00463524	0.107881	0.101819	0.0771539	0.12485	0.0922399	0.191415	-0.149932	0.115014	-0.100178	0.0545177	-0.0563152	-0.0820542	-0.10164	-0.0357451	-0.0552495	-0.0939204	0.17993	0.160234	0.107815	0.0598939	-0.109812	-0.117268				-1	1	1	1	8	8	8	24.711	0	76.724
sp|O55006|ROB1_RAT;tr|A0A0G2K0S2|A0A0G2K0S2_RAT	0.35908	0.476566	-0.367645	0.386487	0.299204	0.501216	0.227426	0.171544	0.138629	-0.180767	-0.230746	-0.21138	0.105966	0.0824622	-0.0953689	-0.162987	-0.116992	-0.215675	0.174524	0.101632	-0.151035	0.350212	0.321862	0.0401079	0.204647	0.110198	0.176774	-0.196524	-0.268147	-0.236069	-0.00896392	-0.0683356	-0.265377	0.0054462	-0.0136054	0.0191618				-1	2	2	2	7.9	7.9	7.9	26.187	0	8.7065
tr|Q66WT9|Q66WT9_RAT;tr|Q66SY1|Q66SY1_RAT;tr|A0A0G2JUQ5|A0A0G2JUQ5_RAT;sp|O55012|PICAL_RAT;tr|Q498N4|Q498N4_RAT;tr|A0A0G2JTT2|A0A0G2JTT2_RAT	0.00103045	-0.0153615	0.0246806	0.107607	0.0933483	0.084897	-0.0210091	-0.0354046	0.0135735	0.0247599	0.108947	0.0710011	0.0481173	-0.0487532	0.0241294	-0.102136	-0.0467933	-0.0334234	-0.0491086	0.0266342	-0.0348545	-0.0461461	-0.088011	-0.0419411	-0.0804532	-0.0347847	-0.00560234	-0.0661513	0.0193545	-0.000125855	0.054285	-0.0444957	0.0424155	-0.0095984	-0.0371132	0.040594				-1	10	10	10	18.6	18.6	18.6	64.713	0	76.725
tr|G3V6Y9|G3V6Y9_RAT;sp|O55035|PPIG_RAT	-0.157852	-0.061822	0.115804	0.0364759	0.0764388	-0.0740196	-0.0501017	-0.0822586	-0.0402167	0.0131411	0.131363	0.151218	-0.00562751	0.129511	0.167823	0.00427441	0.0584539	0.0525608	-0.0243453	-0.199488	0.137148	-0.0181709	-0.0472363	-0.223078	-0.00994489	-0.0643922	0.0289398	0.0459938	0.204541	0.252976	-0.0195647	-0.0373705	0.0935212	0.0242428	-0.0239484	0.0706498				-1	3	3	3	4.9	4.9	4.9	88.318	0	8.7828
sp|O55096|DPP3_RAT	0.111651	0.0521171	0.0655553	-0.00214996	-0.0259814	0.00610063	-0.0392817	-0.0289598	-0.0285567	-0.0619448	-0.0310714	-0.061445	-0.103306	-0.0343072	-0.054273	0.0188781	0.0293204	0.0345239	-0.0184861	0.0299773	0.0763402	-0.0388202	-0.0478027	-0.00835836	-0.019528	0.0184252	-0.0203144	0.0246927	0.00840691	-0.0319646	0.0514134	0.0189563	-0.0289958	0.0414213	0.0345357	0.085514				-1	14	14	14	22.1	22.1	22.1	83.038	0	101.97
sp|O55156|CLIP2_RAT;tr|A0A0G2JZF2|A0A0G2JZF2_RAT;tr|G3V949|G3V949_RAT	-0.116074	-0.0512843	0.0641171	-0.0791388	-0.0574869	-0.0864809	-0.0202579	-0.216534	-0.0238426	-0.0403923	0.057144	0.000795782	-0.000540227	-0.0171609	0.00713235	0.0833357	-0.143084	0.0504442	-0.18929	0.0737447	0.0815271	-0.0861298	-0.0806904	-0.0302058	0.0355202	-0.205352	-0.0210324	-0.0548763	0.112747	-0.0208704	-0.0764439	-0.0333871	-0.0587654	0.0526698	-0.11796	0.0624018				-1	9	9	9	9	9	9	115.48	0	24.704
sp|O55166|VPS52_RAT	-0.153622	0.205825	-0.441527	0.560756	0.2602	0.00444078	-0.228178	0.286143	-0.115342	0.0874191	-0.304192	0.00816429	0.240135	-0.149223	0.125161	-0.511968	-0.842304	-0.0336105	0.0196767	0.243407	0.035433	-0.164055	-0.0719081	-0.318792	-0.131665	0.30633	0.031435	0.000984862	-0.111014	-0.822278	0.443235	0.24509	0.466155	-0.523744	-0.448639	-0.0673034				-1	3	3	3	8.2	8.2	8.2	82.102	0	11.167
tr|Q6IMX8|Q6IMX8_RAT;sp|O55171|ACOT2_RAT;tr|A0A0G2K7Z3|A0A0G2K7Z3_RAT;sp|O88267|ACOT1_RAT	-0.233184	-0.181687	-0.178837	0.116506	0.0397119	-0.0615338	0.0247165	0.0271776	0.0539056	-0.00923027	0.103765	0.0533565	-0.00975388	0.0878565	0.0379081	0.0549566	-0.0202838	0.120955	-0.0126506	-0.164647	0.0554041	0.0745368	-0.0238705	-0.0651206	-0.100183	0.0167472	-0.0210324	-0.0796321	0.0942603	0.0202583	0.0790696	0.0826741	0.0019325	-0.00617828	0.0532419	-0.00201674				-1	5	5	5	15.2	15.2	15.2	49.628	0	31.524
sp|O70257|STX7_RAT;tr|M0R930|M0R930_RAT;tr|A0A0G2K6Y9|A0A0G2K6Y9_RAT	-0.031612	-0.0641197	0.0354845	0.092644	0.0614656	0.0825389	-0.0441087	-0.103744	-0.0102961	0.126683	0.0236004	0.0381539	0.0911368	0.0362506	0.0244563	-0.0344808	0.152069	0.0118781	0.100218	0.033441	0.0403884	0.256582	0.0455262	0.108906	0.129631	-0.0172302	0.00106131	-0.0857108	0.0084581	0.018768	0.0920364	-0.0249495	0.0496304	0.12775	0.076961	0.125255				-1	10	10	10	51	51	51	29.85	0	124.37
tr|B0BMW2|B0BMW2_RAT;sp|O70351|HCD2_RAT	-0.0768636	-0.00818147	-0.038953	-0.113631	-0.0844524	-0.0895378	-0.0275353	-0.107733	-0.112498	0.042403	-0.0068472	0.0472066	0.0135455	-0.0441816	0.0445874	0.0626131	-0.102325	-0.0253457	-0.023545	-0.0872991	-0.0299185	-0.0625096	-0.0488227	-0.101497	-0.0846659	-0.101347	-0.226638	0.111027	0.168689	0.111079	0.200073	0.0761192	-0.0414579	0.00276096	-0.0711191	0.0101846				-1	7	7	7	50.2	50.2	50.2	27.249	0	86.196
tr|M0R4V3|M0R4V3_RAT;sp|O70377|SNP23_RAT	0.162513	0.195486	0.297558	0.191908	0.0601305	0.160652	0.00824495	-0.0922363	-0.00903647	-0.0182305	0.0135976	-0.0422316	-0.0178233	-0.0489766	-0.0732743	0.0360381	-0.140389	0.0630798	-0.012783	0.0743677	-0.0367265	0.113295	0.041911	0.207473	0.0954524	0.00593293	0.0240753	-0.129444	-0.113515	0.0150189	0.0490845	-0.0845805	0.114711	0.0311942	-0.0500176	-0.0412656				-1	2	2	2	15.7	15.7	15.7	22.928	0	6.9676
sp|O70513|LG3BP_RAT	0.293927	0.250764	0.23123	0.0793305	0.0274361	0.0763812	0.0743214	0.101396	0.132935	-0.171855	-0.156412	-0.198	-0.0873819	-0.160522	-0.038931	-0.176535	-0.186072	-0.120123	0.126897	0.238858	0.148725	0.125786	0.206918	0.151647	0.0651886	0.205837	0.173515	0.0648241	-0.0364622	0.077433	-0.0145412	0.108731	0.0940582	0.0555365	0.00346971	0.0842924				-1	5	5	5	9.2	9.2	9.2	63.742	0	71.55
tr|G3V6J2|G3V6J2_RAT;sp|O70536|SOAT1_RAT	-0.169175	-0.185148	-0.187723	-0.049058	-0.0846	-0.0767021	-0.013017	-0.0639282	-0.0436944	0.0892468	0.0928105	0.0885394	-0.0292412	-0.0231828	0.0559354	0.0538797	-0.0172876	-0.0557067	-0.0248791	-0.229199	-0.0880743	-0.107901	-0.187347	-0.0823118	-0.124795	-0.0958146	-0.0651061	0.194762	0.224905	0.207535	0.0230768	-0.0136331	-0.0210523	-0.0719619	0.0680612	0.0703756				-1	5	5	5	7.5	7.5	7.5	64.186	0	66.513
sp|O70593|SGTA_RAT	0.0759118	0.0428009	0.176677	-0.111133	0.0243203	-0.0958057	-0.00271764	-0.0540153	-0.0267712	-0.112575	-0.0621136	-0.104564	-0.117765	-0.0907936	-0.0541579	0.133534	0.021053	-0.0136917	0.0131909	0.0570777	-0.00326468	0.0651529	-0.0240934	-0.0533114	0.0224766	-0.00226648	0.00190976	-0.11733	0.0962175	-0.0728831	-0.0774013	0.0899966	-0.0211831	0.0452722	-0.0171884	-0.0151802				-1	2	2	2	7.3	7.3	7.3	34.157	0	3.9278
sp|O70631|EST2C_RAT;tr|A0A0G2K455|A0A0G2K455_RAT;tr|A0A0G2K0C1|A0A0G2K0C1_RAT;tr|O70177|O70177_RAT;tr|A0A0G2JV37|A0A0G2JV37_RAT	0.0683771	0.0908416	0.0374053	0.106455	0.0895867	0.0115989	-0.0308097	-0.0369252	0.039978	-0.00337569	-0.0935952	-0.16639	-0.0637082	-0.0126882	-0.00549766	-0.130674	-0.123621	-0.0805608	0.089653	0.100287	0.216978	0.162036	0.0875982	0.184482	0.0399339	0.1309	0.245135	-0.109453	-0.196683	-0.246047	0.0720703	-0.0381395	0.0424155	-0.0542537	-0.0951972	-0.0396371				-1	6	6	5	11.9	11.9	9.6	62.17	0	15.781
tr|A0A0G2K007|A0A0G2K007_RAT;sp|O88506|STK39_RAT	-0.294018	-0.0131218	0.11362	0.0184259	0.0193515	0.290839	0.0239882	-0.079775	-0.0875567	-0.220771	-0.0559461	0.0556561	-0.0158564	0.068527	-0.0838092	0.0273577	-0.0180314	-0.309466	-0.240311	0.0851622	0.167778	-0.0544183	-0.0366299	-0.249783	-0.144503	-0.0894751	-0.266541	-0.19943	0.040104	0.176386	0.122975	0.122949	0.109011	-0.087283	-0.0381611	-0.192538				-1	2	2	2	4.2	4.2	4.2	56.026	0	3.6819
sp|O88600|HSP74_RAT;tr|F1LRV4|F1LRV4_RAT	0.0812379	0.0701416	0.0143271	0.0415035	0.0483271	0.0432407	-0.033207	0.0154878	-0.02219	0.0610385	0.0406357	-0.0042136	0.00258985	0.0207956	-0.00783634	0.0199996	0.0281861	0.0300016	-0.0365392	0.0107127	-0.0251321	0.0378029	0.0266057	0.0547317	0.0530941	0.0167472	0.0908604	0.00377323	0.0188811	-0.0235292	-0.0538139	-0.00353784	-0.000931377	0.043348	0.0648114	0.10425				-1	36	36	35	51.4	51.4	49.5	94.055	0	311.63
sp|O88637|PCY2_RAT	-0.0740244	0.0212883	-0.210765	0.00437537	-0.118367	-0.0461013	-0.0998883	-0.0101695	-0.0665722	-0.0167266	-0.0352653	-0.238575	0.0497877	-0.0894144	-0.0358594	-0.204464	-0.0864988	-0.0335731	0.292128	0.285221	-0.148326	0.236472	0.269268	0.263164	0.102459	0.19512	0.184643	-0.132371	-0.0941781	-0.228381	-0.0136816	-0.0184927	-0.0913734	-0.104215	-0.0270224	-0.0396224				-1	2	2	2	4	4	4	45.219	0	2.7374
sp|O88656|ARC1B_RAT	0.00213239	-0.0705994	0.583547	0.0457925	0.0809371	0.192633	0.0679778	0.144855	0.144187	0.0606003	-0.0950537	0.0557654	0.096602	-0.0607528	0.0288094	0.0324754	-0.0303789	0.211653	-0.00144388	-0.0505747	-0.110995	-0.0631954	0.0178637	0.341815	-0.07266	0.0363419	0.138578	0.0246759	0.0966343	-0.0652065	0.0344784	0.086939	-0.0659748	0.0566271	0.161289	0.154779				-1	8	8	8	24.5	24.5	24.5	41.056	0	73.383
sp|O88761|PSMD1_RAT;tr|G3V8B6|G3V8B6_RAT;tr|A0A0G2JTW5|A0A0G2JTW5_RAT	0.125725	0.103198	0.130455	0.0397993	0.100178	0.0521962	0.000246704	-0.00917421	0.0505269	0.0486048	0.00658819	0	0.0194187	-0.0270281	0.0385558	0.0173937	-0.0527638	-0.0535805	0.0236833	-0.0199378	0.0344144	0.0250608	-0.0153158	0.0846951	0.0382803	0.0608401	0.0337878	-0.0252099	-0.00959446	0.00192052	0.0408351	0.0876042	0.0709246	0.135254	0.11935	0.10746				-1	19	19	19	27.2	27.2	27.2	105.75	0	92.26
sp|O88767|PARK7_RAT;tr|Q5BKC3|Q5BKC3_RAT	0.306996	0.283129	0.154354	0.103296	0.0222799	0.0769773	0.0618426	0.0707776	0.00237518	-0.0210112	-0.0559461	0.0190908	0.0503094	-0.0864308	0.0393111	0.0054986	-0.0112953	-0.0564859	-0.047345	-0.0909256	0.0512558	0.257131	0.0435071	0.113844	0.146485	0.130512	0.0721309	-0.152474	-0.249793	-0.12818	-0.0608986	-0.147331	-0.0748188	0.0352108	0.0838007	-0.0224578				-1	7	7	7	48.1	48.1	48.1	19.974	0	59.105
sp|O88797|DAB2_RAT;tr|F1LMP9|F1LMP9_RAT	0.129979	0.135694	0.152116	0.146104	0.0884956	0.127947	0.0580542	0.0556373	0.0541465	-0.0040632	0.0453874	0.0752167	0.0230373	0.00850451	0.0475937	0.0286883	0.031964	-0.00398113	-0.0329105	0.0261193	0.0252147	0.0363097	-0.0256545	0.0449631	0.00846975	0.0415776	0.0193342	-0.123384	-0.143432	-0.107165	-0.0222991	-0.0459687	-0.0399256	-0.0197638	0.0105252	0.0377921				-1	21	21	21	41.1	41.1	41.1	82.376	0	205.24
sp|O88813|ACSL5_RAT;tr|F1LPB3|F1LPB3_RAT	-0.0852041	-0.0147785	-0.182877	-0.0592363	-0.133717	-0.242483	-0.0710806	-0.0509395	-0.0768283	0.0336085	-0.0219106	-0.0294086	-0.0228624	0.0368821	-0.0595773	-0.00680844	-0.0389024	0.104456	-0.107985	0.0225089	0.00845395	0.00131258	-0.0385423	-0.0113792	0.0529578	-0.00042462	-0.0531748	0.0474868	0.0752733	0.143654	0.0208417	0.126838	0.0532243	0.0246609	0.0686023	0.161873				-1	10	10	7	15.2	15.2	11.1	76.404	0	16.77
tr|G3V743|G3V743_RAT;tr|A0A0G2K8S6|A0A0G2K8S6_RAT;sp|O88941|MOGS_RAT	0.00354019	0.0404187	-0.0298925	0.0589709	0.0210757	-0.00893871	0.0780674	-0.00681302	-0.0368757	0.0203715	0.0447254	0.0246909	0.035421	-0.000324011	0.0158203	-0.06015	-0.0440446	-0.0215928	0.00615342	0.00196546	0.0171165	-0.0369104	-0.0527962	0.00908327	-0.0228325	-0.0905448	-0.0840226	0.046027	0.0692913	0.0141881	0.0684224	0.0762533	0.0562584	-0.024513	0.00629616	-0.0354411				-1	15	15	15	24.8	24.8	24.8	81.025	0	76.591
sp|O88989|MDHC_RAT	0.0687392	0.110865	0.0664449	0.000597008	-0.0103583	0.0215578	-0.0973776	-0.102814	-0.0381597	-0.119512	-0.0966355	-0.0885151	-0.120816	-0.129482	-0.12601	0.0318659	0.0535771	0.10284	0.00915512	-0.00828508	-0.0454502	-0.0396073	0.0315468	0.0279523	0.042273	-0.0350168	0.0698399	0.0856257	0.053294	0.0756025	0.012288	0.0317335	-0.0436414	0.0649158	0.0310706	0.120628				-1	11	11	11	28.1	28.1	28.1	36.483	0	42.706
tr|M0R6N2|M0R6N2_RAT;tr|D3Z900|D3Z900_RAT;sp|O88994|MARC2_RAT	-0.226681	-0.071319	0.024346	-0.183155	-0.106474	-0.139628	0.210887	0.0788739	0.102027	-0.136794	-0.0281662	-0.0033015	-0.228774	-0.0562554	-0.0424658	0.127673	-0.14792	0.0353089	-0.203483	-0.162517	-0.112968	-0.276036	-0.133815	-0.0830179	0.0634284	-0.0241227	-0.0656541	-0.183207	-0.0554098	0.128979	-0.254678	-0.0474432	0.0216812	0.0940215	-0.0378991	-0.0549434				-1	3	3	3	6.5	6.5	6.5	38.175	0	4.1167
tr|A0A0G2JZ43|A0A0G2JZ43_RAT;sp|O89040|PLCB2_RAT	0.323233	-0.00347491	-0.0361958	0.0394523	-0.159808	0.0538778	0.0574614	-0.054657	0.0617185	0.178099	0.015401	-0.0842895	0.301631	-0.0712641	0.0418978	0.0475609	-0.0774189	-0.199822	0.331761	0.0409806	0.0446946	-0.0625096	-0.162846	0.0230395	-0.000283234	-0.145835	-0.178232	0.189467	-0.0963749	-0.136809	0.0481245	0.141392	0.0294213	-0.234728	0.0234178	-0.0423326				-1	3	3	3	3.9	3.9	3.9	134.59	0	17.358
sp|O89049|TRXR1_RAT;tr|R9PXU4|R9PXU4_RAT;tr|A0A0G2JUN7|A0A0G2JUN7_RAT	0.0679113	0.0703305	0.0438823	0.0635499	0.0443261	0.00594419	0.105398	-0.024679	0.025546	-0.0376913	-0.0107417	-0.0615637	0.0384741	-0.0260384	-0.02917	0.0295148	-0.0729486	0.023686	-0.0170251	0.00209644	-0.0275232	-0.00317714	-0.0339344	-0.0138454	-0.0560944	-0.0649399	0.0107889	-0.00512384	-0.0194615	0.0543754	-0.0118213	-0.0117794	-0.0720455	-0.00518229	-0.0381466	0.076805				-1	8	8	8	26.9	26.9	26.9	54.67	0	109.46
sp|P00173|CYB5_RAT	0.0851983	-0.0356577	0.134572	-0.0379793	-0.111514	0.105889	0.073618	0.00973007	0.0228393	0.0920375	0.0618417	0.0148202	0.0201644	-0.037185	0.0220565	0.185305	0.184096	0.107869	-0.14976	-0.216924	-0.121883	-0.0642248	-0.10571	0.174474	0.0252617	0.0177263	-0.000778742	0.117959	0.110844	0.0652446	-0.144975	-0.122976	0.00878272	0.147461	0.110183	0.132364				-1	5	5	5	47.8	47.8	47.8	15.355	0	44.868
sp|P00388|NCPR_RAT	-0.0581027	-0.122766	-0.156948	-0.164114	-0.0524875	-0.0615501	-0.0371273	0.0187852	0.00960176	0.0730402	0.117158	0.0656869	0.0435134	0.0387752	0.0164782	0.038343	0.0537894	0.0547094	-0.00604786	0.0607283	-0.0178502	0.0889105	0.133682	0.0633716	0.0556847	0.0491219	0.0463168	0.0179563	0.0517573	0.0698573	-0.0241729	0.083208	0.0835519	0.157534	0.0817924	0.113061				-1	18	18	18	35.8	35.8	35.8	76.962	0	109.21
sp|P00406|COX2_RAT	0.0339578	-0.0708077	-0.0368753	-0.0348773	-0.13853	0.0124873	-0.00111118	-0.111333	-0.0193975	0.0245352	-0.0148768	0.0432392	-0.011386	-0.0507649	0.0428666	-0.0149546	0.047671	0.0549734	0.0788861	0.0526594	-0.0636026	0.0258135	-0.0716777	0.0518403	0.0509092	-0.0526142	-0.029113	0.048829	0.0626118	0.0186686	-0.030128	-0.0714363	0.0508756	-0.00148896	-0.0879903	-0.0228819				-1	3	3	3	11.9	11.9	11.9	25.928	0	4.4113
sp|P00507|AATM_RAT	-0.131919	-0.0773175	-0.164134	-0.109492	-0.249453	-0.142991	-0.00395469	-0.0423873	-0.0326461	0.109305	0.10175	0.095687	-0.0557154	-0.098518	-0.024878	0.160488	0.0678429	0.0791743	-0.086512	-0.0557445	-0.0983714	-0.00559208	-0.0407954	-0.0270321	0.00663886	-0.0408879	-0.0134397	0.144399	0.227585	0.0765897	0.0876382	0.108994	0.0415807	0.179476	0.155445	0.13013				-1	15	15	15	31.4	31.4	31.4	47.314	0	93.773
tr|F1M8E9|F1M8E9_RAT;sp|P00697|LYSC1_RAT;sp|Q05820|LYSC2_RAT;tr|A0A0G2K5X1|A0A0G2K5X1_RAT	0.652299	0.712702	0.999033	0.392644	0.361836	0.491635	0.389011	0.748511	0.790871	-0.147217	-0.187191	-0.599	0.00248215	-0.0731939	-0.0847494	0.0036162	-0.268196	-0.277564	-0.0650788	0.0662497	-0.0447774	0.127991	0.0972614	0.222313	0.0430979	0.138121	0.179027	-0.212477	-0.214826	-0.517954	-0.00882118	-0.0642511	-0.200716	0.108554	0.236874	0.329681				-1	3	3	3	22.3	22.3	22.3	16.718	0	134.33
tr|A0A0H2UHL6|A0A0H2UHL6_RAT;sp|P00786|CATH_RAT;tr|A0A0G2K8H6|A0A0G2K8H6_RAT	0.587462	0.587751	0.633926	0.219081	0.316207	0.219608	0.333776	0.231088	0.268737	-0.537143	-0.614203	-0.529958	-0.344736	-0.227584	-0.407398	-0.42559	-0.403472	-0.407766	0.346592	0.32261	0.345321	0.263982	0.299238	0.222218	0.197874	0.164883	0.123843	-0.505283	-0.564957	-0.60419	-0.448414	-0.347849	-0.410923	-0.255658	-0.268755	-0.278887				-1	2	2	2	7	7	7	32.967	0	3.119
tr|Q6IN22|Q6IN22_RAT;sp|P00787|CATB_RAT	0.358656	0.517194	-0.0487559	0.125208	0.015208	0.00448785	0.277463	0.12414	0.273506	-0.58788	-0.596278	-0.107624	-0.0810842	-0.106982	0.000720352	-0.248694	-0.236947	-0.312686	0.4153	0.501096	0.371975	0.544305	0.614435	0.355081	0.194414	0.196109	0.359665	-0.423633	-0.362994	-0.110731	-0.0288105	-0.0173478	0.0451947	-0.12759	-0.280797	-0.17514				-1	6	6	6	23.6	23.6	23.6	37.544	0	137.06
sp|P01015|ANGT_RAT	-0.19772	-0.256388	-0.415378	-0.0600284	0.133752	0.149927	-0.15516	-0.13801	-0.101852	-0.0217072	-0.0680687	-0.0704917	0.0180325	0.00614119	0.131449	0.026692	0.0139027	0.00608318	-0.177001	-0.138459	0.0248302	-0.0708764	-0.110909	0.0337173	-0.0135132	-0.0666734	0.0929856	0.0938054	0.18708	0.264759	0.0841633	0.127614	0.291192	0.22299	0.0169859	0.127101				-1	3	3	3	8.4	8.4	8.4	51.981	0	13.246
sp|P01041|CYTB_RAT	-0.00316826	0.0496631	-0.0145251	-0.0565237	-0.121865	-0.0876327	-0.0675845	-0.0924999	-0.114393	0.00973929	-0.0419306	-0.0764745	-0.222501	-0.201278	-0.0786493	0.130087	0.279787	0.193945	-0.0883241	-0.0469124	-0.119472	-0.22978	-0.289202	-0.185314	-0.0801987	-0.0954969	-0.114149	0.203062	0.244305	0.00789207	-0.00782253	-0.111051	-0.00279594	-7.08746e-05	0.00742499	-0.0474708				-1	5	5	5	49	49	49	11.196	0	62.657
sp|P02401|RLA2_RAT;tr|D4A4D5|D4A4D5_RAT;tr|D3ZN03|D3ZN03_RAT	-0.014833	-0.0205642	-0.0756803	-0.0432763	-0.00201309	-0.0496755	0.0467482	0.0349184	0.196986	0.0992042	0.14471	0.101422	0.0186723	0.0899884	0.0659246	0.212267	0.339309	0.378027	-0.113652	-0.0694391	-0.0235402	0.0310711	0.0513552	-0.0365743	0.00424101	0.0378595	0.0336495	0.0610678	0.0977076	-0.0176215	-0.0222991	-0.0262444	0.0121958	0.197014	0.242038	0.247063				-1	7	7	7	91.3	91.3	91.3	11.692	0	190.59
sp|P02631|ONCO_RAT	0.18755	0.202382	0.213469	0.140627	0.0456011	0.0231363	0.00345141	0.00567365	0.0202508	-0.0237972	0.0143868	-0.0111872	-0.0315577	-0.102454	-0.121058	0.0332998	0.0646146	0.0206259	0.0134509	0.0408532	-0.00509617	0.142539	0.131182	0.0823881	0.147764	0.118566	0.125271	-0.0756361	-0.00904249	-0.0497141	-0.122936	-0.182332	-0.200535	-0.0144574	0.0124945	0.0120416				-1	7	7	7	59.6	59.6	59.6	12.188	0	137.14
tr|M0RAM5|M0RAM5_RAT;sp|P04041|GPX1_RAT	0.050275	-0.0518636	0.054337	-0.0871905	0.14233	0.146097	0.0164432	0.0864594	0.0872641	-0.0634966	-0.0567748	0.0167323	-0.19739	0.0712014	0.0556154	-0.104874	-0.120123	0.0136717	-0.132082	0.204447	-0.0144204	0.108735	0.182788	0.147239	0.128984	0.221826	0.218008	0.0238165	-0.0360756	0.00637227	-0.254927	-0.0753327	0.106751	-0.131295	0.121697	0.0968653				-1	3	3	3	16.5	16.5	16.5	22.155	0	25.296
sp|P04157|PTPRC_RAT	0.209987	0.135792	0.164121	0.0413075	0.0267223	-0.00347749	0.108836	0.0835465	0.0906755	0.109729	0.00182047	0.0945159	0.0429892	0.0567413	0.00204942	-0.0338426	0.0307058	-0.00811119	-0.0445006	-0.0512538	-0.0329848	-0.0198342	-0.0398937	-0.031909	-0.0399206	-0.0843185	-0.0697043	-0.00737821	-0.0488357	-0.0448059	-0.0123935	-0.0143468	0.0141829	-0.0653181	-0.0181932	0.0606086				-1	18	18	18	17.1	17.1	17.1	143.27	0	250.85
sp|P04166|CYB5B_RAT	-0.1718	-0.242009	-0.481099	-0.159377	-0.147175	0.121677	-0.0677138	-0.0278254	-0.286872	0.10538	0.148001	0.397015	0.343859	0.403982	0.140328	-0.0178286	0.00909168	0.476296	-0.0631585	-0.0550633	0.21417	0.308934	0.438385	0.119787	-0.0836903	0.000283122	0.363851	-0.0524753	-0.0792007	-0.0268428	-0.31503	-0.191099	0.142359	0.0474681	0.101354	0.0311861				-1	2	2	2	15.8	15.8	15.8	16.265	0	3.4156
sp|P04182|OAT_RAT	-0.0369456	-0.0437379	-0.0432093	-0.0877179	-0.100124	0.00332801	0.0410019	0.156655	0.0903229	0.0733661	0.022592	0.0617701	-0.0294617	-0.0225247	0.00249207	0.107292	0.166299	0.184904	-0.0126506	0.0100618	-0.00143552	-0.120456	-0.10689	-0.0910441	-0.0278612	-0.0562596	-0.145968	0.0570547	0.0731246	0.088541	-0.00397709	0.017002	0.148963	0.139763	0.112546	0.158266				-1	12	12	12	42.4	42.4	42.4	48.332	0	182.36
tr|Q6P6G9|Q6P6G9_RAT;tr|Q5I0M7|Q5I0M7_RAT;sp|P04256|ROA1_RAT	-0.00699759	0.029508	-0.143593	-0.0879651	-0.0824521	-0.0749133	0.174935	0.157874	0.154903	-0.0907454	-0.0546448	-0.1692	-0.0538082	-0.0328706	-0.0828696	0.0352512	-0.0136855	0.0880923	0.0398545	-0.0676513	-0.138874	-0.0611389	-0.0464438	-0.0266924	-0.0507319	-0.154191	-0.0493319	0.0954421	0.0671827	0.044547	0.0685577	0.0257757	0.059836	0.0705952	0.0506431	0.152449				-1	9	8	8	29.4	26.5	26.5	33.619	0	123.85
sp|P04550|PTMS_RAT	0.218748	0.219547	0.296333	0.228644	0.174908	0.0601623	0.0542557	0.119938	0.108076	0.0378454	0.0253913	0.0640562	-0.0551543	-0.0314354	0.124857	0.168487	0.209451	0.199686	-0.0758246	-0.127702	-0.0543625	0.142935	0.179792	0.0213982	0.10404	0.112556	0.154945	-0.0256284	-0.095386	0.00717413	-0.157688	-0.17972	0.068058	0.0894997	0.150471	0.186243				-1	5	5	5	23.5	23.5	23.5	11.559	0	32.967
sp|P04636|MDHM_RAT	-0.0838234	-0.107166	-0.145137	-0.0981569	-0.105458	-0.130499	0.017297	0.0107118	-0.074455	0.0905354	0.114636	0.155308	0.0496835	0.0273788	0.0056977	0.141384	0.0715885	0.131339	-0.163243	-0.122839	-0.161484	-0.0533958	-0.0719081	-0.0953114	-0.0202458	-0.0586754	-0.0206016	0.0812917	0.124349	0.171208	0.0264232	0.0238306	0.00878272	0.146437	0.0785732	0.126706				-1	12	12	12	41.7	41.7	41.7	35.683	0	133.63
sp|P04642|LDHA_RAT	0.11232	0.0333537	0.0895019	-0.0460923	-0.00399783	0.0286625	0.0152225	-0.0397172	0.0123334	-0.109489	-0.0959051	-0.104075	-0.12729	-0.0679782	-0.0745578	0.048997	0.0817436	0.0534065	-0.065628	-0.0661405	-0.00732331	-0.0603399	-0.0224226	0.057831	0.0463919	0.0303943	0.0974911	0.0294012	0.0586681	0.0100272	-0.0557883	-0.0230813	-0.022914	0.0808156	0.107685	0.121422				-1	14	14	13	45.5	45.5	42.8	36.45	0	250.03
tr|A0A0H2UHQ8|A0A0H2UHQ8_RAT;tr|D3ZFA8|D3ZFA8_RAT;sp|P04644|RS17_RAT;tr|D3ZKG6|D3ZKG6_RAT;tr|D3ZHU9|D3ZHU9_RAT	0.0681702	-0.00631513	-0.105427	-0.0257844	-0.0137287	0.0210003	0.022531	0.140937	-0.0663101	0.0758624	0.026286	0.0358264	0.00979558	0.040666	-0.0616584	-0.0168638	0.0912932	0.126458	0.023296	-0.182126	-0.0313841	0.101103	0.00208089	-0.0823118	-0.0201022	0.0393754	-0.0610983	0.0293677	0.0641043	0.0190497	-0.0244759	-0.0450789	-0.0115342	0.106581	0.171397	0.0443679				-1	6	6	6	53.7	53.7	53.7	15.379	0	47.025
tr|F1M0T2|F1M0T2_RAT;tr|D3ZZN4|D3ZZN4_RAT;sp|P04646|RL35A_RAT;tr|D4A771|D4A771_RAT;tr|A0A096P6M4|A0A096P6M4_RAT	0.067083	-0.0383029	0.106003	0.0413678	-0.0279679	0.178121	0.22077	0.147646	0.119408	-0.158526	-0.0600943	0.0459956	0.0868718	0.068218	0.192964	-0.148263	-0.066875	-0.0499995	-0.1445	-0.0817373	-0.0265929	-0.0208331	-0.0442948	0.463497	-0.068987	-0.0631346	-0.0961523	0.0748476	0.160187	0.161547	0.0229374	0.0603459	0.187587	-0.252362	-0.129702	-0.123277				-1	2	2	2	17.3	17.3	17.3	12.599	0.0090301	0.93935
sp|P04762|CATA_RAT	0.0033237	-0.0927314	-0.0833441	-0.0847703	-0.0230225	-0.0793399	0.0428001	-0.0810816	0.0341247	-0.0563481	0.0366455	0.00816429	-0.0567262	-0.00855497	-0.0221738	-0.026803	-0.132131	0.00325917	0.103763	0.180696	0.125835	0.135881	0.128879	0.017012	0.0832091	0.114911	0.0664641	-0.104433	0.00357724	-0.0507046	-0.0891828	-0.00339613	-0.0909308	0.04486	-0.0813442	-0.055811				-1	17	17	16	41.6	41.6	39.3	59.756	0	105.31
tr|M0R5J4|M0R5J4_RAT;sp|P04764|ENOA_RAT	0.104436	0.0880455	0.0504167	0.0134554	0.0013456	0.010944	0.00382063	-0.0187826	-0.0204123	-0.0781422	-0.0540537	-0.0200386	-0.0565015	-0.0469674	-0.0538126	0.0254317	-0.00387189	0.0216347	0.0626464	0.0579597	0.0487358	0.0963	0.11417	0.088567	0.0921356	0.10178	0.114982	-0.0302579	-0.058369	-0.0259539	-0.118202	-0.128713	-0.146419	0.0630177	0.080586	0.00746623				-1	21	21	19	58.8	58.8	57.1	47.074	0	323.31
sp|P04785|PDIA1_RAT	-0.0836701	-0.0601856	-0.056911	0.0343568	-0.0499222	-0.000833206	0.0411219	0.00579661	0.0125816	0.160004	0.133233	0.168117	0.0504138	0.0336158	0.0420055	0.095072	0.10903	0.158026	-0.107561	-0.115007	-0.142469	0.0204287	0.011245	-0.0279382	0.0164703	0.0364799	0.00134424	0.107882	0.0809066	0.0782759	-0.0128227	-0.0137758	-0.00869255	0.16362	0.137897	0.168549				-1	33	33	33	67.4	67.4	67.4	56.951	0	323.31
tr|M0R590|M0R590_RAT;sp|P04797|G3P_RAT;tr|D3ZGY4|D3ZGY4_RAT;tr|M0R660|M0R660_RAT	0.0504496	0.0130751	0.026563	-0.0475343	-0.0120581	0.00133529	0.0306487	0.00727299	0.0195104	-0.0491165	-0.057841	-0.0607332	-0.10006	-0.0802536	-0.0747913	0.0897414	0.0758822	0.0714366	0.0627721	0.0903448	0.051885	0.0726648	0.0368984	0.056763	0.0235913	0.0375837	0.0456313	0.0468234	0.0444974	0.0278678	-0.072292	-0.0788964	-0.106963	0.04486	0.0592424	0.0194459				-1	18	18	10	58.6	58.6	42.3	35.814	0	273.42
sp|P04897|GNAI2_RAT;sp|P10824|GNAI1_RAT	0.138416	0.0602154	0.158147	-0.0616141	0.0539576	0.0016179	0.0159551	0.139704	0.0793518	0.0736919	-0.0320023	-0.0848923	-0.0206694	-0.0192384	0.00404048	0.0175024	-0.00551212	-0.0557067	0.0886663	-0.0874383	-0.0288535	-0.0129716	0.0411656	0.0259892	0.00790671	0.0771679	-0.0374862	0.0400564	-0.0209213	-0.0989987	0.00439053	0.00859639	0.00835563	0.119032	0.0399249	0.127233				-1	8	8	3	25.6	25.6	12.1	40.499	0	172.83
sp|P04904|GSTA3_RAT;tr|A0A0G2JVT2|A0A0G2JVT2_RAT	0.262552	0.226452	0.276806	-0.0542026	0.0404193	-0.0414033	0.0353529	0.101627	0.0548695	-0.104688	-0.0957836	-0.0909353	-0.151199	-0.102454	-0.111087	0.0305203	-0.0465466	-0.0306947	0.0266488	-0.00564964	0.156939	-0.0167309	0.0249908	-0.0146309	0.102063	0.08946	-0.0296909	-0.147512	-0.09621	0.121145	-0.0824087	-0.156171	-0.149498	-0.00347653	-0.0196298	-0.0312573				-1	5	5	5	30.8	30.8	30.8	25.319	0	18.869
sp|P04906|GSTP1_RAT	0.401729	0.335093	0.327237	0.138656	0.122994	0.0681446	0.112607	0.12584	0.180742	-0.0803157	-0.126401	-0.173554	0.0218675	0.0148235	-0.0142034	-0.0851559	0.0217226	-0.0671704	0.0245865	0.0200539	-0.0634663	0.112587	0.134781	0.07196	0.100083	0.139021	0.0457684	-0.0883134	-0.132645	-0.116142	-0.0514748	-0.0726695	-0.0708714	0.0773273	0.136607	0.00172634				-1	8	8	7	41.9	41.9	34.3	23.439	0	179.74
sp|P04961|PCNA_RAT	0.0919164	0.154444	0.0778243	0.0311574	-0.00354794	-0.0137542	0.0149783	-0.0283294	0.073062	0.0662879	0.129075	0.0846842	0.0266469	0.00226557	0.00735298	0.0841834	0.00900039	0.0584882	-0.117775	-0.0431244	-0.170279	-0.0336582	0.0184048	-0.0398834	-0.0577439	-0.0353213	-0.0170162	-0.0119321	0.0483142	0.00170261	-0.0273497	-0.0300928	-0.0713831	0.00459867	0.00120479	-0.00749058				-1	9	9	9	48.7	48.7	48.7	28.748	0	109.67
sp|P05065|ALDOA_RAT;tr|Q6AY07|Q6AY07_RAT	0.2024	0.163761	0.211754	-0.0207715	0.0149323	0.00221429	0.0488973	0.0608598	0.072229	-0.077539	-0.0863247	-0.0757553	-0.0744725	-0.0142139	-0.0533524	0.0645428	0.0680532	0.0669938	0.0137109	0.0129238	0.026496	0.097528	0.102783	0.103124	0.0540491	0.0847959	0.0628096	0.026477	-0.00604501	-0.0185903	-0.0784194	-0.0749159	-0.0257986	0.0581254	0.0723832	0.149986				-1	23	23	23	61.5	61.5	61.5	39.351	0	323.31
sp|P05197|EF2_RAT	0.0119764	-0.000910774	0.00972727	-0.0374221	-0.0335955	-0.0467181	-0.0242685	-0.0083039	-0.0780165	0.03372	0.0326442	0.0300467	-0.0580749	-0.0357453	-0.0176781	0.091876	0.117538	0.129102	-0.0608301	-0.050303	-0.0746872	-0.0152924	-0.0370797	-0.019466	0.0269303	0.00818674	0.0228219	0.0577133	0.0541856	0.0463034	-0.0417325	-0.0548974	-0.0788981	0.111968	0.118044	0.100092				-1	35	35	34	40.9	40.9	39.7	95.283	0	323.31
tr|F1LND7|F1LND7_RAT;sp|P05369|FPPS_RAT;tr|A0A0G2JXT3|A0A0G2JXT3_RAT;tr|Q7TPK0|Q7TPK0_RAT	-0.225742	-0.204297	-0.130399	-0.494837	-0.363079	-0.428802	-0.224554	-0.162145	-0.252111	-0.20112	-0.166854	-0.266518	-0.231603	-0.188056	-0.200354	-0.27051	-0.219411	-0.263585	0.585575	0.516486	0.642583	0.636241	0.664735	0.691841	0.49269	0.469179	0.566704	-0.290928	-0.319061	-0.445767	-0.322762	-0.310752	-0.319441	-0.308281	-0.28549	-0.280774				-1	7	7	7	23.8	23.8	23.8	40.803	0	48.369
sp|P05370|G6PD_RAT	0.20273	0.170761	0.274602	-0.0230866	0.00759324	0.0198692	0.101377	0.0923833	0.106683	-0.0686416	-0.0683073	-0.0488037	-0.0467622	-0.0202235	-0.0615427	-0.0493532	-0.031674	-0.0171466	0.000655964	-0.00920856	0.0255993	0.0850983	0.0988998	0.0730168	0.0854793	0.0886614	0.112889	-0.0252623	-0.0740863	-0.0488282	-0.0649732	-0.0418597	-0.105683	-0.0048978	-0.0101741	0.00632008				-1	21	21	21	46	46	46	59.375	0	219.11
sp|P05508|NU4M_RAT	-0.0916453	-0.185148	-0.28935	-0.0812706	-0.151792	-0.191742	-0.0135151	0.0909915	-0.120229	0.110894	0.0299704	-0.246337	0.096703	0.0141822	-0.174552	-0.296888	0.0373977	-0.255881	0.123167	-0.107924	-0.277119	-0.299855	0.00372165	-0.207395	-0.1856	-0.0189502	-0.278905	0.131631	-0.131011	-0.193042	-0.0555819	0.0864065	-0.292504	-0.255929	-0.242986	-0.332294				-1	2	2	2	5.9	5.9	5.9	51.782	0	4.6457
sp|P05712|RAB2A_RAT;tr|F1LP82|F1LP82_RAT	-0.00240728	-0.118415	-0.0268789	0.0953326	-0.0214667	-0.0341434	0.00934894	-0.0347714	0.0410729	0.108669	0.0825254	0.136811	0.057385	0.0569489	0.0874726	-0.026803	0.0336698	0.114908	-0.0405819	-0.0551995	-0.104529	0.0578121	-0.0545026	-0.083842	0.0914714	0.0437764	-0.00958689	0.015958	0.069079	0.0348968	0.0272586	-0.00311293	0.0525339	0.142847	0.196362	0.190034				-1	6	6	5	31.6	31.6	28.3	23.535	0	65.769
tr|A0A0G2JXC3|A0A0G2JXC3_RAT;tr|D3ZSE0|D3ZSE0_RAT;sp|P05765|RS21_RAT	-0.00530851	-0.0178419	-0.179608	-0.0683642	-0.0585985	-0.0703021	-0.114778	-0.0946097	-0.177514	0.042292	0.0478125	0.11713	0.0647359	-0.0394024	-0.129037	0.106645	0.0574481	0.0465204	0.00157367	0.0338252	0.0355603	0.0296781	0.0290783	0.0875217	0.111136	0.0843955	0.0527456	-0.114564	-0.0510356	0.000394419	-0.0480392	-0.0664251	-0.0691872	0.105791	0.156463	-0.0058564				-1	3	3	3	32.1	32.1	32.1	8.866	0	39.563
sp|P05942|S10A4_RAT	0.00341395	0.111148	0.0875313	0.132867	0.0619994	0.0727994	0.1479	0.0558752	0.114332	0.0692324	0.106199	0.0645999	-0.00573599	-0.0768334	0.0147236	0.180395	0.151391	0.10926	0.0573605	0.0385569	0.0693953	0.152911	0.135879	0.169246	0.0639702	0.152583	0.126698	-0.0727138	0.0262874	0.0485934	-0.18954	-0.21725	-0.118408	0.0289734	0.0361962	0.278142				-1	5	5	5	41.6	41.6	41.6	11.776	0	24.571
sp|P05943|S10AA_RAT	0.041428	-0.0385065	0.0304258	-0.0796141	-0.0140412	-0.13904	-0.0256498	0.0287533	0.0122094	0.0431797	-0.0447464	0.0356045	0.0257984	-0.032208	-0.0400704	-0.044864	0.0367532	-0.0289966	-0.0130478	-0.0314175	-0.00156611	-0.0106546	-0.0722538	-0.154685	-0.0213949	-0.0876088	-0.0610245	0.00491782	0.0556208	0.0850325	0.0731494	-0.09113	-0.109928	0.0697852	-0.0295531	0.0658443				-1	4	4	4	35.8	35.8	35.8	11.075	0	43.04
sp|P05964|S10A6_RAT	0.201363	0.142309	0.312315	0.0402821	0.168175	0.176314	-0.0217606	0	-0.00501335	-0.0140696	-0.057841	-0.0400086	-0.134623	-0.0678651	-0.0856902	0.0114038	-0.0511451	0.0168549	0.166597	0.0507617	-0.00143552	0.0889105	0.138569	0.0888806	0.178739	0.0897259	0.228074	-0.0904646	-0.0155412	-0.200301	-0.155822	-0.134954	-0.0669949	0.0801454	-0.0915363	0.0611607				-1	4	4	4	27	27	27	10.035	0	5.8823
sp|P06302|PTMA_RAT	0.0890969	0.110097	0.126457	-0.0206771	-0.00319118	0.0645574	0.451263	0.439362	0.469756	0.0551102	0.0373113	0.0772662	-0.00162107	-0.0645869	0.042759	0.171095	0.0690342	0.12542	-0.157656	-0.167192	-0.201318	-0.024947	-0.0337099	-0.0608258	-0.161726	-0.0709641	-0.0516335	0.0278727	-0.0571204	0.0903237	-0.167771	-0.0743502	-0.00337024	0.0977347	0.142785	-0.114912				-1	5	5	5	34.8	34.8	34.8	12.382	0	133.37
sp|P06536|GCR_RAT	0.050729	-0.0117943	0.165207	0.0374283	-0.0033463	-0.0168833	0.101953	0.0509926	0.0788781	-0.0316035	-0.103469	0.00748572	0.218947	0.0386701	0.0604072	-0.0276249	0.0460884	-0.11208	0.0571084	-0.00499162	0.00481834	0.123779	-0.122435	0.0176708	0.027486	0.0308101	0.0394462	-0.0960762	-0.0366204	-0.103897	0.249353	-0.0610626	-0.105297	-0.0855826	0.019646	-0.0325082				-1	8	8	2	15	15	4.9	87.555	0	67.032
sp|P06685|AT1A1_RAT	0.0176149	0.0160558	-0.0126811	0.0480298	0.0325435	-0.00612653	-0.00742388	-0.0167807	0.0107199	0.0540096	0.0102103	0.0426874	-0.00779778	-0.00757775	-0.0087283	0.0283468	-0.000413358	0.0414141	-0.00157523	-0.0151593	-0.0689291	-0.018836	-0.0388801	-0.100187	0.00875127	-0.0328719	-0.00787793	0.00722127	0.00559301	0.019149	-0.00113522	-0.0576015	-0.107981	0.019916	0.0343974	0.0170294				-1	26	26	22	29.4	29.4	25.9	113.05	0	295.11
sp|P06760|BGLR_RAT;tr|F1LQQ8|F1LQQ8_RAT;tr|Q7TPJ3|Q7TPJ3_RAT	0.308414	0.475919	0.432765	0.096131	0.00475818	0.17548	0.137167	0.187151	0.230218	-0.53016	-0.496455	-0.462987	-0.175268	-0.129836	-0.24301	-0.184201	-0.120882	-0.337762	0.159802	0.199774	0.248065	0.16233	0.139565	0.197235	-0.0275437	0.117392	0.172761	-0.0113276	-0.0383792	0.0226066	-0.0424335	0.00733125	0.045056	-0.0724835	-0.0679646	-0.0365185				-1	5	5	5	11	11	11	74.792	0	19.543
sp|P06761|BIP_RAT	-0.00556266	-0.0019214	-0.00231203	-0.0618731	0.00182478	-0.0230022	0.0337866	-0.00371227	0.019387	0.10421	0.0631499	0.0672072	-0.00378531	0.0168524	0.036828	0.0568789	0.0413123	0.0840283	-0.0550937	-0.0609332	-0.0667415	-0.00175208	0.0275737	0.0293686	0.0280416	0.0192634	0.0211488	0.0128025	0.0339238	0.0118595	0.0145365	0.0190958	0.0129057	0.139892	0.15659	0.153614				-1	40	40	37	57.2	57.2	54.4	72.346	0	323.31
sp|P06762|HMOX1_RAT	-0.0440879	-0.0486712	-0.0272073	-0.101515	-0.0350534	-0.0577665	-0.0437272	-0.0106674	-0.0263888	0.0909648	0.0585658	-0.0427001	0.12253	0.0737684	0.0822466	0.144157	0.24792	0.202945	0.0568561	-0.00828508	-0.0198325	-0.0637673	-0.0344955	-0.0332728	0.0443339	0.0194031	-0.00503409	0.0502364	-0.0143983	-0.0108751	-0.00924945	-0.0192087	-0.043789	0.07867	0.0611464	0.0641928				-1	11	11	10	54.7	54.7	48.4	33.005	0	100.8
sp|P07150|ANXA1_RAT	-0.0288604	-0.0184809	0.00614741	-0.0821406	-0.0609694	-0.0822486	-0.0485692	-0.0196593	0.00786073	0.0313733	-0.00925142	0.0343836	-0.045424	-0.0689972	-0.0551941	0.129316	0.0644741	0.12982	0.0344843	0.00941047	-0.0182463	-0.0374718	-0.0419234	0.0252251	0.00113204	0.0381351	0.0394462	0.058783	0.0756474	0.0545693	-0.10021	-0.146501	-0.126376	0.0421097	0.00939857	0.0560464				-1	27	27	27	58.1	58.1	58.1	38.829	0	323.31
sp|P07151|B2MG_RAT	0.0958478	0.0997021	0.0342784	-0.0517889	-0.14577	-0.115063	0.062552	0.0571823	-0.0235882	-0.14937	-0.0982189	-0.21585	-0.0302335	-0.0992118	-0.0414387	0.0911533	0.0370218	0.0134181	0.105471	0.116949	0.198795	0.106196	0.0302595	-0.034638	0.133508	0.129736	0.116549	0.0724868	0.0740528	0.0489991	-0.123214	-0.172071	-0.0587654	0.0508924	0.0874085	0.071472				-1	3	3	3	19.3	19.3	19.3	13.72	0	7.8856
sp|P07323|ENOG_RAT	0.0401974	-0.0187001	0.0161701	0.00934635	0.0316507	0.105188	-0.031314	-0.0284554	0.0376639	-0.0552789	-0.0409934	-0.0675095	-0.0126929	-0.083911	0.0250012	-0.00177027	-0.0163026	0.00662921	0.0659091	0.073994	0.150607	0.128592	0.0646211	0.0985649	0.0825407	0.102176	0.0509702	-0.050948	-0.0372884	-0.0801217	-0.117725	-0.148317	-0.0573487	7.08746e-05	0.0370256	0.0309044				-1	13	12	10	50	50	41.9	47.14	0	193.72
sp|P07632|SODC_RAT	0.247976	0.154412	0.156445	0.0528678	0.078741	0.127947	0.0449549	0.0221967	0.0773372	-0.0465173	-0.0467442	-0.0175041	-0.0558277	-0.10257	-0.125405	-0.0261121	-0.022092	-0.0625434	0.00275259	0.00510494	0.0523884	0.0895277	0.035402	0.101571	0.0654593	0.0631454	0.0609109	-0.0615663	-0.0592436	-0.0430237	-0.106365	-0.101374	-0.104681	0.046096	0.00134631	-0.0852423				-1	9	9	9	48.7	48.7	48.7	15.911	0	73.901
sp|P07633|PCCB_RAT	0.0644566	0.219516	0.170389	-0.244388	0.313594	0.0907972	-0.233881	0.058607	0.226694	0.0500407	0.16089	-0.0339419	-0.268499	0.09687	0.20542	-0.266959	-0.0944001	-0.0380328	-0.172942	-0.118847	-0.113533	-0.285143	-0.0368547	-0.104959	-0.217131	-0.102805	-0.0164434	-0.0489259	0.0652677	0.0249509	-0.212241	-0.0156322	0.288966	-0.264212	0.108211	-0.0966954				-1	3	1	1	9.6	3.7	3.7	58.626	0.0017787	1.4866
sp|P07871|THIKB_RAT;tr|F1LPD6|F1LPD6_RAT;sp|P21775|THIKA_RAT	-0.186049	-0.130679	-0.150315	-0.236444	-0.00471183	-0.0665612	0.0497321	-0.00557198	-0.0239698	-0.099903	-0.00570369	0.0821084	-0.0562768	0.0347757	-0.00661078	-0.125045	0.0424008	-0.030508	-0.0143722	0.148051	-0.0770245	-0.109907	-0.069031	0.0577242	-0.0106578	0.0850628	0.0680856	0.135941	0.0735969	0.0171933	-0.0201399	0.158082	0.0705156	0.00911246	0.0143209	-0.0231012				-1	9	9	9	31.6	31.6	31.6	43.82	0	74.23
sp|P07872|ACOX1_RAT;tr|F1LQC1|F1LQC1_RAT;tr|F1M609|F1M609_RAT	-0.358916	0.0530211	-0.0779279	0.100044	-0.0176083	0.00516137	-0.268038	-0.0741698	0.103076	-0.219095	0.117577	-0.0701335	0.0893105	-0.179716	0.119254	-0.218219	-0.0974235	-0.170499	-0.223495	0.076732	0.112384	0.0717279	0.172322	0.100432	-0.261619	0.0822577	-0.0236203	-0.208247	0.0862596	-0.168168	-0.0585627	-0.117783	-0.000644682	-0.310053	-0.0464841	-0.153732				-1	4	4	4	8.8	8.8	8.8	74.678	0	7.7023
sp|P07895|SODM_RAT	-0.0188767	-0.0291119	-0.0336821	-0.0367377	-0.100854	-0.0620423	0.0873902	0.0740685	0.109701	0.0875267	0.0592215	0.0623147	-0.0348735	0.0180259	-0.0633948	0.0365388	0.0385428	0.124766	-0.0482944	-0.0856282	-0.0766117	-0.0398324	-0.053706	-0.0548111	0.00846975	0.0157674	0.0840656	0.113547	0.115866	0.147266	0.0188831	-0.0146322	-0.0540285	0.0525331	0.0544713	0.050219				-1	11	11	11	59.9	59.9	59.9	24.674	0	103.61
sp|P07943|ALDR_RAT	0.076152	0.140707	0.0209612	0.0171695	-0.00233852	0.0827616	-0.0242685	0.031174	-0.211083	-0.0631384	-0.0176402	-0.0498628	-0.0549298	-0.0786564	-0.0371101	0.112626	0.0527626	-0.0249738	0.105227	0.0027511	0.0240607	0.0371632	-0.0378671	0.0258801	0.0188479	0.0175864	-0.19057	-0.070589	0.0169346	-0.0606655	0.114484	0.0684563	0.0230915	0.114327	0.0892757	0.0294946				-1	7	6	6	24.7	22.2	22.2	35.797	0	48.275
sp|P08011|MGST1_RAT	0.0557486	0.0468733	0.0416047	0.351293	-0.222247	-0.0546292	0.0179066	-0.265028	0.0880883	-0.0409801	-0.125034	-0.349568	0.0574888	-0.253663	-0.280219	0.0763974	-0.186386	0.107581	-0.0358666	-0.112737	-0.129711	0.114913	-0.278256	-0.487041	-0.217493	-0.0259951	-0.0417347	0.0801738	0.0283053	-0.059843	0.515268	-0.214586	-0.084097	-0.0156031	-0.0420976	0.0818463				-1	1	1	1	13.5	13.5	13.5	17.471	0	8.2875
tr|A0A0G2JYW3|A0A0G2JYW3_RAT;sp|P08081|CLCA_RAT	0.0668758	0.164903	0.121247	-0.0449236	0.0228589	0.00075417	-0.0659042	-0.0437879	0.0471403	0.038068	0.106517	0.0790973	-0.0241798	0.00194222	-0.0164441	0.0387357	0.0442191	0.138381	-0.121338	-0.0580635	-0.0109989	0.104772	0.161289	0.0717486	0.111398	0.0515826	0.180402	0.0386725	0.0432839	0.120141	-0.0575143	-0.0657149	-0.112465	0.111574	0.200194	0.195826				-1	6	6	6	20.3	20.3	20.3	25.58	0	11.147
sp|P08082|CLCB_RAT	0.0707209	0.0765675	-0.0539891	-0.0348931	-0.0918051	-0.0363982	-0.0822735	-0.101753	0.0371763	0.0538995	-0.0679494	0.0352716	-0.0249488	-0.0258186	-0.0290569	0.120995	0.04712	-0.081779	-0.0166268	-0.107359	-0.0652394	0.0520179	0.0961339	0.00122178	0.123016	0.117001	-0.0273663	0.0276037	-0.128499	-0.0248606	-0.0228755	-0.0812571	-0.0461091	0.141691	0.206106	-0.152467				-1	5	5	5	17	17	17	25.117	0	13.91
tr|Q6T5E9|Q6T5E9_RAT;sp|P08430|UD16_RAT;tr|Q63662|Q63662_RAT	-0.0360182	0.00756161	-0.0121392	-0.0543637	0.215588	0.100695	0.00971681	-0.097119	0.0718721	-0.033006	0.00704139	-0.0707306	0.0186723	0.0344595	0.0622134	-0.131136	-0.166746	0.00581019	0.0937162	0.0456888	0.0908657	-0.222228	-0.04486	-0.0556194	-0.0563593	-0.179168	-0.0740638	0.0432194	-0.118213	-0.0598955	0.124928	0.147913	0.0893532	-0.255184	-0.189276	-0.0353821				-1	5	3	3	14	7.7	7.7	60.235	0	9.4725
sp|P08461|ODP2_RAT	-0.0868933	-0.0872622	-0.0473672	-0.142568	-0.0930259	-0.0588793	-0.0492076	-0.121918	-0.0663101	0.0431797	0.0435107	0.0447834	0.0388947	-0.0162871	-0.00794783	0.0590803	-0.00403768	-0.0113501	-0.0548213	-0.0406945	-0.0498994	-0.0144078	0.024452	-0.0521588	-0.0631918	-0.0558182	-0.0191663	0.0602957	0.0729943	0.0925134	0.0631371	0.0661631	0.0762335	0.0805477	-0.00931763	0.0429714				-1	9	9	9	16.8	16.8	16.8	67.165	0	64.147
tr|G3V796|G3V796_RAT;sp|P08503|ACADM_RAT	-0.0318153	-0.0204546	5.37336e-05	-0.0595596	-0.086324	-0.122709	0.0582913	0.0160991	0.0353462	0.0296948	0.0804811	0.0533565	0.00904444	0.0212212	-0.0106254	0.00381739	-0.057688	0.0408456	-0.065628	-0.120984	-0.0519263	-0.0308603	-0.0504108	-0.0423988	0.00113204	0.0168871	-0.0122971	0.0101848	0.0620045	0.090103	0.0135532	-0.00183861	-0.0541624	-0.068064	-0.111741	0.00588998				-1	7	7	7	19.2	19.2	19.2	46.571	0	34.193
tr|Q6P6Q5|Q6P6Q5_RAT;sp|P08592|A4_RAT	-0.213633	-0.00671358	-0.152264	-0.338906	-0.196876	-0.146501	-0.119731	-0.0146569	-0.201628	-0.263823	-0.139132	-0.485068	-0.205941	-0.154569	-0.249321	-0.248498	-0.251043	-0.2537	0.629998	0.159954	0.692834	-0.227283	-0.32521	0.475615	0.343791	0.270048	0.0921891	-0.174215	0.0974834	-0.156391	-0.134462	-0.188375	-0.047426	-0.079415	-0.21584	-0.181036				-1	3	3	3	4.1	4.1	4.1	82.797	0	8.034
tr|A0A0G2JXB1|A0A0G2JXB1_RAT;sp|P08699|LEG3_RAT;tr|A0A0G2JXN6|A0A0G2JXN6_RAT	0.133181	0.0468209	0.0174622	-0.055137	-0.0296255	0.0537567	-0.0844964	-0.128523	-0.148518	-0.0961109	-0.148062	-0.176636	-0.0823415	-0.0919438	-0.0489879	-0.020318	0.0413123	0.0451392	0.0257469	0.090591	0.045074	0.0965047	0.122651	0.151247	0.0235913	0.0841284	0.0653824	0.0465911	0.065153	0.0286414	0.157468	0.1086	0.131416	0.206134	0.185306	0.168805				-1	13	13	13	40.5	40.5	40.5	26.335	0	155.87
tr|D4A0U0|D4A0U0_RAT;tr|A0A140UHX0|A0A140UHX0_RAT;sp|P09215|KPCD_RAT	0.00231299	0.0680105	0.0242052	0.0237457	0.0499573	-0.150839	-0.0484417	-0.112802	0.0230856	-0.0140696	-0.000455409	0.0180806	0.0136525	0.0766381	-0.00138628	0.0145471	-0.0476094	0.018083	-0.00210065	0.029078	-0.0191713	0.0287129	0.12617	-0.0622173	0.0504991	-0.0212469	0.00600372	-0.0554459	-0.00096003	-0.0555805	0.0586497	0.0574965	-0.0458281	0.000637562	0.0119322	-0.00187257				-1	11	11	11	18	18	18	77.271	0	49.94
sp|P09456|KAP0_RAT	-0.0362779	-0.0554002	-0.0703114	0.202596	0.0673407	-0.0431511	-0.195292	-0.111466	-0.0659171	-0.0895287	-0.0744081	-0.032313	0.031622	0.0527913	-0.0362004	-0.0600736	0.0331314	-0.144424	0.102053	0.0792166	-0.0163981	0.0656758	0.0709998	-0.00356033	0.0149299	0.0858633	-0.0331342	0.0288808	0.0600661	-0.0440097	0.0247511	-0.00113121	0.00093078	0.0064342	0.045294	-0.0316251				-1	6	6	6	22	22	22	43.094	0	30.779
sp|P09495|TPM4_RAT;tr|A0A0G2K2G8|A0A0G2K2G8_RAT	0.177527	0.130136	0.0626603	-0.0222515	0.0351736	0.0126742	0.0192468	0.0641733	0.072229	0.0175514	-0.0148768	-0.00102383	-0.0092102	-0.00616744	-0.0181269	0.0718347	0.0759693	0.0636045	-0.0275514	-0.0647683	0.00767569	-0.0306368	-0.0262124	-0.0445747	-0.0608566	-0.00482076	-0.00063709	-0.0569602	0.0101948	0.0184366	-0.0593606	-0.0333003	-0.0294343	0.0303619	0.105578	0.0376518				-1	26	16	15	65.7	44.8	41.9	28.509	0	107.63
sp|P09527|RAB7A_RAT;tr|A0A0G2K930|A0A0G2K930_RAT	-0.142819	-0.152557	-0.138182	-0.157784	-0.125355	-0.200215	-0.0104042	-0.0476147	-0.0368757	0.0210475	0.0591123	0.0758643	0.0472813	0.0342486	-0.0125251	0.0988774	0.0789463	0.0823372	-0.0288892	-0.0846545	-0.0527379	-0.0114265	0.0791153	-0.150115	-0.00198347	-0.0261393	-0.0756145	0.144771	0.0658735	0.128257	0.0337858	0.0545053	0.0157425	0.147333	0.180184	0.151802				-1	12	12	12	63.8	63.8	63.8	23.504	0	139.55
sp|P09811|PYGL_RAT	0.115979	0.107405	0.0782824	0.0346446	0.0355662	0.0306025	0.0295609	0.0254787	-0.0200316	-0.00785063	-0.0280501	-0.0627509	-0.0346521	-0.0206616	-0.0235252	-0.0435407	-0.0144089	0.000411198	0.000524789	-0.00960444	-0.00483434	0.073393	0.0603177	0.0873125	0.0577266	0.050216	0.0172376	-0.0150454	0.017087	-0.0315699	0.00127607	0.00620578	-0.00912484	0.0334117	0.0559726	-0.0409102				-1	35	35	30	47.8	47.8	39.5	97.482	0	152.57
sp|P09895|RL5_RAT;tr|D3ZHP8|D3ZHP8_RAT	-0.0500294	-0.0316161	-0.0788355	-0.0583477	-0.0139631	-0.0298371	-0.0626782	-0.0131595	-0.124996	0.100804	0.177193	0.112719	0.104761	0.00807515	0.0562552	0.176393	0.199007	0.164727	-0.0847019	-0.0951216	-0.0876585	0.0581274	0.0666109	0.0630525	0.149552	0.114126	0.00275788	0.0215056	0.0786851	0.0114433	-0.000283763	-0.030598	-0.0969851	0.184847	0.227579	0.209212				-1	11	11	11	28.6	28.6	28.6	34.458	0	31.328
sp|P0C0A1|VPS25_RAT	-0.0306141	0.131717	0.0304083	0.129043	0.194918	0.130964	-0.0930272	-0.0398443	-0.0584714	-0.0633773	-0.0146467	-0.107992	0.0723579	0.0329828	0.0301127	-0.161653	-0.1512	-0.018368	-0.0901385	0.101999	0.0918452	-0.03927	0.0111364	0.0394593	0.0315087	-0.0588819	-0.00389809	-0.0854381	-0.0066646	-0.220654	0.0457905	0.0930477	0.173938	-0.167606	-0.2514	-0.15705				-1	6	6	6	48.3	48.3	48.3	20.762	0	33.908
tr|B1H248|B1H248_RAT;sp|P0C0A2|VPS36_RAT	0.0317482	-0.0110129	0.0796727	-0.218905	0.178877	0.0254852	0.0643235	0.110125	-0.0220629	-0.104565	-0.0835475	-0.17805	-0.247918	0.103317	-0.0800547	0.0649985	0.102406	0.185965	-0.00157523	-0.0853501	-0.0648301	-0.163	0.0600024	-0.116719	0.0454319	0.0813215	-0.0203144	-0.101011	0.0268426	-0.012872	-0.137341	0.235518	0.192484	0.0765211	0.0263446	0.169573				-1	2	2	2	5.4	5.4	5.4	43.717	0	10.352
sp|P0C0R5|PI3R4_RAT	0.274443	0.180435	-0.298103	0.442463	0.264457	0.547543	-0.0820121	0.0334702	-0.202478	-0.00980552	0.0412997	-0.253396	-0.178076	0.0527913	0.407981	-0.0927214	0.298817	-0.220475	0.209212	-0.0852109	-0.258599	0.0525456	-0.205431	0.173193	-0.120848	-0.281675	-0.232057	0.0124459	-0.0108026	-0.2193	0.572474	0.215693	0.400714	-0.339449	-0.18387	-0.260613				-1	1	1	1	1.2	1.2	1.2	152.44	0	2.4493
tr|A0A0A0MXW3|A0A0A0MXW3_RAT;tr|D4AEC0|D4AEC0_RAT;sp|P0C0S7|H2AZ_RAT	0.105949	0.0216435	0.0451846	0.201787	-0.0240606	-0.0651136	-0.044236	-0.0266919	-0.106829	-0.0432159	0.0406357	-0.0541067	0.0561389	0.039931	0.030547	0.0595554	-0.157866	-0.0446352	-0.162112	-0.0471834	-0.123587	0.140753	0.00579718	-0.0472131	-0.0196715	-0.0956179	0.00713106	0.0242041	0.053261	0.0519812	-0.055685	0.0197932	0.125125	-0.156064	-0.224826	0.00416861				-1	5	3	3	31.5	24.4	24.4	13.421	0	19.437
sp|P0C0T0|LITAF_RAT	-0.519477	-0.424828	-0.410466	-0.213115	-0.267948	-0.177838	-0.200813	-0.271622	-0.187453	0.240283	0.277158	0.308332	0.136158	0.159208	0.106028	0.351299	0.201166	0.266658	-0.205432	-0.125555	-0.132568	-0.210658	-0.220293	-0.171106	-0.0388149	-0.158355	-0.194695	0.289674	0.226897	0.34346	0.0699097	-0.036486	-0.0545045	0.18995	0.0692781	0.162516				-1	1	1	1	4.3	4.3	4.3	17.03	0.0041494	1.2137
sp|P0C5H9|MANF_RAT	-0.0614391	0.00222488	0.00273746	0.00595193	0.0065461	-0.0338377	-0.0220112	-0.0439153	-0.0532693	-0.0386302	0.0313078	-0.0601404	0.00140345	0.0557029	-0.0100672	-0.0418412	-0.0441772	0.00737496	0.043551	0.0214758	0.0697681	0.0412104	0.106351	0.135654	0.0359346	0.00169773	0.016678	-0.0486955	-0.10293	-0.024502	0.0984099	0.066703	-0.0776277	-0.0505648	0.00601373	0.040454				-1	5	5	5	23.5	23.5	23.5	20.388	0	29.179
tr|A0A0H2UHQ3|A0A0H2UHQ3_RAT;sp|P0C5W1|MAP1S_RAT	-0.0406239	-0.0955219	-0.0644569	0.540956	-0.0828782	0.210808	0.00468197	0.0858772	0.234265	0.157035	0.153232	0.121213	0.0947825	-0.0429574	-0.186033	0.16563	0.180016	0.17765	-0.00275786	-0.032222	0.109847	0.0249532	-0.0876615	-0.0527349	0.129501	0.328369	0.203451	-0.0347443	-0.0109752	0.0498263	0.174787	-0.137611	-0.229364	0.128268	0.0752124	0.0721567				-1	4	4	4	4.5	4.5	4.5	102.43	0	17.588
sp|P0CC09|H2A2A_RAT;tr|D4ACV3|D4ACV3_RAT;sp|P0C170|H2A1E_RAT;sp|P0C169|H2A1C_RAT;sp|P02262|H2A1_RAT;sp|A9UMV8|H2AJ_RAT;tr|Q6I8Q6|Q6I8Q6_RAT;sp|Q00728|H2A4_RAT;tr|M0RCL5|M0RCL5_RAT	-0.482118	-0.0641385	-0.398189	0.514053	0.071411	0.781944	-0.344895	0.0823797	-0.135541	0.157445	-0.0412276	0.0733807	0.110175	-0.114794	-0.141455	-0.372956	0.0538602	-0.0980624	0.0785135	0.34797	0.170794	-0.148081	-0.177645	-0.603522	-0.0847109	-0.167277	-0.0997733	0.0899146	-0.157144	0.0156666	0.479091	0.165537	0.524679	0.0064342	0.00841212	-0.367704				-1	8	4	0	65.4	47.7	0	14.095	0	99.562
sp|P62986|RL40_RAT;sp|P62982|RS27A_RAT;sp|P0CG51|UBB_RAT;tr|F1LML2|F1LML2_RAT;sp|Q63429|UBC_RAT;tr|F1LU69|F1LU69_RAT	0.0154337	0.0379796	0.073559	-0.0603519	-0.0457154	-0.0564584	0.0133897	-0.0731293	-0.0106741	0.00028576	0.0494636	0.0607892	-0.0579624	-0.00649285	-0.112884	0.0657694	0.1474	0.137351	-0.032508	-0.0184761	-0.0618316	-0.0818379	-0.0388801	-0.0523893	0.0524117	-0.00340114	0.0249105	-0.00422986	-0.0606907	-0.0905029	-0.155901	-0.10277	-0.118719	-0.056006	0.0323191	0.111197				-1	6	6	6	46.9	46.9	46.9	14.728	0	176.19
sp|P0DP31|CALM3_RAT;sp|P0DP30|CALM2_RAT;sp|P0DP29|CALM1_RAT;tr|D4ABV5|D4ABV5_RAT	0.189407	0.295948	0.14457	0.174833	0.159889	0.103477	0.146897	0.178004	0.16788	-0.212332	-0.129386	-0.115363	-0.0719726	-0.0865454	-0.125042	0.0747622	-0.011536	0.0544631	0.0118903	0.104928	0.0184051	0.0985504	0.0801525	0.0820732	0.0381425	0.0608401	0.0580583	-0.138487	-0.135484	-0.188968	-0.087524	-0.143875	-0.16257	-0.133237	-0.101375	-0.0891418				-1	12	12	12	85.2	85.2	85.2	16.837	0	112.79
tr|A0A0G2K1P0|A0A0G2K1P0_RAT;sp|P10111|PPIA_RAT;tr|A0A0G2K2E4|A0A0G2K2E4_RAT	0.0448856	0.117843	0.0451499	0.0312181	-0.0392928	0.0397742	0.0909867	0.0478876	0.074013	0.026332	0.0242722	-0.0304535	-0.0581873	-0.0606402	-0.0933569	-0.0148434	0.110545	0.0648284	0.0372998	0.0842967	0.0554041	0.0805519	0.0492383	0.120299	0.0484469	0.0617898	0.0828632	-0.0116557	-0.0438806	-0.0883778	-0.145932	-0.201886	-0.0734466	0.0484277	0.0221616	0.0412935				-1	8	8	8	39.5	39.5	39.5	18.217	0	153.28
sp|P10252|CD48_RAT	0.163063	0.0416103	0.142884	0.12122	0.177783	-0.252815	-0.0700438	-0.0662553	-0.138705	0.120388	0.0366455	0.0836115	-0.0436417	-0.103497	-0.156763	0.0075426	0.0111893	0.00300379	0.0999731	0.0383015	-0.00876613	-0.0450167	0.0232663	-0.203724	0.124185	0.00720115	0.0675452	-0.0391039	-0.0737977	-0.13281	-0.0542705	0.0105621	-0.30545	0.0632889	0.00883504	0.0317496				-1	3	3	3	14.6	14.6	14.6	27.679	0	16.955
tr|G3V6H0|G3V6H0_RAT;sp|P10536|RAB1B_RAT	-0.0470556	0.182486	0.182448	0.114358	0.0979099	0.0965559	0.0406419	0.059793	0.0208675	0.0751031	0.142236	0.14393	0.121141	0.0732554	0.0914319	0.12027	0.0212521	-0.0913867	-0.0933543	-0.0956819	-0.118764	0.0335325	0.103498	0.11148	0.114017	0.0609759	0.0804554	0.00884008	-0.0172398	0.0487395	0.00622769	0.0338059	0.0614841	0.27393	0.274287	0.253478				-1	13	7	7	73.6	47.3	47.3	22.177	0	57.423
sp|P10688|PLCD1_RAT	-0.374248	-0.238814	0.195284	0.0048547	-0.105008	-0.0824816	0.0576985	-0.220424	-0.205176	-0.0914759	-0.16277	0.069268	-0.0562768	-0.0918287	-0.105232	-0.0131033	-0.336115	-0.224945	0.0965412	-0.00709856	0.194584	0.0182692	-0.0196424	-0.126269	0.0391074	-0.237789	-0.205915	0.0632506	0.051625	0.0644583	0.0822888	-0.0237997	-0.026455	-0.0361498	-0.291241	-0.196436				-1	3	3	1	7.5	7.5	3.4	85.961	0	33.481
tr|G3V6D3|G3V6D3_RAT;sp|P10719|ATPB_RAT	-0.0420569	-0.0833029	-0.0793652	-0.0679251	-0.0592433	-0.0898055	0.0125335	0.00271624	0.00997462	0.051034	0.0434002	-0.000796229	-0.0276989	0.0152508	-0.0230746	0.0825223	0.0545148	0.0834418	-0.0560482	-0.0991893	-0.0829533	-0.120456	-0.104296	-0.0470983	-0.0516707	-0.100527	-0.0745109	0.103247	0.0555054	0.0877358	0.0501809	0.118139	0.100218	0.0858988	0.101222	0.0773508				-1	26	26	26	76	76	76	56.344	0	323.31
sp|P10760|SAHH_RAT	0.0204704	-0.0582508	-0.00914443	-0.0246479	-0.156699	0.00324959	-0.0175071	-0.0808201	-0.0330302	-0.0206633	-0.0258462	-0.0170437	-0.0773186	-0.146471	-0.0401843	-0.0293639	0.0135387	0.0261294	-0.0196827	-0.0438002	-0.0313841	-0.0472766	-0.139961	-0.0437727	-0.0188107	-0.0929735	-0.162746	0.139414	0.127035	0.208857	-0.0174096	-0.018779	-0.00941323	0.0309168	-0.0121747	0.0974035				-1	10	10	10	25.7	25.7	25.7	47.538	0	50.229
sp|P10860|DHE3_RAT	-0.123128	-0.0804787	-0.153737	-0.0419183	-0.0837635	-0.043313	-0.0127679	-0.0235482	0.00848273	0.0578578	0.0734654	0.0312712	-0.0259383	0.0264251	0.0303299	0.088828	0.0373082	0.0791397	-0.0747188	-0.0591561	-0.0919618	-0.0400574	-0.00780281	-0.0504316	-0.0317926	0.00141489	-0.0158707	0.0331906	0.0487284	0.064378	0.00212611	0.0257757	0.0974093	0.0974697	0.172153	0.149597				-1	20	20	20	36.7	36.7	36.7	61.415	0	145.32
sp|P10888|COX41_RAT	-0.165012	-0.0915015	-0.0509062	-0.1004	-0.0251782	-0.137189	-0.0443633	-0.0197846	-0.04086	0.0772714	-0.0131524	0.0361591	0.0524983	0.0462186	0.100766	-0.0466996	-0.00273037	0.065929	-0.0787315	-0.0247322	-0.0424917	0.0400399	0.0470122	-0.00545523	-0.0726153	0.000141567	-0.0585751	0.092231	0.0292796	0.0978086	0.0735537	0.0393183	0.145341	0.0117857	0.0172662	0.00187014				-1	6	6	6	31.4	31.4	31.4	19.514	0	45.553
sp|P10960|SAP_RAT;tr|F7EPE0|F7EPE0_RAT	-0.0676043	-0.147975	-0.10776	-0.08813	-0.0324398	-0.143234	-0.0664209	-0.145919	-0.0595142	-0.240951	-0.201389	-0.152167	-0.0669857	-0.0608655	-0.121782	-0.00736113	-0.178755	-0.0236353	0.522581	0.457738	0.344294	0.205867	0.226255	0.432544	0.274668	0.331184	0.307774	-0.146981	-0.212501	0.0249179	0.0251692	0.0389055	-0.106268	0.0697852	-0.198359	-0.172104				-1	11	11	11	20.8	20.8	20.8	61.123	0	65.957
sp|P11030|ACBP_RAT;tr|Q6TXF3|Q6TXF3_RAT	0.427104	0.402389	0.448205	0.164075	0.176278	0.15021	0.429069	0.0399758	0.361541	0.0411816	-0.0371332	0.0134689	-0.0660808	-0.095977	-0.120697	0.312395	-0.0095191	0.173523	0.149311	0.187621	0.189446	0.244808	0.477955	0.471934	0.248926	0.148247	0.235788	-0.195444	-0.244201	-0.229029	-0.0926574	-0.15964	-0.129883	0.409962	0.18106	0.3081				-1	4	4	4	55.2	55.2	55.2	10.027	0	50.121
sp|P11232|THIO_RAT;tr|R4GNK3|R4GNK3_RAT	0.11918	0.126953	0.134833	0.175795	0.161688	0.0660594	-0.0367474	0.00468852	-0.0571692	-0.057894	-0.00810599	-0.0119897	-0.0813126	-0.0621049	-0.0802891	0.0332818	0.0280599	0.0337563	0.000393614	0.0707514	0.0268801	0.0346012	0.0495561	0.0971112	0.104435	0.204732	0.115374	-0.0659719	-0.0881174	-0.0484985	-0.0966409	-0.0831275	-0.130808	0.00134582	0.051738	0.0344226				-1	4	4	4	31.4	31.4	31.4	11.673	0	30.59
sp|P11240|COX5A_RAT	-0.0794028	-0.207999	-0.0932252	-0.0511298	-0.0957187	-0.0498383	-0.0617762	-0.0364182	-0.0653934	0.0699947	0.0787573	0.064165	-0.0219848	-0.0572661	0.138818	0.100315	-0.0358862	-0.0279153	0.0139707	-0.074539	0.0559062	-0.0284028	-0.098182	-0.0209309	-0.100988	0.053357	-0.13699	0.0850604	0.031025	0.096883	0.0639515	0.0472739	0.071061	-0.00404484	-0.013176	-0.115068				-1	4	4	4	41.8	41.8	41.8	16.129	0	44.161
tr|F1LQ14|F1LQ14_RAT;tr|D4A4W9|D4A4W9_RAT;tr|B2RZD4|B2RZD4_RAT;sp|P11250|RL34_RAT	0.0167213	-0.000640139	-0.00116456	-0.150827	-0.124191	-0.237287	-0.113709	0.019273	-0.153519	0.00826274	0.0671763	-0.125128	0.00269768	0.0339323	-0.0705943	0.2417	0.0653522	0.00311328	-0.0520981	-0.0791031	-0.042223	-0.125103	-0.103824	-0.13198	0	-0.0279711	-0.0907906	0.145685	0.153747	0.130911	0.0606911	-0.0792398	-0.193671	0.24121	0.173788	0.0924165				-1	4	4	4	26.7	26.7	26.7	13.369	0	28.694
sp|P11345|RAF1_RAT;sp|P14056|ARAF_RAT;tr|F1M9C3|F1M9C3_RAT	0.33906	0.437427	0.299101	0.109478	0.0095775	0.107888	-0.00160523	0.0592002	0.0209908	-0.174303	0.0294128	-0.140965	-0.100871	-0.20538	-0.260033	-0.144813	-0.0797854	-0.194332	0.180557	0.205358	0.135842	0.205772	0.101763	0.142717	0.0248444	0.160204	0.0772386	-0.140073	-0.0923864	-0.221808	-0.30899	-0.244586	-0.293156	0.0054462	-0.0367496	-0.0687219				-1	2	2	2	2.9	2.9	2.9	72.927	0	3.4477
sp|P11348|DHPR_RAT	-0.157529	-0.0421776	0.0663423	0.0606228	-0.0497941	0.0541049	0.00221965	0.00739597	0.0327801	-0.036167	-0.0132673	-0.0146294	-0.00682086	-0.0712641	-0.0865139	-0.00309242	0.0311194	-0.0873029	0.0542049	0.0348496	0.0569097	0.0337462	-0.0602049	0.0903426	0.0865464	0.0831934	0.00063698	0.0101507	-0.0540926	-0.0371735	0.0457905	-0.118627	-0.0283237	0.0185176	-0.019055	-0.136634				-1	3	3	3	14.5	14.5	14.5	25.552	0	10.579
tr|F1M779|F1M779_RAT;sp|P11442|CLH1_RAT	0.0394937	0.0454763	0.107433	-0.0371197	-0.0475853	-0.062633	0.0643235	0.0549237	0.112365	-0.0434515	-0.0420478	-0.0473929	-0.0469854	-0.033644	-0.0188006	0.0309511	0.024055	-0.00125264	0.000393614	-0.0148945	-0.0415516	-0.0388202	-0.0563249	-0.0214948	0.000707673	-0.01494	0.0116317	0.0707585	0.0471204	0.0417451	0.0520976	0.0378044	0.0492151	0.0401813	0.0343974	0.0618503				-1	56	56	56	42.1	42.1	42.1	191.56	0	323.31
sp|P11497|ACACA_RAT;tr|D3ZRA3|D3ZRA3_RAT;tr|A0A0G2K5G8|A0A0G2K5G8_RAT	-0.0974187	-0.123709	-0.278059	-0.0767648	-0.151482	-0.0865978	-0.0444906	-0.138826	-0.157979	-0.0359326	0.0373113	-0.0848923	0.040681	-0.0364096	0.00580812	0.0648407	-0.0376198	0.0455998	0.127137	0.0500019	0.145073	0.143034	0.0711041	0.174671	0.124055	0.0933128	0.0754933	-0.0252971	0.0215511	-0.0150243	-0.0152577	-0.0494896	0.039631	0.041559	0.00205457	-0.0539866				-1	21	21	21	11.4	11.4	11.4	265.19	0	93.681
sp|P11505|AT2B1_RAT;sp|Q64542|AT2B4_RAT	0.0920353	0.0967209	-0.111102	0.148205	0.18079	0.0099142	-0.0616474	-0.120708	-0.138981	-0.0533799	0.112742	0.0107627	-0.0522394	0.124865	-0.142556	0.120928	0.0848472	-0.0336292	-0.0106666	-0.0543823	-0.0190391	-0.160748	0.0500855	-0.24306	-0.142033	-0.159604	-0.0630786	0.160463	0.102584	-0.0254925	0.116971	-0.0233686	-0.0708113	-0.0397146	-0.179111	-0.025092				-1	4	4	3	5.6	5.6	4.2	134.69	0	30.49
sp|P11507|AT2A2_RAT	0.0155948	-0.0269978	-0.018601	-0.01424	-0.0108104	-0.00355627	0.0215587	0.0553995	0.0605192	-0.00383393	-0.0514557	-0.0910564	-0.0240701	-0.0601899	0.0393111	-0.0411997	-0.0642414	0.0118417	0.0685389	0.00941047	0.0149234	-0.086362	-0.0427134	0.0283883	-0.0556823	-0.0421407	-0.0250598	0.0326882	0.063596	0.0325193	0.0980125	0.0833414	0.089084	-0.0436534	-0.10139	-0.00720116				-1	19	19	19	23	23	23	114.77	0	139.76
sp|P11598|PDIA3_RAT;tr|A0A0H2UHM5|A0A0H2UHM5_RAT	-0.0333136	-0.058476	-0.0862311	-0.0904403	-0.0692416	-0.0304148	0.0287143	0.0294799	0.0425314	0.0864506	0.0645658	0.0877905	-0.0128019	0.0124705	0.0484515	0.101221	0.0701895	0.103844	-0.0175562	-0.0154244	-0.0312509	0.0250608	0.0326187	0.0571903	0.0567741	-0.0113688	0.0264401	0.0357503	-0.0144503	-0.00365524	-0.0680034	-0.0657445	-0.0341349	0.046096	0.0496845	0.0818463				-1	29	29	29	57	57	57	56.623	0	323.31
sp|P11730|KCC2G_RAT;tr|F1M3F8|F1M3F8_RAT	-0.0180889	0.065635	0.148841	-0.0450997	0.140085	0.30884	-0.165228	0.110354	-0.103599	-0.0692412	-0.0546448	-0.0207306	-0.0495542	0.0469503	0.0633807	-0.271019	0.0360905	-0.00291841	0.00406158	-0.0396159	-0.0473361	-0.286312	-0.0507514	0.122138	-0.0327627	-0.0417036	-0.229656	-0.23404	0.00229456	0.056943	-0.0802327	0.11905	0.351265	-0.101476	0.0752124	0.0889016				-1	5	3	3	13.7	7.8	7.8	59.037	0	10.996
sp|P11762|LEG1_RAT	0.192211	0.269732	0.220511	-0.0391105	-0.0521345	-0.00743712	0.112036	0.183564	0.07532	-0.0199678	0.00817394	-0.0500982	-0.0410834	-0.0805961	-0.0284915	0.0491742	0.0252829	-0.0900242	-0.133233	0.0205712	-0.03432	0.021615	0.000547856	0.0109593	0.0140889	-0.0116541	-0.0344239	-0.0192067	-0.0494032	0.00602134	-0.105175	-0.133993	-0.104265	-0.0415076	0.0106659	-0.141691				-1	6	6	6	38.5	38.5	38.5	14.857	0	43.33
tr|F1LN88|F1LN88_RAT;sp|P11884|ALDH2_RAT	-0.0112926	-0.0405078	-0.0630716	-0.0535746	-0.100257	-0.0909432	0.0613696	0.0795757	0.033636	0.108775	0.0544056	0.0584979	0.022612	0.0353026	0.0471645	0.0883452	0.0899994	0.099022	-0.0712686	-0.098487	-0.125294	-0.0136343	-0.0397811	-0.00545523	-0.0106578	-0.00524697	-0.0105847	0.0555221	0.0517573	0.0771786	-0.0121074	0.033668	0.0421373	0.0371458	0.107027	0.100495				-1	21	21	21	49.7	49.7	49.7	56.516	0	323.31
tr|F1LQ55|F1LQ55_RAT;sp|P11915|SCP2_RAT;tr|A0A0G2KAC1|A0A0G2KAC1_RAT	0.0736279	0.185723	0.243611	-0.0461403	-0.0711261	-0.0197005	0.0695074	0.0589629	0.0330247	-0.0443942	0.0172021	0.00680682	-0.0332146	-0.0397353	-0.00672215	-0.0497706	-0.0101294	0.0227327	-0.0149025	0.0105825	0.0723757	0.130792	0.123758	0.15664	0.102063	0.153093	0.129289	-0.0400725	-0.0180552	-0.0457238	-0.0911154	-0.0535619	-0.0657349	0.0133313	0.0210441	0.0379324				-1	9	9	9	14.8	14.8	14.8	58.787	0	27.962
sp|P11951|CX6C2_RAT;sp|P11950|CX6C1_RAT	0.100359	0.0271567	0.0967715	-0.0977585	0.0467251	-0.00418652	0.0125335	-0.106003	0.0473823	0.144888	0.266313	0.162133	0.122034	0.0779684	0.01834	0.150134	0.0339031	0.175903	-0.139043	-0.0979256	-0.127857	0.19921	0.20948	0.238227	0.134282	0.0999321	0.136519	0.0772859	0.0544167	0.0883201	0.0145365	0.0268859	-0.0224629	0.317798	0.0480397	0.321295				-1	2	2	2	21.1	21.1	21.1	8.4548	0	3.9731
sp|P11960|ODBA_RAT;tr|F7EV94|F7EV94_RAT	-0.0316859	-0.331783	-0.270565	0.269367	0.0958119	-0.0266317	-0.277227	-0.105471	-0.00288054	0.0584067	-0.120695	0.235056	0.0170723	0.0519584	0.0374762	0.0383251	0.00184494	0.130655	0.000787124	0.0945265	-0.0388691	-0.0308603	0.0238054	0.0180001	-0.171021	-0.088662	-0.118046	0.167727	-0.251996	0.024852	0.243374	0.0577682	0.0325058	-0.0128834	-0.0601231	0.150765				-1	3	3	3	9.3	9.3	9.3	50.164	0	14.944
sp|P11980|KPYM_RAT	0.134681	0.117179	0.133984	-0.0412158	-0.0197087	-0.0143572	0.0179066	-0.029338	0.0108441	-0.100026	-0.0847543	-0.0871856	-0.0800562	-0.0600773	-0.101778	0.093114	0.0816394	0.0871462	0.0362766	0.0724983	0.027904	0.0366299	0.0516725	0.0449631	0.0469403	0.0138059	0.0290784	-0.0102917	-0.0103019	-0.0401905	-0.0721727	-0.0263884	-0.0502266	0.105001	0.11084	0.117314				-1	29	29	6	45.4	45.4	9.8	57.817	0	323.31
sp|P12001|RL18_RAT;tr|A0A0H2UHS7|A0A0H2UHS7_RAT	-0.313903	-0.28864	-0.211726	-0.043692	-0.0464183	-0.288712	-0.0126434	0.00148217	-0.156305	-0.0293855	-0.055591	0.049406	0.0639095	0.0286496	0.0390955	-0.0142693	-0.0660478	-0.0287168	0.00275259	-0.0362502	0.0109159	0.203683	0.195	0.0831226	0.185353	0.151437	0.0876668	-0.0540933	-0.0380273	-0.088949	0.0534651	0.0591255	-0.0535528	0.0532164	-0.0698981	-0.000287982				-1	6	6	6	32.4	32.4	32.4	21.658	0	64.408
sp|P12007|IVD_RAT	-0.0463084	-0.168233	-0.0524097	-0.101432	-0.0239662	-0.118574	0.0863443	-0.0305998	0.033147	0.0627905	0.0780025	0.0100853	0.00323671	0.0549756	-0.0168927	-0.0437297	0.0425079	0.0587691	-0.0883241	-0.0884138	-0.0828152	-0.0618241	-0.00417095	-0.0436581	-0.0648642	0.00748287	-0.0444768	0.0457614	0.0427849	0.0717111	0.0393175	0.0243866	-0.013615	0.0140332	0.0491365	0.0171717				-1	10	10	10	27.1	27.1	27.1	46.435	0	68.645
sp|P12075|COX5B_RAT	-0.127803	0.0335475	0.0679491	-0.0876024	0.020969	-0.00161972	-0.0777078	-0.0459552	-0.0120613	-0.114554	0.107045	0.104704	0.0336283	0.170381	0.0741614	0.0520063	-0.0823697	-0.0244346	-0.148741	-0.0850718	0.229382	0.0692268	0.26945	0.00930414	0.0408976	0.0541752	-0.0958043	-0.0673178	0.0601976	-0.0224719	-0.0359622	0.129037	0.0911026	-0.0024824	-0.0246694	-0.199133				-1	2	2	2	15.5	15.5	15.5	13.915	0	4.5123
sp|P12368|KAP2_RAT;tr|A0A0G2K405|A0A0G2K405_RAT	-0.0558827	0.0139681	-0.00364	0.103643	0.0518992	-0.0394314	-0.00717576	0.01402	-0.0531395	-0.0752494	0.0839224	0.00952047	0.0447704	-0.0218669	-0.0272484	0.00717784	0.0068264	-0.0227994	-0.0302285	0.0112333	0.0330128	0.104975	0.0541027	-0.0168777	-0.00539013	0.0212175	-0.0240519	-0.00727482	-0.0324956	-0.0577102	0.0332313	0.0574965	0.105287	0.0613887	-0.0238042	-0.0536131				-1	7	6	6	23.2	19.7	19.7	45.48	0	36.793
sp|P12369|KAP3_RAT;tr|Q4KLG5|Q4KLG5_RAT;tr|A0A0G2K5G0|A0A0G2K5G0_RAT	0.0291099	-0.00544618	0.0141675	0.117221	0.166384	0.113594	0.0469872	0.0884366	0.100161	-0.10518	0.00828716	-0.134334	0.0419405	0.0644026	-0.0210485	-0.079992	0.0152301	-0.0859054	-0.0043361	0.05228	0.0703893	0.314489	0.195478	0.0784996	0.0146495	0.0404769	0.082061	-0.247931	-0.104606	-0.0110442	0.00608643	0.0100006	0.0173001	0.04486	-0.0667017	0.00574658				-1	9	9	8	39.4	39.4	36.1	46.122	0	82.671
tr|F1LMM5|F1LMM5_RAT;sp|P12527|LOX5_RAT;tr|A0A0G2JU29|A0A0G2JU29_RAT	0.0330213	0.0725097	0.101637	0.0114101	-0.073241	0.0966735	0.113178	0.104158	0.0385169	0.0147258	0.0568156	0.0380432	-0.0666462	-0.0328706	0.0690982	0.0886384	0.0576598	0.137684	-0.0838674	-0.0768884	-0.0264601	-0.201946	-0.0945496	-0.0941247	-0.0746864	-0.0622033	-0.0629455	0.0319007	0.0978999	-0.0298382	-0.00825051	-0.0299773	-0.0214012	0.0113641	-0.0348309	0.0433904				-1	12	12	12	18.2	18.2	18.2	78.129	0	40.592
sp|P12711|ADHX_RAT;tr|Q7TQ90|Q7TQ90_RAT	0.111015	0.0998873	0.297645	0.0701843	-0.0438797	0.082153	0.0834354	0.106456	0.0535439	0.00325374	-0.276761	-0.102854	-0.0258283	-0.0304426	0.0905992	-0.0923891	-0.11351	-0.111922	0.118582	-0.028071	0.076464	0.0273176	-0.0310197	0.13535	0.0319242	0.0128241	-0.0414725	0.0018921	-0.16906	-0.105774	-0.0401128	-0.0170617	0.0746021	-0.189726	-0.144688	-0.207204				-1	4	4	4	9.1	9.1	9.1	39.575	0	14.889
tr|G3V6I9|G3V6I9_RAT;sp|P12749|RL26_RAT;tr|D4A1Z2|D4A1Z2_RAT;tr|D4AE42|D4AE42_RAT	-0.162035	-0.0751507	-0.170993	-0.10463	-0.153615	-0.224652	-0.00482121	-0.031989	-0.023461	-0.0114174	0.0704327	0.0176312	0.0795308	0.0894811	0.028592	0.0893967	0.187052	0.0429408	-0.12964	-0.032222	-0.0261944	-0.0166202	0.00557894	-0.107232	-0.0605908	0.00706027	0.0210094	0.0299049	0.0830437	0.0788958	-0.0966712	-0.024087	-0.168225	0.0571722	0.0468047	-0.0322726				-1	5	5	5	23.4	23.4	23.4	17.258	0	11.808
sp|P13084|NPM_RAT	-0.0787723	-0.107787	-0.0930151	-0.0181302	-0.0544948	0.052257	-0.00321239	0.0254787	-0.00941429	0.0655235	0.0667416	0.127472	0.0563467	0.0476819	0.0413594	0.113305	0.0351944	0.0358082	-0.0649415	-0.0569718	-0.0549043	-0.0610247	-0.0392179	-0.0652369	-0.0152293	-0.012939	-0.034366	-0.0169858	0.0582896	0.0613572	-0.0176968	0.0954309	0.0198457	0.0987939	-0.0123177	0.0541066				-1	10	10	10	36.3	36.3	36.3	32.56	0	89.434
sp|P13086|SUCA_RAT;tr|A0A0H2UHE1|A0A0H2UHE1_RAT	-0.0783904	-0.0480932	-0.0651124	-0.0868939	-0.178214	-0.127508	0.00836767	0.0119378	-0.0571692	0.110364	0.0222558	0.0446731	0.0841233	0.0792976	0.0548686	-0.0233891	-0.0105549	0.00103246	-0.0555028	-0.11586	-0.0173219	0.00284249	0.0172141	0.0107387	-0.053227	0.0135254	-0.0448564	-0.0113793	0.0176796	0.0498749	0.0253086	0.0483678	0.0337658	-0.0624294	-0.0416013	-0.0235402				-1	7	7	7	26	26	26	36.148	0	84.04
sp|P13221|AATC_RAT	0.120877	0.132638	0.123222	0.0906643	0.049434	0.112853	-0.0147615	-0.0106674	-0.0682765	-0.0321877	-0.0769276	-0.0795954	-0.0403057	0.0137544	-0.0226241	-0.0532665	-0.0824865	-0.0191458	0.109125	0.0912067	0.0271362	0.157236	0.162759	0.0564425	0.105357	0.156145	0.101719	-0.0752208	-0.0937939	-0.0714362	-0.0240287	-0.00481366	-0.0143238	0.0562183	-0.0106027	0.0280837				-1	7	7	7	20.8	20.8	20.8	46.428	0	51.014
sp|P13233|CN37_RAT	0.0663923	0.0126641	-0.380977	-0.0676324	-0.0414412	-0.0342883	-0.0279128	-0.0194087	0.0155551	-0.0104961	-0.0540537	-0.189653	-0.123872	-0.104194	0.00801456	-0.0484239	-0.0373558	-0.042977	0.0296082	-0.0365192	-0.199298	-0.0765198	-0.00846425	-0.0644233	0.0917371	-0.0284474	-0.0211761	-0.0394913	-0.131349	-0.244984	-0.104519	0.0299348	-0.122535	0.0122075	-0.0597536	-0.03295				-1	5	5	4	13.8	13.8	12.1	47.268	0	12.69
sp|P13264|GLSK_RAT;tr|A0A0G2K1T0|A0A0G2K1T0_RAT	-0.19052	-0.135325	-0.128792	0.0203543	0.0407503	-0.110339	-0.0972455	-0.0145321	-0.0129447	0.0955718	0.0432897	0.175486	0.0786107	0.0543518	0.0601946	0.0625604	0.0697694	0.0949887	-0.0774851	-0.0672392	-0.023938	-0.000656724	-0.0567809	-0.0436581	0.00353506	0.0238654	0.00501659	0.0128706	0.0359812	0.0683854	0.0401454	0.0163034	-0.0322587	0.0687045	0.1065	0.0972691				-1	16	16	3	36.8	36.8	7.7	74.023	0	148.15
sp|P13383|NUCL_RAT;tr|Q5U328|Q5U328_RAT	-0.0562211	-0.0988197	-0.0642134	-0.0795157	-0.0728991	-0.0665448	-0.0303054	-0.0540153	-0.0275361	0.108987	0.122606	0.122049	-0.00205374	0.0104353	0.0484515	0.09761	0.124615	0.10449	-0.118202	-0.112454	-0.104249	-0.0482947	0.00459597	-0.0265792	-0.0162312	-0.0032594	-0.011298	0.104029	0.0833349	0.0678891	-0.0436465	-0.0558668	-0.0397341	0.100117	0.108869	0.0739359				-1	40	40	40	46.7	46.7	46.7	77.146	0	323.31
tr|Q6PDV6|Q6PDV6_RAT;sp|P13471|RS14_RAT	-0.0410518	0.191845	-0.11993	-0.17942	-0.122859	-0.0228585	0.161315	0.0637005	0.162189	-0.0106113	0.00545439	0.0307148	0.0327838	0.0133266	0.012747	-0.018237	0.103005	0.145059	-0.047074	-0.0146295	-0.0615593	-0.024947	0.0164557	-0.0427421	-0.044615	0.00282822	-0.0528957	0.0602628	0.0344594	0.128257	-0.00397709	0.0071906	-0.0313215	0.00148743	0.0733269	0.118376				-1	6	6	6	39.1	39.1	39.1	16.273	0	89.368
sp|P13668|STMN1_RAT;tr|A0A096MK73|A0A096MK73_RAT	0.258022	0.220058	0.237137	0.108903	0.141629	0.168085	-0.00457354	0.0347977	-0.0345671	-0.00957532	-0.0329339	-0.0255838	-0.0204502	-0.0307735	0.00404048	0.0497942	0.0934297	0.0597164	0.0293511	-0.0410991	0.0379763	-0.024279	-0.0230907	0.0470082	0.0367629	0.0521287	-0.0382419	-0.054111	-0.153918	-0.099538	-0.100194	-0.056881	-0.0568271	0.000496038	-0.0309575	-0.0210257				-1	8	8	7	51.7	51.7	45.6	17.288	0	34.155
tr|G3V9E4|G3V9E4_RAT;sp|P13676|ACPH_RAT	0.175574	0.0783105	0.113041	-0.00574301	-0.000557188	0.0522872	0.0633789	0.033953	-0.0145868	0.000628456	-0.0374837	-0.095788	0.000755876	0	0.0220565	-0.0428984	-0.11079	-0.0201649	0.0376833	0.0383015	0.0392464	0.0400399	-0.0348323	0.0653908	0.0382803	-0.00496281	0.0428856	0.000762254	-0.075476	-0.051261	-0.0329261	-0.0109247	-0.0084043	0.0513028	-0.0566828	-0.0427922				-1	9	9	9	18.7	18.7	18.7	81.367	0	134.09
sp|P13803|ETFA_RAT	-0.145817	-0.19903	-0.162129	-0.144332	-0.120889	-0.12485	-0.0177568	0.0583696	0.0136974	0.0401815	0.0256149	0.0174066	-0.0236308	-0.0177073	-0.0505943	0.0703164	0.144029	0.102465	-0.0707172	-0.104537	-0.059247	-0.112152	-0.0526827	-0.0440018	-0.0483142	-0.0172302	-0.0643658	0.0594737	0.060329	0.0989845	0.023356	-0.0299196	-0.0247635	0.04486	0.0671141	0.0592275				-1	10	10	10	48.6	48.6	48.6	34.951	0	129.95
sp|P13832|MRLCA_RAT	0.0947982	0.214584	0.137098	0.0663673	0.049105	0.0707657	0.125562	0.0950467	-0.0128185	-0.0396871	-0.120572	-0.0236174	-0.0224236	-0.0588398	-0.021386	-0.0226626	0.0069178	-0.00936167	0.00379984	0.0524065	0.0199497	0.0484243	0.035188	0.0195357	0.0135279	0.038273	0.0501501	-0.055161	-0.0296763	-0.0284852	-0.00540021	-0.064724	-0.048433	-0.0376765	-0.0640904	0.110397				-1	10	10	2	68.6	68.6	24.4	19.895	0	80.181
sp|P14408|FUMH_RAT	-0.0736818	-0.0659869	-0.0618374	-0.0645633	-0.0498421	-0.142332	-0.0460187	-0.0191583	0.0430172	0.0394032	0.0344238	0.0309374	-0.0354268	-0.00757775	-0.0240888	0.0817776	-0.0119804	0.0396902	-0.015698	-0.0520693	-0.0729025	-0.070072	-0.0563249	-0.0192407	-0.0196715	0.00720115	-0.0088746	0.00583968	0.0688502	0.0631094	-0.0276678	-0.0352688	-0.0101343	-0.0253781	-0.0681133	-0.0138861				-1	17	17	17	50.1	50.1	50.1	54.464	0	85.52
sp|P14562|LAMP1_RAT	0.200497	0.159296	0.250763	-0.0565559	-0.195776	-0.142661	0.107232	0.149653	0.1846	-0.0715213	-0.214671	-0.00981274	-0.0558277	-0.00909808	-0.0238633	-0.153025	-0.122881	-0.159922	0.0681634	0	0.0276482	0.116327	0.0537859	0.0909687	0.0612589	0.028175	0.0564257	0.00365363	-0.0311816	-0.0096918	-0.136952	-0.234058	-0.123331	-0.234561	-0.155892	-0.27756				-1	3	3	3	7.9	7.9	7.9	43.969	0	37.073
sp|P14604|ECHM_RAT	-0.0471116	-0.0453185	-0.0746049	-0.0739047	-0.00222997	-0.0644068	0.0665643	-0.0834367	-0.0331582	0.11248	0.0477023	0.0510534	0.00474468	0.0023734	0.123839	0.0751972	0.0068264	0.0234522	-0.0734759	-0.0951216	0.0402616	-0.0407327	0.0190539	-0.14556	-0.00127482	-0.122887	-0.0481311	0.0565604	0.0386531	0.126967	0.0812165	0.0331155	0.0489383	0.107239	0.102015	-0.00511939				-1	5	5	5	18.3	18.3	18.3	31.516	0	12.799
sp|P14668|ANXA5_RAT;tr|Q66HH8|Q66HH8_RAT	0.168029	0.126771	0.152793	-0.00289582	0.0236049	0.0110844	0.0610147	0.0468112	0.0523379	0.00985284	-0.0193699	-0.0163535	-0.0823415	-0.0401793	-0.0186883	0.0421583	-0.0216444	0.0141786	0.00523864	-0.00341351	0.00663729	0.0502222	0.0881138	0.0524833	0.106278	0.104679	0.0702445	-0.0276182	-0.0437923	-0.0430064	-0.123894	-0.0764352	-0.0959896	0.0582615	0.00205457	-0.0119978				-1	27	26	26	76.8	74.6	74.6	35.744	0	323.31
sp|P14669|ANXA3_RAT	-0.091048	-0.215285	-0.112844	-0.0772556	-0.0621967	0.182698	-0.0593309	-0.284773	-0.256074	-0.0122241	-0.0534629	-0.050687	0.0755389	0.192659	0.0276136	-0.0897333	-0.211662	-0.262282	0.0620182	0.0829355	-0.0839208	-0.0299662	0.00819677	0.0960719	-0.11851	-0.267144	-0.235255	-0.071525	0.0615119	0.0409296	0.164446	0.161625	0.0629932	0.0347957	-0.203928	-0.305635				-1	4	4	4	13.6	13.6	13.6	36.363	0	12.992
tr|A0A0G2K401|A0A0G2K401_RAT;tr|A0A0G2K5P9|A0A0G2K5P9_RAT;sp|P14882|PCCA_RAT	-0.293644	0.11018	-0.0395235	-0.0389193	-0.0312533	0.198124	-0.290175	-0.164221	-0.0406027	-0.163313	0.047482	-0.0294086	-0.141397	0.0218595	-0.0191376	-0.257487	-0.108313	0.00702946	-0.208876	-0.005913	0.0649129	-0.230037	0.0376461	0.1122	-0.224771	-0.0626023	0.0935163	-0.198339	-0.0020751	0.0102438	0.180431	0.0728978	0.233025	-0.322776	-0.019486	0.0151788				-1	6	6	6	12.2	12.2	12.2	79.811	0	15.773
sp|P15178|SYDC_RAT	-0.00224426	0.00238691	0.062986	0.0441837	0.0622217	0.18422	-0.0871158	-0.0775563	-0.0409888	0.0221735	0.0229282	-0.0127925	0.0298245	-0.00670967	0.155933	-0.0213968	-0.146008	0.0398146	0.0838465	-0.0388074	0.0469692	0.0657804	0.0926435	0.181154	-0.0995459	-0.059103	-0.00588664	-0.042294	0.0536078	0.0511067	-0.00326614	-0.0012727	0.12289	0.0399056	0.000921361	-0.0218438				-1	11	11	11	25	25	25	57.126	0	56.28
sp|P15650|ACADL_RAT	-0.0797085	-0.177359	-0.139365	-0.167629	-0.106091	-0.105935	0.0244738	-0.00482783	0.0300869	0.0631187	0.119884	0.0230133	-0.0160748	0.0906983	0.0503795	0.0677473	0.0412766	0.0790013	-0.102059	-0.0934416	-0.107899	-0.112152	-0.0517735	-0.0876157	-0.0129417	-0.0848739	0.0110698	0.0836059	0.0750455	0.132459	0.0138343	0.0829411	0.100218	0.0619319	0.0137591	0.0659818				-1	11	11	11	24	24	24	47.872	0	110.16
sp|P15651|ACADS_RAT;tr|Q6IMX3|Q6IMX3_RAT	0.0259694	-0.0587201	0.00232625	-0.232375	-0.0911456	0.0824945	-0.0797932	0.0770005	-0.020793	0.0996309	0.0236004	0.0280406	-0.0194646	-0.00736079	0.0355307	-0.0261493	0.0142119	-0.00772525	-0.0295588	-0.0172812	-0.111558	-0.124984	-0.097361	0.021617	-0.17842	-0.042097	-0.0636111	0.0222482	0.0723424	0.0402115	-0.0925818	-0.0328953	0.0992826	-0.107647	0.0366108	-0.0346446				-1	7	7	7	18.9	18.9	18.9	44.765	0	16.508
sp|P15684|AMPN_RAT;tr|G3V7W7|G3V7W7_RAT	-0.062383	-0.0433663	-0.0100819	-0.166306	-0.112768	-0.131359	-0.0526595	-0.0711805	-0.0263888	-0.153814	-0.179563	-0.175479	-0.1885	-0.11983	-0.225277	-0.0161406	-0.0304352	0.0166742	0.172663	0.121778	0.132395	0.0140486	0.0638873	0.0640095	0.110349	0.0632809	0.0535642	0.1298	0.0583884	0.184281	-0.0424189	-0.0012727	0.0124799	0.09972	0.107816	0.144657				-1	23	1	1	32.7	0.9	0.9	109.45	0	9.78
sp|P15791|KCC2D_RAT	-0.0200314	0.00878061	-0.0379781	0.00110863	0.0322258	-0.0667259	0.0165652	0.02317	-0.0101701	-0.00693156	-0.0302573	0.00352088	0.00678864	0.0243033	0.00337711	0.0270339	-0.00385344	-0.0348272	0.0471111	0.00379762	0.0477266	0.0296781	0.0418045	0.0251158	0.0108606	0.105863	0.0984169	-0.00644846	-0.0145368	0.0214659	-0.00383484	-0.061505	-0.0489515	-0.00860005	0.042543	0.0521641				-1	9	9	7	21.4	21.4	15.6	60.08	0	79.709
sp|P15865|H14_RAT	-0.264319	-0.13062	-0.167972	0.0762588	0.0448962	0.113289	0.0177848	-0.00098902	-0.112769	0.172431	0.129387	0.113455	-0.0396394	0.0899884	-0.0447509	0.261778	0.358448	0.286726	-0.218196	-0.119132	-0.169105	-0.414607	-0.394614	-0.437457	-0.205836	-0.192516	-0.199173	0.0793793	0.098028	0.137945	-0.0898619	-0.000423994	-0.138608	0.296608	0.364609	0.37767				-1	16	10	5	46.1	26.5	15.5	21.987	0	21.837
sp|P15999|ATPA_RAT;tr|F1LP05|F1LP05_RAT;tr|A0A0G2K099|A0A0G2K099_RAT	-0.0957171	-0.119707	-0.164556	-0.0639308	-0.108441	-0.0808683	-0.00754796	-0.00445583	-0.00727495	0.131386	0.0861764	0.142076	0.0729741	0.00807515	0.0585988	0.011513	0.0278618	0.0407035	-0.10037	-0.108631	-0.116075	-0.0296311	-0.076177	-0.0330454	-0.00496396	-0.0542153	-0.00162878	0.0637097	0.080777	0.0917891	0.0303175	0.0273021	0.0801684	0.122682	0.056109	0.0750294				-1	23	23	23	48.1	48.1	48.1	59.753	0	323.31
sp|P16036|MPCP_RAT;tr|G3V741|G3V741_RAT;tr|Q6IRH6|Q6IRH6_RAT	0.0226618	0.0582773	-0.0264046	-0.0166545	-0.123466	-0.141239	0.116369	0.0701892	0.101794	0.0933238	0.163942	0.134119	0.0589412	0.13493	0.0608323	-0.00841184	0.0531521	0.0684064	-0.0549574	-0.0606596	-0.0437013	0.0192412	0.0448889	-0.0443456	-0.029681	0.109542	0.0102267	0.0823279	0.0924774	0.136938	0.0556504	0.029658	-0.0152644	0.040457	0.0752124	0.0177407				-1	7	7	7	18	18	18	39.445	0	32.478
sp|P16086|SPTN1_RAT;tr|A0A0G2K1E7|A0A0G2K1E7_RAT;tr|A0A0G2JZ69|A0A0G2JZ69_RAT;tr|A0A0G2K1Y8|A0A0G2K1Y8_RAT;tr|Q6IRK8|Q6IRK8_RAT	0.160023	0.224988	0.223858	0.0791691	0.104833	0.10194	0.0463898	0.0143871	0.0524584	-0.28567	-0.202044	-0.234994	-0.0768629	-0.0917136	-0.0284915	-0.15329	-0.18094	-0.178068	0.125695	0.14876	0.0857123	0.0814829	0.000767022	0.0679373	0.0920028	0.0825252	0.0579223	-0.119209	-0.0875893	-0.0973099	0.0207019	0.0369781	0.00493349	-0.0333043	-0.0383504	-0.11616				-1	33	33	33	19.3	19.3	19.3	284.63	0	215.24
sp|P16391|HA12_RAT	0.315581	0.329364	-0.150513	-0.0812049	-0.00292758	0.0257168	0.441936	0.38674	-0.427494	-0.11134	-0.261123	-0.0381392	-0.122461	-0.0639095	0.0865333	-0.149726	-0.27823	0.450712	0.0374276	0.0935436	0.298998	-0.0658276	0.0866696	0.0485132	0.0504991	-0.0491537	0.101191	0.0862876	0.0170023	-0.291852	-0.0392817	0.118529	0.275656	-0.162902	-0.118868	0.344949				-1	7	4	3	17.8	11.6	11.6	41.83	0	46.322
sp|P16446|PIPNA_RAT;tr|R9PXS4|R9PXS4_RAT	0.230633	0.195896	0.148178	0.0410211	0.0965791	0.00675783	0.0472261	0.0393747	0.0956017	-0.0963553	-0.0866874	-0.0894827	-0.013674	-0.0545724	-0.071293	-0.0166598	-0.10416	-0.0316287	-0.053459	-0.0558809	-0.0363251	0.0395077	0.000109613	0.0560149	0.0649179	0.0585314	0.078848	-0.0407245	-0.0507338	0.0132073	-0.115956	-0.0743205	-0.0189753	0.0168375	-0.0613802	0.0425521				-1	11	11	10	45	45	42.1	31.907	0	63.671
sp|P16617|PGK1_RAT;tr|M0R6Y8|M0R6Y8_RAT	0.0674281	0.0773025	0.0997828	0.00749585	0.0178544	-0.00855917	-0.0804454	-0.0526048	-0.0159776	-0.0866131	-0.0605691	-0.0911776	-0.130715	-0.0816241	-0.057384	0.0769538	0.0526564	0.0105721	0.0103279	0.00549696	-0.00797895	0.00698695	-0.0518872	-0.0261266	-0.0249917	-0.0073794	-0.0144403	0.0972372	0.0772564	0.037385	-0.00953487	-0.0332135	-0.00610079	0.0809496	0.0711689	0.0680431				-1	20	20	20	53.7	53.7	53.7	44.538	0	192.44
sp|P16970|ABCD3_RAT	-0.152576	-0.00818147	-0.270975	-0.0871576	0.0336476	-0.0664789	0.0522338	-0.117621	0.115718	0.0327149	0.0817726	-0.025121	0.0257984	0.040771	0.123432	-0.0627327	-0.0693784	0.0505501	-0.184705	-0.0818761	0.0321201	-0.150265	-0.0106708	-0.00523227	0.0196861	-0.0583069	0.0694352	0.0565604	0.272968	0.0757141	-0.0592277	0.00493854	0.0178663	0.0144543	0.00671954	0.071472				-1	4	4	4	9.7	9.7	9.7	75.315	0	21.351
sp|P17046|LAMP2_RAT	0.196778	0.239126	0.268668	0.171394	0.0974761	0.0685194	0.102757	0.0944682	0.0654298	0.026332	-0.0595011	0.00974643	-0.0091016	0.00968465	-0.0418952	-0.044637	-0.00695109	-0.0308254	0.0700394	0.0609796	0.0393733	0.266441	0.306524	0.203811	0.175984	0.128701	0.185763	-0.145274	-0.137783	-0.0761705	-0.0429303	-0.0140613	0.0175832	0.0275837	-0.041397	0.0303406				-1	5	5	5	13.4	13.4	13.4	45.155	0	32.53
tr|D4A6G6|D4A6G6_RAT;sp|P17074|RS19_RAT;tr|A0A0H2UI38|A0A0H2UI38_RAT;tr|F1M8C7|F1M8C7_RAT;tr|F1LYF3|F1LYF3_RAT;tr|F1M764|F1M764_RAT;tr|D3ZUD7|D3ZUD7_RAT;tr|D3ZGN8|D3ZGN8_RAT	-0.0678317	-0.0690855	-0.0487002	-0.0826005	-0.065221	-0.108932	-0.056633	0.0173206	-0.0511936	0.0741263	0.0611871	0.0754326	0.0574888	0.00495812	-0.0265708	0.119832	0.0736148	0.0745991	-0.0557756	-0.040155	-0.0516559	0.0109023	0.00470522	-0.0226231	0.0110011	0.0371698	0.0333728	0.0862231	0.0946295	0.102616	-0.0788688	-0.0610036	-0.136796	0.068299	0.109526	0.0337197				-1	10	10	9	56.6	56.6	52.4	16.117	0	63.908
tr|A0A0G2JXD0|A0A0G2JXD0_RAT;sp|P17077|RL9_RAT;tr|M0RBD4|M0RBD4_RAT;tr|M0R6B4|M0R6B4_RAT;tr|F1M7A9|F1M7A9_RAT	0.124382	0.0651009	-0.0505909	-0.0908367	-0.103461	-0.116375	-0.134557	0.177348	0.040708	-0.224833	0.090353	0.0711094	0.00625107	-0.0281287	0.0160396	0.0212828	0.0803717	0.118432	-0.0863726	-0.147145	-0.136434	0.00666013	0.073606	-0.0984011	-0.0201022	-0.13479	0.121763	0.0415056	0.0661518	0.0293981	0.142254	-0.0636601	0.15322	-0.0540477	-0.0720578	0.194318				-1	4	4	2	27.7	27.7	5.9	21.424	0	55.033
sp|P17078|RL35_RAT;tr|F1M6G3|F1M6G3_RAT;tr|D3ZN79|D3ZN79_RAT;tr|D3Z942|D3Z942_RAT	-0.0487007	-0.279464	-0.272597	-0.0270641	-0.183933	-0.19373	-0.202801	-0.216391	-0.219944	-0.0311363	-0.112426	-0.128107	0.0322559	-0.0194573	-0.0323407	-0.0457531	0.0356245	-0.080696	0.0861966	0.300314	0.281718	0.172561	0.0513552	0.10271	-0.0393385	-0.00866051	0.015278	0.06069	0.148113	0.176089	0.21298	0.131619	0.273051	0.230015	0.172782	0.128814				-1	3	3	3	20.3	20.3	20.3	14.552	0	15.13
sp|P17136|RSMB_RAT;tr|Q5XII7|Q5XII7_RAT;sp|P63164|RSMN_RAT	-0.241562	-0.213675	-0.204269	-0.110396	-0.207128	-0.0701701	-0.283583	-0.344346	-0.0680141	-0.391229	-0.347398	-0.284725	-0.237576	-0.126061	-0.108455	0.194914	0.0662823	0.294095	-0.1622	-0.159775	-0.234718	-0.413718	-0.357631	-0.194949	-0.386163	-0.373698	-0.273505	0.448906	0.478814	-0.24645	0.567314	0.121391	0.246007	0.481544	0.299968	0.450163				-1	2	2	2	6.1	6.1	6.1	23.656	0.0010925	1.7798
tr|A0A0G2JSJ8|A0A0G2JSJ8_RAT;sp|P17164|FUCO_RAT	0.170136	0.228085	0.199517	0.11965	0.184199	-0.0707642	0.0703305	0.160861	0.01914	-0.42783	-0.115999	-0.582866	-0.0107329	-0.100369	-0.171228	-0.0547891	-0.0114804	-0.0871864	0.0476189	0.142121	0.337703	0.0896306	0.0881138	-0.193677	0.0949222	0.0862634	-0.0908811	-0.0261693	0.00313272	-0.0772325	0.0742275	0.107814	-0.208772	-0.0407785	0.042543	-0.0617336				-1	3	3	3	7.8	7.8	7.8	53.472	0	7.0588
sp|P17220|PSA2_RAT	-0.00398412	0.0237733	0.0798082	-0.0963151	-0.0910631	-0.0579955	-0.0942123	-0.00594412	-0.113175	-0.038278	-0.0784897	-0.0990728	-0.0836	-0.139675	-0.125647	-0.03373	0.0459283	-0.0252899	-0.0579591	0.0165581	-0.0251321	-0.065026	-0.174549	-0.123603	-0.118895	-0.104874	-0.157858	0.115272	0.0449128	0.150233	0.145207	0.185063	0.252996	0.0503451	0.160528	0.0953839				-1	8	8	8	43.2	43.2	43.2	25.926	0	88.919
sp|P17246|TGFB1_RAT	-0.208734	0.0636352	-0.243175	0.245883	-0.243952	0.463531	-0.253585	-0.263603	-0.0862279	-0.224032	0.155483	0.155104	-0.0807414	-0.164433	0.0088962	-0.239629	-0.00763425	0.0129835	-0.0905576	0.153838	0.190589	-0.271574	-0.272323	-0.39878	-0.211005	-0.177262	-0.146328	-0.127608	-0.182027	-0.36372	0.179178	-0.193841	0.0671011	-0.371782	-0.101466	-0.33785				-1	1	1	1	5.1	5.1	5.1	44.328	0	7.0665
sp|P17764|THIL_RAT	-0.0863939	-0.0585699	-0.050628	-0.02479	-0.030131	0.0186441	-0.0367474	0.00505793	-0.00601798	0.134721	0.160788	0.146808	0.10255	-0.000864029	0.0986967	0.00803493	0.0792072	0.0630098	-0.0520981	-0.0924626	-0.0608788	0.0264583	-0.0168674	0.0458244	-0.00766571	-0.0239788	-0.0908358	0.0235469	0.0638256	0.0816581	0.0489474	0.0525986	0.0675113	0.0714047	0.0375782	0.120761				-1	14	14	14	39.9	39.9	39.9	44.695	0	148.53
sp|P17955|NUP62_RAT	-0.191511	-0.173287	-0.138498	0.111202	-0.0158549	-0.0919814	-0.16122	-0.137874	-0.0990354	0.00632946	0.0513325	0.14022	-0.0128019	-0.014323	0.158418	0.0682895	0.104766	-0.0159077	0.0593765	0.0343376	0.0565334	-0.00867146	-0.0848691	-0.0282781	-0.073509	-0.107617	-0.137503	-0.0537375	0.082186	0.0259568	0.0990724	-0.0124922	0.0351643	-0.0151732	-0.0744298	-0.21932				-1	3	3	3	9.3	9.3	9.3	53.396	0	26.997
sp|P18163|ACSL1_RAT	-0.182412	-0.125812	0.108596	-0.00809647	0.142611	-0.113362	0.0412418	0.0099756	-0.0460177	-0.016033	-0.0488625	0.0840406	0.0642195	-0.0151956	0.0643353	-0.00745328	0.0800067	-0.117146	0.102542	-0.16955	-0.0936312	-0.0768661	-0.0959545	0.0713256	0.0646473	0.00508689	-0.0958951	-0.107532	-0.0123919	0.0141716	0.0511396	0.0794674	0.0915059	0.0715396	0.000637876	-0.104428				-1	7	4	4	11.6	7.6	7.6	78.178	0	8.5837
sp|P18297|SPRE_RAT;tr|D3ZT59|D3ZT59_RAT	-0.0582534	0.088673	-0.114355	0.187556	0.153364	0.00312416	-0.112508	0.0653549	0.0108441	0.193573	0.0665242	0.109982	0.184861	0.0224974	-0.00560895	-0.0767595	0.130467	-0.283537	0.00432326	0.0339534	0.0111747	0.428896	0.133482	0.152647	-0.0297244	0.188428	-0.169449	-0.00319915	-0.0564431	-0.0402078	0.129344	-0.117492	-0.14292	0.0408703	0.082596	0.0780327				-1	2	2	2	9.2	9.2	9.2	28.128	0	7.2694
tr|F1LRB8|F1LRB8_RAT;sp|P18298|METK2_RAT;tr|Q6P688|Q6P688_RAT	-0.0483079	-0.0232369	0.096738	-0.0453878	-0.156837	-0.162612	-0.207068	-0.0366716	-0.0326461	0.026893	0.0922767	0.0698097	-0.0395284	-0.0506531	-0.0723416	0.0968388	0.0337058	0.153875	0.0694144	0.0647458	0.0441887	0.0705822	0.000547856	0.0458244	-0.0765812	0.0578515	0.0603681	0.103407	0.0589478	0.109726	0.0104585	-0.0503237	-0.0228995	0.00318533	0.102807	0.101166				-1	4	4	4	9.6	9.6	9.6	43.674	0	5.2934
sp|P18418|CALR_RAT	-0.0337023	0.0115735	-0.0125547	-0.109676	-0.102315	-0.10558	0.0544934	0.024993	0.0382733	0.0926807	0.0839224	0.139188	0.00345215	0.0249402	0.00900638	0.0598368	0.064562	0.101068	-0.171169	-0.0715044	-0.0851655	-0.0526011	0.00568798	-0.00735277	-0.021826	-0.0576143	-0.0727383	0.0388226	0.0748503	0.0685775	-0.0115354	-0.00509737	-0.0291566	0.0804136	0.0382689	0.084564				-1	23	23	23	57.2	57.2	57.2	47.995	0	245.01
sp|P18420|PSA1_RAT	0.112772	-0.0124671	0.124372	-0.0358629	-0.00656046	0.0254389	0.0157109	0.0740685	0.093727	0.0218358	0.00636148	0.0440115	-0.0321097	-0.00108016	-0.00716779	-0.0691808	0.0292665	-0.0445409	-0.0131802	0.0277924	0.0276482	0.0436545	-0.00208402	0.119992	0.0224766	0.0428149	0.00063698	0.0148391	-0.0389602	0.0261382	-0.0924608	-0.0477062	0.0112011	0.173456	0.0217426	0.0278012				-1	10	10	10	38.8	38.8	38.8	29.517	0	164.87
tr|Q6PDW4|Q6PDW4_RAT;sp|P18421|PSB1_RAT	0.0403381	-0.0216803	-0.0433016	-0.0859881	-0.110377	-0.042892	0.031977	-0.0157809	0.0467769	-0.0338248	-0.0548813	-0.0599032	-0.0214366	-0.0153046	0.0223841	-0.0135289	0.0483106	0.017162	0.0602576	-0.0276699	-0.06333	-0.0732923	-0.01045	0.046793	0.0631573	0.0991393	0.0332344	-0.0312556	-0.0609588	-0.0512263	-0.0988266	-0.14755	-0.0421361	-0.0434489	0.121697	-0.0781433				-1	6	6	6	27.5	27.5	27.5	26.407	0	100.99
sp|P18422|PSA3_RAT	-0.0556383	-0.0776029	-0.0590176	-0.0377246	-0.00147085	-0.0644561	-0.0976417	-0.225392	0.0192635	-0.098067	-0.193686	-0.0881523	0.00118756	-0.0785424	-0.0525475	0.0353764	0.0811706	0.0949373	0.0732855	-0.0639456	0.0754739	-0.119742	-0.0507514	0.00366232	-0.105535	-0.128262	-0.0165864	0.0166527	0.0397538	-0.0975972	0.0549678	0.231069	0.0569472	0.17245	0.101883	0				-1	8	8	8	34.1	34.1	34.1	28.419	0	67.016
sp|P18437|HMGN2_RAT	0.0595366	-0.0741064	-0.0714212	0.171118	0.0437558	0.031879	0.157116	0.226025	-0.0258793	0.209279	0.330374	0.273477	0.00517517	0.00183436	0.120886	0.330353	0.247425	0.0297867	-0.448986	-0.417085	-0.417109	-0.675653	-0.627851	-0.42886	-0.336746	-0.333511	-0.19815	0.0626765	0.113096	0.0413211	-0.193801	-0.188133	0.0308243	-0.096906	0.0719785	-0.104738				-1	5	1	1	41.1	13.3	13.3	9.3654	0	20.795
tr|A0A0G2K7W6|A0A0G2K7W6_RAT;sp|P18445|RL27A_RAT;tr|D3ZI60|D3ZI60_RAT	0.0785516	0.0897068	0.0999499	0.0636092	0.0483421	0.181867	0.0645595	0.0282687	0.0138212	0.110259	0.136758	0.10015	0.0595631	-0.00140429	0.155435	0.0482348	0.0727243	0.0680578	0.047492	0.0467048	-0.0848889	0.0876753	-0.0142084	0.0645409	-0.00553227	0.00536901	0.0688955	0.0430032	0.147479	-0.0848134	-0.0182712	-0.0250934	-0.0243264	0.108028	0.226004	0.0428316				-1	3	3	3	19.6	19.6	19.6	16.587	0	12.744
tr|Q66HM2|Q66HM2_RAT;sp|P18484|AP2A2_RAT;tr|A0A0G2K943|A0A0G2K943_RAT	0.103089	-0.085176	0.0310746	0.128191	0.132765	0.0494198	-0.056633	-0.000494346	-0.0919505	0.147573	0.108313	0.00793809	0.086058	0.0468459	-0.0102905	0.0649985	-0.0520208	-0.148774	-0.14479	0.036257	0.0203356	0.0702694	-0.136583	0.174474	0.00959534	-0.147857	-0.0254921	0.174181	0.100252	-0.0520438	0.167859	0.115923	0.120257	0.0385264	-0.0483304	-0.0337602				-1	10	10	6	15.4	15.4	10.8	104.17	0	43.903
sp|P18886|CPT2_RAT;tr|G3V7N5|G3V7N5_RAT	-0.0294324	-0.134375	-0.188213	-0.0487853	0.0228284	-0.149531	-0.0181318	-0.0514517	0.0653103	-0.0565857	-0.0523999	0.058061	0.0265409	0.151355	-0.0719919	-0.0237619	0.0209443	-0.082824	-0.067964	-0.108772	-0.139736	-0.00317714	0.0255293	0.0959679	-0.0600741	-0.0219652	0.094047	-0.0286141	-0.0243333	-0.0477522	0.0670691	0.0583113	0.0543284	-0.0571704	-0.0505461	0.148559				-1	12	12	12	26	26	26	74.109	0	32.655
tr|Q66HI5|Q66HI5_RAT;sp|P19132|FRIH_RAT	-0.0668654	-0.120353	0.0292506	0.114931	0.130222	0.0154446	0.131883	0.132056	0.0782856	-0.011187	-0.284506	-0.0549333	-0.0889893	-0.105819	-0.140477	-0.0351381	-0.0778453	-0.0391781	0.309489	0.520606	0.307455	-0.0492003	-0.012107	-0.0336141	0.201203	0.0126838	0.135488	-0.0315358	-0.236871	-0.0767368	-0.211857	-0.313051	-0.312025	-0.18661	-0.222012	-0.0745765				-1	6	6	6	35.7	35.7	35.7	21.099	0	29.208
sp|P19139|CSK21_RAT	-0.0666191	-0.0988971	-0.0229978	-0.150603	-0.105275	-0.166593	-0.0745853	-0.00396012	-0.00212856	-0.0306691	0.0113402	-0.0365055	0.00990286	-0.055582	-0.112764	-0.0206341	-0.0979738	0.0154632	-0.0042045	-0.000787124	0.00858365	-0.0299662	-0.0117753	-0.16138	-0.0306063	-0.00439467	-0.0558945	-0.0373092	0.00101074	-0.0154653	-0.0732318	-0.018779	-0.172448	-0.0851766	-0.0962579	-0.100209				-1	5	5	5	16.1	16.1	16.1	45.073	0	31.285
sp|P19234|NDUV2_RAT	-0.0959298	-0.126757	0.118627	0.0040506	-0.099013	0.0890105	-0.102668	-0.00904983	0.00561924	-0.0136081	0.0491335	-0.0115311	0.0463402	-0.00638437	0.107366	0.0603116	-0.0249861	0.0310933	-0.018619	0.0511413	-0.0106046	-0.00120437	0.0103747	-0.0129481	-0.0575228	-0.0581154	0.0402723	-0.0188768	-0.0214082	-0.0128212	0.0605553	0.0642716	0.0853084	-0.000921492	0.0721134	0.0879538				-1	6	6	6	29	29	29	27.378	0	22.119
tr|A0A0G2K1N3|A0A0G2K1N3_RAT;tr|Q5M893|Q5M893_RAT;sp|P19356|HEM3_RAT	-0.011876	-0.299906	0.248006	0.110915	0.156699	-0.282999	0.207257	0.0528999	-0.00426013	-0.116287	-0.260073	0.0211094	0.00915179	0.0182391	-0.25791	0.342188	0.275863	-0.047296	-0.216289	-0.227394	-0.092379	0.0205366	0.0283262	-0.306134	0.0480363	-0.128354	0.0566978	-0.00285579	-0.199478	0.0184366	0.164319	0.153769	-0.215132	0.13809	-0.12047	-0.0602019				-1	4	4	4	14.2	14.2	14.2	37.794	0	16.477
sp|P19511|AT5F1_RAT	-0.104751	-0.0682914	-0.0650375	-0.121794	-0.188211	-0.092149	-0.185575	-0.0441702	-0.0489917	0.152517	0.154153	0.0758643	-0.0179327	-0.0168331	-0.0145392	0.0206504	0.0589124	0.050303	-0.037347	-0.0431244	-0.00811014	-0.101076	-0.0250968	-0.0499715	-0.17142	-0.0799579	-0.0915596	0.0796064	0.151635	0.161832	0.0297619	0.0295195	0.075554	0.137574	-0.0507664	0.0446471				-1	9	9	9	38.3	38.3	38.3	28.868	0	39.958
sp|P19804|NDKB_RAT	0.14119	0.190171	0.117389	0.0341902	-1.54935e-05	-0.00855917	-0.00618386	0.12062	-0.139945	-0.073324	-0.00330541	-0.0349901	-0.0797137	-0.145277	-0.110129	0.0342311	0.0759519	-0.039704	-0.0354631	-0.00617641	-0.0311176	-0.0120885	0.0394602	-0.0239782	0.0642411	0.140563	-0.163999	0.101044	0.0107222	0.0436027	0.126228	0.27682	0.136768	0.221896	0.245392	0.160586				-1	10	5	5	71.7	38.2	38.2	17.283	0	30.779
sp|P19814|TGON3_RAT	-0.293909	-0.022138	-0.0759633	-0.237135	-0.145839	-0.136947	-0.103596	-0.00904983	-0.219391	-0.247909	0.0160766	-0.0706111	-0.264951	-0.112807	0.0275049	0.0406797	0.057801	-0.00649448	-0.19245	0.534252	0.336671	-0.223706	-0.155747	0.0412962	0.115063	-0.00226648	0.0383438	-0.185698	0.0870827	0.00860976	-0.143622	-0.0544277	0.0853084	0.148868	0.038683	-0.0377149				-1	2	2	2	4.8	4.8	4.8	38.304	0	2.561
sp|P19836|PCY1A_RAT	-0.100421	0.0194573	-0.0196354	-0.0789421	-0.0871128	-0.0749297	0.000986978	-0.0323681	0.0120853	-0.0418034	0.0287433	0.0631857	0.00936645	0.0628529	0.014504	0.0176654	0.00155142	0.0122043	0.0404926	-0.0795186	0.0363237	-0.0408453	0.0551579	0.107772	-0.0102299	-0.026716	0.0611824	0.0436517	0.0653332	-0.00812119	-0.0573667	-0.0326785	-0.0411336	-0.0153165	0.00968034	-0.00673834				-1	9	9	9	35.4	35.4	35.4	41.68	0	42.231
sp|P19945|RLA0_RAT	-0.0772834	-0.0431248	-0.021561	-0.0288196	-0.0823211	-0.029035	0.0168093	0.053019	-0.0320064	-0.0349955	0.0592215	0.00918162	-0.00530222	-0.00432524	-0.0172292	-0.052829	0.0926031	0.125403	-0.0877662	-0.119986	-0.151047	-0.0684645	-0.0992382	-0.148513	-0.0508785	-0.0558182	-0.108522	0.0627422	0.0639894	0.105785	-0.0314755	-0.0496506	0.0075009	0.0231275	0.0433688	0.0982107				-1	10	10	10	36.9	36.9	36.9	34.215	0	91.428
sp|P20070|NB5R3_RAT	-0.0944422	0.0160558	-0.0272986	-0.0257529	-0.0620513	-0.0756583	0.0600681	0.0725415	0.113522	-0.00888519	0.0513325	-0.00364351	-0.013783	0.0391957	0.0037089	0.0203431	0.0405625	-0.0253457	-0.0555028	-0.0633975	-0.0047036	-0.0253924	-0.0142084	0.0471157	0.00367631	0.0378595	-0.022757	0.117201	0.00467085	-0.0239217	0.00439053	0.0261921	0.0528102	-0.0201948	0.0447442	-0.0631015				-1	8	8	8	34.9	34.9	34.9	34.174	0	46.213
sp|P20411|FCERG_RAT	0.221976	0.238606	0.414339	0.165043	0.263168	0.282852	0.0302861	0.1068	0.183939	0.220996	0.153949	0.151423	0.111875	0.048204	0.103348	0.110726	0.0386858	0.152709	-0.0469384	-0.0831258	-0.182928	0.174211	0.231025	0.299644	0.0507725	0.149141	0.0434351	-0.0661872	-0.0912176	-0.0935621	-0.0790336	-0.0605318	-0.0820334	0.222747	0.329494	0.358036				-1	3	3	3	31.4	31.4	31.4	9.7644	0	35.889
tr|Q642D2|Q642D2_RAT;sp|P20611|PPAL_RAT	0.188899	0.176484	0.102204	0.0354016	0.0358228	0.109098	0.133571	0.0859936	0.0750824	-0.131356	-0.176215	-0.156217	-0.109818	-0.120651	-0.084867	0.0160526	-0.0615551	-0.0401362	0.0453321	0.0508883	0.0402616	0.036203	0.0546304	0.122546	0.0256791	0.00635585	-0.0181625	-0.116661	-0.104569	-0.129887	-0.0987051	0.00986025	0.032786	0.0218716	-0.0254919	0.0157486				-1	3	3	3	7.1	7.1	7.1	48.404	0	11.859
tr|Q4QRB8|Q4QRB8_RAT;sp|P20673|ARLY_RAT	0.17527	0.0662206	0.154016	0.067922	0.0170901	0.0260409	0.0298028	-0.0155311	0.0711577	0.0092852	-0.0251508	-0.0068391	-0.0479899	-0.0674124	0.0150526	-0.0092604	-0.0490911	-0.0268534	-0.0230116	-0.050303	0.0502483	0.0394011	-0.030348	-0.0612894	0.00311123	0.0850628	0.00994566	-0.0781844	-0.0975846	0.0671042	-0.167946	-0.162421	-0.145785	0.0616603	-0.0276728	-0.00491713				-1	9	9	9	23.2	23.2	23.2	51.39	0	35.667
sp|P20788|UCRI_RAT	0.154363	-0.0809935	-0.274415	0.0140085	-0.300262	-0.0621572	0.0546123	-0.206676	-0.164977	0.186862	-0.0545267	-0.176122	0.0172856	-0.0473021	-0.00116435	0.245571	-0.197748	-0.274275	0.314351	0.164641	0.014407	-0.0280681	-0.0461043	0.0537685	0.0053699	-0.278046	-0.174902	0.0735944	0.137885	-0.0824123	0.07018	-0.064325	0.125125	0.0235459	-0.223011	-0.30127				-1	2	2	2	10.9	10.9	10.9	29.445	0	21.098
sp|P21272|CEBPB_RAT	-0.156904	-0.191516	-0.310405	-0.0430046	-0.0394042	-0.171364	-0.107048	0.0292378	-0.063431	0.101656	0.0438421	0.126222	0.0876852	0.108934	0.0372601	0.287376	0.222247	0.152001	-0.0385592	-0.0143645	-0.0720796	-0.137208	-0.139598	-0.171231	-0.121849	-0.130073	-0.180652	0.110598	0.182028	0.324552	0.0777263	0.139853	0.0583234	0.0236853	0.158624	0.0823902				-1	3	3	3	9.8	9.8	9.8	31.502	0	5.9198
tr|G3V9Z3|G3V9Z3_RAT;sp|P21396|AOFA_RAT	-0.010582	-0.198471	-0.0680193	-0.0157603	0.0297723	0.0132817	0.0412418	-0.00457981	0.063276	0.0866659	0.0238244	0.0923842	0.033206	0.0664662	0.00238138	-0.0337675	-0.019483	0.00362383	0.10669	-0.0613437	0.00377789	0.020968	0.102579	0.021836	-0.0327916	-0.00382693	-0.0542621	0.140223	0.0124222	0.0626916	-0.0111064	0.0750461	0.11352	-0.032217	0.0612823	0.0876831				-1	5	5	5	10.6	10.6	10.6	59.52	0	18.951
sp|P21531|RL3_RAT	-0.0341653	-0.0873772	-0.0916405	-0.0761105	-0.057954	-0.123496	0.0301653	0.101166	0.0443524	0.0455072	0.0664154	0.00918162	0.0286601	0.0823602	-0.00483018	0.0715731	0.0273933	-0.0199795	-0.0462607	-0.0413691	-0.00444184	0.0876753	0.00797889	-0.0112672	0.0338617	0.055674	0.000495454	0.00630029	0.0163755	0.046206	-0.0388445	-0.0691658	-0.0821243	0.111968	0.142785	0.116385				-1	14	14	14	34	34	34	46.135	0	125.68
tr|F1LQS3|F1LQS3_RAT;sp|P21533|RL6_RAT	-0.132097	-0.0319848	-0.0845779	-0.0701055	-0.0486573	-0.161469	-0.0670672	-0.0333796	-0.0818515	0.096641	0.102493	0.0898222	0.0518733	0.0458003	-0.0270224	0.105794	0.0735624	0.138365	-0.0223452	0.00379762	-0.0908502	0.0331046	0.0601076	-0.0830179	-0.00510589	0.00240443	-0.0548501	0.0474868	0.0863727	0.0656616	-0.0798429	-0.0785381	-0.127769	0.139506	0.133896	0.0800769				-1	12	12	3	31.5	31.5	9.4	33.545	0	50.875
sp|P21571|ATP5J_RAT	-0.109855	-0.104352	0.00864178	-0.0782542	-0.0763212	-0.218312	0.0993053	0.114926	0.0508892	0.0282385	0.128138	0.160303	0.0416257	0.015785	-0.0165562	0.202677	0.219047	0.241986	-0.0982617	-0.0636715	-0.131567	-0.0195013	-0.0175329	-0.111187	-0.0344437	-0.0826836	-0.0469169	0.0573675	0.0596715	0.101005	0.0853671	0.0603459	-0.00552557	0.154099	0.210647	0.218274				-1	6	6	6	45.4	45.4	45.4	12.494	0	140.83
tr|Q66HL0|Q66HL0_RAT;sp|P21588|5NTD_RAT	-0.134299	-0.106447	-0.12537	-0.00652184	0.0429299	1.31984	-0.112508	-0.201961	-0.322648	-0.0823715	0.0527601	-0.146618	-0.0932463	-0.0323184	0.870478	-0.100189	-0.0143532	-0.0712551	0.00484633	0.143547	0.11636	0.0055705	-0.0234249	0.464061	-0.0817712	0.0363419	-0.116695	0.0282255	0.0427849	0.213323	-0.00255537	0.0894652	1.52229	-0.0342183	-0.0272537	0.0232755				-1	7	7	7	19.1	19.1	19.1	63.95	0	40.333
sp|P21670|PSA4_RAT	-0.0172468	-0.019705	-0.00514892	-0.0334954	-0.0203521	0.0655339	-0.0736758	-0.078078	-0.0640848	-0.0739254	-0.0213329	-0.054461	-0.0681176	-0.117719	-0.193746	0.0418733	0.084622	0.00672011	-0.0308985	-0.0465061	0.0806639	-0.0443395	-0.0724843	-0.106514	-0.155989	-0.0697899	-0.0962733	0.128734	0.16727	0.0517221	0.111992	0.046316	0.147283	0.207608	0.18331	0.199592				-1	5	5	5	16.1	16.1	16.1	29.497	0	29.858
sp|P21708|MK03_RAT	-0.0756053	-0.0159447	-0.0406282	-0.131464	-0.118199	-0.0960912	-0.0460187	0.071601	0.0123334	-0.102723	-0.142773	-0.14109	-0.0745863	-0.1392	0.00790429	-0.0101648	-0.166437	0.0442887	0.116768	0.312825	-0.0242033	-0.15063	0.0635726	-0.125783	-0.0454914	0.0466573	-0.101868	-0.0383119	-0.135315	0.0245714	-0.0699971	-0.0700855	-0.0247927	-0.0436679	-0.303822	-0.0493912				-1	3	3	3	10.3	10.3	10.3	43.08	0	3.7831
sp|P21816|CDO1_RAT	0.151744	0.152288	0.0829565	0.20327	0.163347	0.0376017	0.00591163	0.123346	-0.00526436	0.0238608	-0.0129226	-0.0261627	0.115269	0.084602	-0.0577302	-0.0729554	-0.0630319	-0.0721388	-0.0649415	-0.0859066	-0.217895	0.127691	0.120737	-0.00434032	-0.00311813	0.156018	0.0419234	0.00972536	-0.0543951	-0.0262786	0.0540117	-0.0534446	-0.00826021	0.0187973	0.0952613	0.00703647				-1	1	1	1	3.5	3.5	3.5	23.026	0.0064298	1.0369
sp|P21818|STMN2_RAT	0.330313	0.359047	0.381997	0.16532	0.0894267	0.119855	0.0770149	-0.00086534	0.054267	-0.0656482	-0.0802939	-0.103953	-0.0307851	-0.144322	-0.1466	-0.0154363	0.0297164	0.0136355	0.00104925	-0.00328207	0.0711346	0.0359896	0.0299374	0.00377318	0.0389696	0.0224724	-0.00574449	-0.208294	-0.20241	-0.141578	-0.218278	-0.411734	-0.26936	-0.0222083	-0.0197736	-0.0315367				-1	2	1	1	10.6	5.6	5.6	20.756	0	32.76
sp|P21913|SDHB_RAT	-0.163735	-0.181238	-0.0670434	-0.125157	-0.0744135	-0.115353	0.024959	0.0141424	0.0534233	0.130447	0.0962226	0.0665559	0.00560555	0.0460095	0.0557221	0.097353	0.0883761	0.103759	-0.120768	-0.143765	-0.0394051	-0.0828807	-0.0081335	-0.00422886	-0.0537559	-0.00937283	-0.0147261	0.047354	0.0526828	0.0770194	-0.00198717	-0.0915065	-0.0241662	0.104869	0.0259268	0				-1	9	9	9	29.8	29.8	29.8	31.83	0	51.706
tr|A0A140TAB9|A0A140TAB9_RAT;sp|P22062|PIMT_RAT	0.151777	0.168132	0.33322	-0.111468	-0.180825	-0.229877	0.116142	-0.0722196	0.271538	-0.165303	0.0701074	-0.275575	0.0503094	-0.114209	-0.0815788	-0.0963819	-0.172097	-0.359032	0.050409	0.172341	-0.0363251	0.0650483	-0.0224226	0.0953439	0.0777192	0.0316412	-0.0612017	0.0254673	0.00630976	-0.188184	-0.0246058	-0.203741	-0.0827006	-0.00788724	0.00939857	-0.134262				-1	5	5	5	36.7	36.7	36.7	21.192	0	39.76
sp|P22509|FBRL_RAT	-0.0893731	-0.113998	-0.0590922	-0.0369923	-0.135892	0.00641365	-0.013889	-0.0287076	0.113869	0.165824	0.12845	0.1465	-0.0448667	-0.00226915	0.0327159	0.0142022	0.130517	0.147569	0.0293511	0.0186308	0.0105274	-0.00878155	-0.08243	-0.0111552	0.0346912	-0.0667179	0.0240753	0.076051	0.0779546	0.0992196	-0.0026975	-0.0637635	0.190728	0.111706	0.0984434	0.134989				-1	5	5	5	20.8	20.8	20.8	34.221	0	33.219
sp|P22734|COMT_RAT	-0.0932071	-0.100907	-0.0338104	-0.150018	-0.127652	-0.105665	0.022288	-0.0307261	-0.105347	-0.0262394	-0.0387695	-0.0522189	-0.0301232	-0.0355241	-0.0576148	0.00284798	0.0164111	0.00970088	0.067788	0.101388	0.0734918	0.0280691	0.0966466	0.0914902	0.0908068	0.0644995	0.110137	0.0826677	0.0563957	-0.0256805	-0.0458558	-0.0248059	0.0180076	-0.00917037	0.00770715	-0.0174806				-1	13	13	13	49.6	49.6	49.6	29.597	0	75.724
tr|F1LQS6|F1LQS6_RAT;sp|P22985|XDH_RAT	0.154217	0.08029	0.209433	0.0718677	0.0568465	0.0799541	-0.0115233	-0.0199099	0.0414376	-0.00888519	-0.0904402	-0.0927531	0.0412059	-0.00736079	-0.0143154	0.0225829	-0.0343804	0.00220098	0.0196767	-0.0167505	0.0128565	0.0387621	0.054947	-0.01834	-0.0123703	-0.0173735	0.0405477	-0.0261518	-0.0715808	-0.0989808	0.018603	0.0329773	0.0102058	-0.0309422	-0.0530741	-0.00796814				-1	13	13	13	14.3	14.3	14.3	146.26	0	73.266
sp|P23347|B3A2_RAT	0.163596	-0.0623489	-0.0634272	-0.0987548	0.00100545	0.225131	-0.020383	-0.217865	0.0630365	0.032156	-0.116369	-0.150526	-0.0795995	-0.116548	0.086951	-0.0851947	-0.18246	0.0795722	0.216006	0.0633661	0.0654116	-0.0591992	0.128478	0.0869986	0.0337233	-0.252262	-0.187423	0.00928278	-0.135541	-0.243104	-0.0417033	-0.00183861	0.0964717	0.203183	-0.266103	-0.0933589				-1	3	3	3	3.8	3.8	3.8	136.63	0	13.033
tr|D3ZJE2|D3ZJE2_RAT;sp|P23358|RL12_RAT;tr|A0A140TAC5|A0A140TAC5_RAT;tr|M0R4B6|M0R4B6_RAT;tr|D4A8N3|D4A8N3_RAT	-0.0877771	-0.0106133	0.000787705	-0.0322576	-0.00553488	0.0976286	0.027383	-0.0387013	0.0355904	0.137945	0.0814499	0.0727322	-0.0234112	0.118812	0.098179	0.151471	0.127544	0.208809	-0.0530505	-0.0330267	-0.0851655	-0.0334341	0.0313323	0.0874171	0.118197	0.0108586	0.176273	0.0205094	0.0134243	0.120419	-0.0705929	-0.0990713	0.0445005	0.138476	0.0730573	0.308798				-1	4	4	4	28.5	28.5	28.5	17.846	0	10.409
sp|P23514|COPB_RAT	-0.0166796	0.0100703	-0.00617373	-0.0221255	-0.0625844	0.018613	-0.00271764	0.0446562	-0.0166104	-0.0171892	-0.00890765	-0.0152039	-0.0500013	-0.0317664	-0.025442	0.0174842	0.0317843	-0.035464	0.0388333	-0.00934055	0.0205927	0.027425	-0.0268822	-0.00578997	0.0573184	0.00452263	0.00628568	0.0406729	-0.00632035	0.0486746	0.00679261	0.0862735	0.0896225	0.00728049	0.0541982	0.0433904				-1	22	22	22	29.3	29.3	29.3	107.01	0	156.13
sp|P23965|ECI1_RAT;tr|Q68G41|Q68G41_RAT;tr|A0A0G2K2R2|A0A0G2K2R2_RAT	-0.195151	0.058814	-0.139286	0.0434765	0.123562	0.0349349	-0.106782	0.0387733	0.213482	0.0645403	0.126991	-0.0301052	0.0730768	0.052479	0.0718429	0.00337844	0.198271	-0.093082	-0.0540037	0.0940351	-0.00824134	0.012205	-0.0864974	-0.132955	-0.00184184	0.0488482	-0.0690062	-0.0816072	0.0578452	0.174975	-0.0026975	0.102031	0.187335	-0.00632064	-0.172799	-0.0153839				-1	4	4	4	18.3	18.3	18.3	32.254	0	13.076
sp|P24049|RL17_RAT;tr|A0A0H2UHQ1|A0A0H2UHQ1_RAT;tr|F1LZX7|F1LZX7_RAT;tr|A0A0G2KB77|A0A0G2KB77_RAT;tr|D3Z9G9|D3Z9G9_RAT	0.0334985	-0.134672	0.0268092	-0.120057	-0.116001	-0.129587	0.022045	0.0692472	-0.0642156	0.104529	0.11978	0.0973887	0.0281307	0.00323549	0.00470358	0.129434	0.0885662	0.037804	-0.0867905	-0.145969	-0.125721	-0.0128612	-0.0220887	0.00941455	0.140075	0.0303943	0.0667345	0.102051	0.0625625	0.040897	-0.174206	-0.172693	-0.160712	0.11	0.115952	0.19884				-1	6	6	6	32.6	32.6	32.6	21.397	0	54.896
sp|P24050|RS5_RAT;tr|B0BN81|B0BN81_RAT;tr|A0A0G2K200|A0A0G2K200_RAT	-0.0164784	-0.0834366	-0.0940661	-0.0729581	-0.059856	-0.0987815	-0.0771868	0.0481267	-0.019651	0.110894	0.14172	0.0559842	-0.00356883	0.0368821	0.0688868	0.0982781	0.100917	0.183118	-0.105584	0.0333129	-0.11325	-0.0954533	0.0681799	-0.0986391	0.0348294	-0.0487875	-0.0725596	0.102338	0.113809	0.0755866	-0.0553903	-0.00297126	-0.099239	0.0469193	0.0155838	-0.0330972				-1	7	7	6	34.8	34.8	34.3	22.878	0	59.263
tr|A0A0G2JWA2|A0A0G2JWA2_RAT;sp|P24135|PLCG2_RAT	0.0815798	-0.240389	0.108929	0.157414	0.0302573	0.159246	0.0563936	0.128103	0.0322909	-0.0786249	-0.0868084	-0.102731	0.0475948	-0.0166148	-0.02917	-0.0684116	0.103689	-0.0108527	0.0564776	-0.0373263	0.0767113	0.0332116	-0.12578	-0.103765	-0.0969996	-0.0458621	0.0787139	-0.0864929	0.0267922	0.0349296	0.00311721	-0.00978576	-0.0468932	-0.139265	0.0287095	-0.0108661				-1	7	7	7	8.1	8.1	8.1	147.63	0	42.79
tr|A0A0G2KAW4|A0A0G2KAW4_RAT;sp|P24155|THOP1_RAT	0.0915092	0.0788738	0.150423	0.00459187	0.0933772	-0.024536	0.0108197	0.197318	-0.128548	-0.0746474	-0.0216796	-0.00741044	-0.0310058	-0.0347497	-0.0150993	-0.0294201	-0.0932435	-0.020684	0.0135809	0.00183465	0.0665331	-0.096038	0.0727725	-0.200684	0.0304001	-0.187945	-0.0846379	-0.00471114	0.0303707	0.0448236	-0.0125366	-0.0322737	-0.0586161	-0.00219844	-0.206549	0.0414334				-1	10	10	8	17.2	17.2	15.8	73	0	29.686
sp|P24368|PPIB_RAT	-0.0554317	0.00849392	-0.0696534	0.0288634	0.0162947	-0.0440907	-0.0775775	0.0300853	-0.0614712	0.0878494	0.0464902	0.115556	0.004637	0.0346703	0.00249207	0.0986549	0.0848299	0.0249442	-0.0255468	-0.0694391	-0.100468	0.0372699	-0.000328898	-0.0513525	-0.0526395	-0.028101	-0.0122971	0.0491106	0.0806311	0.131769	0.0250298	0.0417919	0.0419983	0.169051	0.13751	0.155425				-1	13	13	13	56	56	56	23.802	0	86.096
tr|A0A0H2UHE2|A0A0H2UHE2_RAT;sp|P25086|IL1RA_RAT	-0.956237	-0.240624	-0.466946	-0.401444	-0.637514	-0.156556	-0.258505	-0.255437	-0.304317	0.304438	0.27396	0.386963	0.367913	0.335469	0.301195	0.26951	0.21731	0.256457	-0.339169	-0.135315	-0.259918	-0.218022	-0.482735	-0.186957	-0.0913324	-0.0763865	-0.032193	0.291635	0.178686	0.151125	0.0887055	0.0167227	0.133376	0.303055	-0.0226514	0.147649				-1	4	4	4	24.5	24.5	24.5	18.014	0	36.062
sp|P25093|FAAA_RAT;tr|F1M6W1|F1M6W1_RAT	-0.0416845	0.00334059	-0.0749256	-0.00853334	-0.0420464	-0.0281534	-0.0343441	0.0102209	0.131108	-0.0271708	-0.0213329	0.0163951	-0.05965	-0.0221958	-0.0012753	-0.0682579	-0.0333273	0.0314689	-0.0696155	0.044545	-0.0423573	-0.0931166	-0.0365174	-0.0646558	-0.0514652	0.00466376	0.129548	0.051047	-0.0394708	0.192853	-0.0116782	0.0292425	0.00364806	-0.220952	-0.150735	0.00846835				-1	7	7	7	27	27	27	45.975	0	24.662
sp|P25113|PGAM1_RAT;tr|F1M1Y1|F1M1Y1_RAT	0.0966936	0.0681309	0.054906	0.0540636	0.00489699	0.030741	-0.0135151	-0.0149065	0.0122094	-0.0139541	-0.0479206	-0.0523369	-0.0428626	-0.069337	-0.0773621	-0.00239448	0.0468532	0.0578913	0.0567299	0.0727476	0.102941	0.0188093	0.067134	0.00344059	0.0472142	0.0838613	0.112889	0.00732359	0.00395329	0.0317971	-0.121084	-0.204115	-0.128536	-0.0830283	-0.0398218	-0.183437				-1	10	10	10	51.6	51.6	51.6	28.832	0	70.734
tr|A0A0G2K757|A0A0G2K757_RAT;sp|P25235|RPN2_RAT	-0.017192	-0.0229621	-0.0630156	-0.070529	-0.118233	-0.0483098	0.0593576	0.0914556	0.127219	-0.0426272	-0.0307225	0.011778	-0.00313571	0.00989917	0.0212922	0.0202708	0.0647903	0.0086111	-0.0360011	-0.035175	0.0166009	-0.0598834	-0.0467834	0.0700559	-0.167073	-0.048041	-0.0991212	0.0877879	0.0383695	0.0760166	0.134522	0.0641366	0.126175	0.0573084	0.0888759	0.00918367				-1	15	15	15	35.9	35.9	35.9	69.122	0	114.25
tr|Q2I6B2|Q2I6B2_RAT;tr|Q2I6B5|Q2I6B5_RAT;sp|P25286|VPP1_RAT	-0.136862	-0.140185	-0.126405	-0.0136291	-0.0355133	-0.0646533	0.0524717	-0.0520921	0.0500435	-5.7146e-05	0.0169771	-0.00878266	0.0162181	-0.00432524	-0.025442	-0.00469171	0.00309187	-0.0116818	0.0745319	-0.0724692	0.00247638	0.0545491	0.00612468	-0.0201419	0.0524117	-0.0407131	0.0186357	-0.0145259	-0.0253793	0.0496155	0.0731494	0.0710151	-0.0545343	0.0594859	0.042543	0.151542				-1	11	11	11	14.1	14.1	14.1	95.584	0	67.471
sp|P25886|RL29_RAT;tr|M0R665|M0R665_RAT;tr|F1LYI5|F1LYI5_RAT;tr|A0A0G2QC62|A0A0G2QC62_RAT;tr|D3ZY63|D3ZY63_RAT	-0.0616278	-0.0560748	-0.0209613	-0.0562495	0.028453	-0.0282976	-0.0252729	-0.0418784	-0.0434366	0.114065	0.0600954	0.126743	-0.00519392	0.00441995	0.0643353	0.165809	0.264775	0.168294	-0.112659	-0.199171	-0.121032	-0.0776743	-0.0618056	-0.0844311	0.0908068	0.0818565	0.0401346	0.0696813	0.162715	0.0977773	-0.103056	-0.115117	-0.0779149	0.144258	0.112546	0.0983452				-1	7	7	7	26.3	26.3	26.3	17.325	0	8.5222
sp|P25977|UBF1_RAT	0.0435001	-0.0244283	0.00853503	-0.0172351	0.0683445	0.0321864	-0.0177568	-0.112401	0.118141	0.00655706	0.00851357	-0.0442236	-0.00183737	0.0642993	0.0563618	-0.0324731	-0.0847055	0.0406324	0.0252312	-0.00617641	0.123203	-0.00724095	0.0246676	-0.0191281	-0.014228	-0.166752	-0.0547325	0.0192925	-0.0718511	0.107235	-0.0510192	0.0743751	0.0729688	0.0267491	-0.0803993	0.0118988				-1	3	3	3	3.7	3.7	3.7	89.436	0	4.7856
tr|O70509|O70509_RAT;tr|D3ZGF1|D3ZGF1_RAT;sp|P26051|CD44_RAT;tr|F1LSA1|F1LSA1_RAT	-0.149484	-0.0658737	-0.12371	-0.137116	-0.0797349	-0.0468317	-0.046401	0.035039	0.040343	0.0167608	0.00794747	0.0296011	0.0394203	0.0244094	0.0999384	0.117468	0.018081	0.0277082	-0.0251461	0.0383015	0.0364509	0.0058974	0.0232663	-0.0279382	-0.0553292	-0.0925659	-0.0486728	-0.0301179	0.002209	-0.00911744	0.0398696	0.0278567	0.0618959	0.0692449	0.155063	0.128419				-1	7	7	7	19.8	19.8	19.8	39.725	0	68.108
sp|P26431|SL9A1_RAT	0.132852	0.0678385	0.0130143	0.0426937	0.134739	0.138693	-0.0275353	-0.11856	0.0774558	-0.0925723	-0.165832	-0.201657	-0.0909437	0.0885675	0.0697321	-0.17809	-0.277718	-0.0422428	0.0960503	-0.00131196	-0.0256631	-0.0897354	-0.0269939	0.0221644	-0.187275	-0.0717077	0.159261	0.0249116	-0.0142772	-0.143913	0.0273978	0.0480943	-0.102988	-0.155353	-0.241493	-0.0028819				-1	1	1	1	3.3	3.3	3.3	91.646	0	18.367
sp|P26772|CH10_RAT;tr|A0A0G2JTG1|A0A0G2JTG1_RAT	-0.127487	-0.137287	-0.137749	-0.0838987	-0.0807164	-0.0869983	-0.0803149	-0.037813	-0.020793	0.154778	0.136965	0.0690511	0.0806549	0.0301307	0.00746328	0.0408223	0.137681	0.119576	-0.0434185	-0.185149	-0.102427	-0.00427437	-0.00791302	-0.0381709	0.0156303	-0.00866051	0.0224038	0.168002	0.157485	0.127228	0.0531917	0.0325629	-0.0342229	0.0664054	0.097781	0.103446				-1	8	8	8	68.6	68.6	68.6	10.902	0	42.217
sp|P27008|PARP1_RAT	-0.01873	-0.52131	-0.150374	0.273608	0.311102	0.0940845	-0.0205082	-0.0976479	-0.113175	0.0775964	0.0848889	-0.116966	-0.28706	-0.145874	0.0650772	0.29839	0.0129381	0.138514	0.0736594	-0.0868811	0.0512558	-0.388758	-0.280124	0.0432387	0.00818818	-0.0840784	-0.00219569	-0.0971022	0.176125	-0.00906669	0.0901721	0.136514	0.0932526	-0.0931065	0.00601373	0.138393				-1	7	7	7	9.5	9.5	9.5	112.66	0	17.378
tr|F1LPH1|F1LPH1_RAT;sp|P27321|ICAL_RAT;tr|A0A0G2JSY2|A0A0G2JSY2_RAT;tr|D3ZL24|D3ZL24_RAT	-0.0141571	-0.0866495	0.0632946	0.0254841	0.0555815	0.044567	0.00492802	0.0894824	0.0759135	0.0435124	0.0310851	0.106078	0.0298245	-0.0400683	0.0715265	-0.0340866	-0.0251543	0.0438631	-0.0243453	-0.0484033	-0.0359239	0.0161062	0.0155886	-0.0299789	0.107987	0.0191237	0.0292171	-0.0904827	-0.014658	-0.0474227	-0.0678101	-0.0229376	0.0216812	0.0260534	-0.0239484	0.0389135				-1	18	18	18	34.1	34.1	34.1	77.296	0	147.61
sp|P27605|HPRT_RAT	0.34263	0.192034	0.259631	0.0656708	0.0726622	0.0740839	0.173513	0.0726591	0.0402215	0.0189058	-0.102124	-0.132214	-0.0122572	-0.00151238	0.0151623	0.0224024	-0.143185	-0.095736	0.0325614	-0.0822926	-0.0453156	0.137474	0.161779	0.211701	0.0712655	0.140691	0.0520629	0.0587008	-0.0582262	-0.125797	0.105415	0.0716878	0.0230915	0.0596219	0.0217426	0.071472				-1	8	8	8	41.7	41.7	41.7	24.477	0	33.127
sp|P27615|SCRB2_RAT	0.0244766	0.0130393	0.0205022	0.00270417	-0.0253987	0.0468509	0.102067	0.0787568	0.0433815	0.0920375	0.104718	0.0851131	-0.0356483	-0.0214285	-0.043608	0.018118	0.00409973	0.0255189	-0.0791473	0.0317743	-0.0251321	0.0628498	0.0457386	0.160722	-0.0462807	0.0146469	-0.0439221	-0.00311328	-0.045896	-0.060333	-0.0211471	-0.14049	-0.104327	0.0173978	0.0491365	-0.0111852				-1	8	8	8	20.5	20.5	20.5	54.09	0	43.474
tr|A1L1M0|A1L1M0_RAT;sp|P27791|KAPCA_RAT	-0.146238	-0.0414352	0.0984955	0.0720448	0.0721177	0.0505887	-0.0260266	0.0841295	0.0852606	0.00610195	-0.0237613	-0.097247	-0.0322202	0.133946	-0.0480707	8.24481e-05	-0.0776902	-0.156108	-0.00842144	0.0550595	-0.0216852	0.0586529	0.0123322	0.0877307	0.0502256	-0.0322927	-0.116035	-0.163179	-0.0504853	0.0980439	-0.0649584	0.000847787	-0.0964031	0.0447226	-0.118945	-0.222692				-1	6	6	4	16.5	16.5	11.4	40.605	0	24.367
sp|P27867|DHSO_RAT;tr|Q6TUH3|Q6TUH3_RAT	-0.0684005	0.312695	0.237958	0.071543	0.118867	0.0809797	0.0828529	-0.208658	0.0748448	-0.0323046	0.0306393	0.0177436	-0.00335225	-0.0204425	-0.0565768	-0.059252	-0.189713	0.0186604	0.187025	0.175015	0.143066	0.0436545	0.12255	0.000111133	-0.016088	-0.0752975	0.111317	-0.117237	0.0414034	0.0284768	0.0555139	0.0610236	-0.0694428	-0.147781	-0.210908	-0.0511053				-1	4	4	4	12.9	12.9	12.9	38.234	0	14.456
sp|P27881|HXK2_RAT	-0.285059	-0.209999	-0.207232	-0.173863	-0.06034	-0.123479	-0.0650002	-0.0354046	-0.150878	0.111	0.0703243	0.0455549	0.0426747	0.0441258	0.0594501	0.00235386	0.040223	-0.0111474	-0.0242119	-0.0133053	-0.0303181	-0.024613	-0.0368547	0.0718543	0.0421357	0.0407522	-0.0556885	0.120073	0.108557	0.180376	0.0307342	0.060617	0.142489	0.00417488	0.00233761	0.0692783				-1	14	14	13	16.7	16.7	15.2	102.54	0	63.164
sp|P27926|HXK3_RAT;tr|A0A0G2JST6|A0A0G2JST6_RAT;tr|A0A0G2JTY2|A0A0G2JTY2_RAT	0.0551221	-0.0491188	0.114514	-0.0425891	-0.00168764	0.003908	-0.0395352	0.0448959	-0.0769603	0.00962575	-0.0299087	0.0569684	0.0112967	-0.042179	-0.0536975	-0.0638246	0.0552929	-0.0126034	0.150375	0.0844204	0.130609	0.0619065	-0.0240934	0.075339	0.133895	0.083327	-0.046449	0.0425042	-0.0525455	-0.058147	-0.00882118	0.0185378	0.030684	0.161341	0.162936	0.0532743				-1	12	11	11	19.3	17.7	17.7	100.25	0	62.512
tr|A0A0U1RVI9|A0A0U1RVI9_RAT;sp|P27952|RS2_RAT;tr|D3ZIY7|D3ZIY7_RAT;tr|E9PT76|E9PT76_RAT;tr|D3ZT78|D3ZT78_RAT;tr|D3ZQW7|D3ZQW7_RAT;tr|A0A0G2KB28|A0A0G2KB28_RAT	-0.0294878	-0.0498651	0.0103675	-0.132177	-0.112801	-0.11721	-0.00222321	-0.0063165	-0.0385452	-0.00452183	0.0175395	-0.00718182	0.0527066	0.010864	-0.0181269	0.0132942	-0.0122953	-0.00224091	0.00262177	-0.0237987	-0.0490895	-0.0617098	-0.0133232	0.00255358	0.0628862	-0.0162278	0.015278	0.102849	0.0973072	0.158903	-0.0681372	0.00395219	-0.00610079	0.0883005	-0.0464841	0.0377921				-1	11	11	6	39.7	39.7	22.5	28.589	0	92.796
tr|A0A0G2K428|A0A0G2K428_RAT;sp|P28023|DCTN1_RAT;tr|D4A8U7|D4A8U7_RAT	0.0452186	0.0430459	0.0257892	0.0734754	0.0518395	-0.00559003	0.00431298	-0.0311048	0.040343	0.0412927	0.0619508	-0.0250053	0.0123681	-0.0759226	-0.00471893	-0.0619095	-0.0808341	0.0681973	0.0632745	0.0616081	0.0193063	0.038336	-0.00670135	0.00797868	-0.0603988	-0.0702655	0.029772	0.0560332	-0.0480383	-0.0319989	0.0700449	0.0146254	-0.0327422	0.092693	-0.0646686	0.0131832				-1	15	15	15	14.5	14.5	14.5	139.84	0	88.137
tr|A0A0G2K0D8|A0A0G2K0D8_RAT;sp|P28037|AL1L1_RAT;tr|M0R8T2|M0R8T2_RAT	0.108618	-0.0637993	-0.0298741	-0.0371992	0.0565043	-0.0442527	-0.0669379	-0.155523	0.00312441	0.0250969	-0.0949322	0.002386	-0.0585247	0.0357239	0.0443724	0.061454	-0.18486	-0.00892024	0.0985032	0.0391951	0.206729	0.0981416	0.112042	0.138382	0.0543218	-0.00595743	0.0564257	0.0599341	-0.053968	-0.0117547	-0.00739485	0.0782629	-0.000358216	-0.0676629	-0.0700767	0.0615745				-1	7	7	7	10.6	10.6	10.6	98.802	0	22.906
tr|A0A0G2K747|A0A0G2K747_RAT;tr|G3V7K6|G3V7K6_RAT;sp|P28042|SSBP_RAT	-0.180218	-0.073594	-0.114394	-0.00249177	-0.12838	-0.0301098	-0.0267808	0.128329	0.0324131	-0.0306691	0.0261742	0.0498455	0.108172	0.0427638	0.0696264	0.053809	0.0578716	0.0724278	-0.0654907	-0.0629864	-0.00653692	-0.0566929	-0.00604084	-0.0650045	-0.0842006	-0.0855495	-0.0789748	-0.0775152	0.092863	-0.00948907	-0.0132522	0.0727634	-0.0595713	-0.0990296	-0.10404	-0.0028819				-1	3	3	3	28.4	28.4	28.4	17.17	0	23.927
sp|P28064|PSB8_RAT	0.0908131	0.142668	0.148227	-0.172341	-0.0987478	-0.0464746	0.133459	0.0870412	0.16353	-0.114182	-0.0898342	-0.0619198	-0.0280293	-0.0250493	-0.0886342	-0.152801	0.00355011	-0.112218	0.0948222	-0.0406945	0.048105	0.00546145	0.074543	-0.0503165	0.021361	0.0209386	0.0159782	-0.0435296	0.00195227	-0.0502179	-0.0897865	-0.0207851	-0.086711	-0.255844	-0.100007	-0.045137				-1	3	3	3	14.1	14.1	14.1	30.569	0	19.089
tr|Q6MGA6|Q6MGA6_RAT;sp|P28077|PSB9_RAT	0.237583	0.0628415	0.134784	0.0514166	-0.171454	0.0329854	0.139522	-0.0371788	0.00274991	-0.145446	-0.146675	-0.00444177	0.0408909	-0.214371	0.00337711	0.0421226	-0.109184	-0.0306574	-0.0282201	0.0741186	0.00806496	0.10975	-0.162723	0.136968	0.0977033	0.0178661	0.0750903	-0.029838	-0.0579943	-0.0648026	-0.0108205	-0.0613722	-0.0816998	0.0405948	-0.0438944	-0.0126221				-1	2	2	2	9.6	9.6	9.6	23.343	0	3.2759
sp|P28480|TCPA_RAT;tr|A0A096MJA0|A0A096MJA0_RAT	0.0234272	0.027988	0.00334504	0.0087144	0.013354	0.0650382	0.00135684	0.00419563	-0.00137699	-0.00280301	0.040525	-0.0337091	-0.05785	0.0118281	0.0389876	0.0527842	0.026618	0.0550085	-0.0384244	0.0402156	-0.11029	-0.0088917	0.0608433	0.0328486	0.0046645	0.0746163	0.0322658	-0.021292	-0.00470325	0.0499398	-0.0373299	0.0595324	0.0440838	0.0514396	0.0870082	0.0585366				-1	17	17	17	45.1	45.1	45.1	60.359	0	145.84
tr|Q7TP82|Q7TP82_RAT;sp|P28494|MA2A1_RAT	-0.165316	0.104724	0.336769	-0.0519657	0.224886	0.0923902	0.148123	0.139928	0.0490764	-0.112081	0.0600954	0.109877	-0.114955	0.12536	0.215384	-0.0421055	-0.0185709	-0.133194	0.00104925	0.249486	0.0684004	0.0100331	0.208342	0.110245	-0.0310113	0.203381	0.0217068	-0.171125	0.0074014	-0.0772325	-0.0581787	0.0767895	0.0779987	-0.0408368	-0.0935623	-0.146846				-1	5	5	5	11.9	11.9	11.9	64.539	0	22.949
sp|P28648|CD63_RAT;tr|A0A0G2K0T2|A0A0G2K0T2_RAT	-0.272094	-0.148215	-0.300535	-0.0879651	-0.0462745	0.0663296	-0.10758	-0.229458	-0.233178	0.0397369	0.183122	0.233026	0.0813696	0.0326661	0.243466	0.0453063	-0.00733873	-0.0716392	0.0694144	0.366295	0.469029	0.74993	0.395951	0.913093	0.520888	0.539914	0.504003	-0.138506	-0.218012	-0.134725	-0.18718	0.0741066	0.0249231	0.16058	0.125862	0.279091				-1	1	1	1	2.9	2.9	2.9	25.698	0.0041537	1.2165
sp|P29066|ARRB1_RAT	0.11948	0.357922	-0.430164	0.0219135	0.0319534	0.0572048	0.176792	0.200871	0.220049	0.00427975	0.0911014	-0.226633	0.0719469	-0.0720584	-0.00962079	-0.104696	-0.080601	-0.212728	-0.0819219	0.705736	-0.259245	0.0705822	0.0232663	0.0343685	0.144181	0.021078	0.106066	-0.0822238	0.512721	-0.190632	-0.0292303	-0.040042	-0.00164819	-0.034378	0.0360579	-0.00172841				-1	3	3	3	14.6	14.6	14.6	47.019	0	54.185
sp|P29117|PPIF_RAT	-0.053516	-0.129989	-0.0226158	-0.170734	-0.196557	-0.156398	-0.160116	-0.115076	-0.117919	-0.0376913	-0.0540537	-0.0285964	-0.0108417	0.0648156	0.0397426	0.0550977	-0.0195016	-0.0543585	0.320038	0.182314	0.0199497	-0.0797545	0.0273587	-0.0108193	-0.117896	0.11687	0.135359	-0.0356749	-0.00604501	0.00877652	0.0024094	0.0168623	-0.047278	-0.0275145	-0.1155	-0.180318				-1	3	3	3	19.9	19.9	19.9	21.81	0	29.827
sp|P29266|3HIDH_RAT	0.257856	0.0189236	0.00751993	0.210661	-0.0189873	-0.217069	0.0243524	0.153436	-0.128138	-0.102355	0.0219194	-0.0311505	-0.116945	-0.0736482	-0.0203738	0.0759801	0.0938945	0.0194722	-0.0508744	0.0540494	-0.0150794	-0.0924165	-0.0108917	-0.0016678	0.0302614	-0.0314245	-0.0669288	-0.12163	-0.00202366	0.0292336	-0.0857918	-0.00836351	-0.124407	0.00558741	0.0597867	0.153226				-1	6	6	6	29.9	29.9	29.9	35.302	0	49.877
sp|P29314|RS9_RAT;tr|D3ZV50|D3ZV50_RAT;tr|A0A0G2K4C4|A0A0G2K4C4_RAT;tr|M0RB65|M0RB65_RAT	0.133066	0.0864502	-0.0117601	-0.141216	-0.118468	-0.225442	0.0559187	0.196671	0.168882	-0.0168423	-0.0420478	-0.0503336	0.0100102	0.059645	0.0293525	-0.0270831	0.0512033	-0.0238397	0.044569	-0.0283385	-0.0327179	0.0138318	0.0457386	-0.00869361	0.0210821	0.0265083	0.0274127	0.0935002	0.0984121	0.108341	0.00735714	-0.0304969	-0.0301216	-0.0453781	0.0165654	0.0321718				-1	10	10	10	37.6	37.6	37.6	22.591	0	19.103
tr|E2RUH2|E2RUH2_RAT;sp|P29315|RINI_RAT;tr|A0A0G2K9E0|A0A0G2K9E0_RAT	0.00662175	0.0143967	-0.110387	-0.0646769	-0.0498741	-0.0200829	0.0354733	-0.0104184	-0.101047	-0.00234495	0.00658819	-0.0051263	0.00237429	-0.041401	-0.0170048	0.104857	0.086803	0.0344525	-0.0274176	0.0150017	-0.00391847	0	0.0490264	0.0158035	0.0599012	0.0754225	0.102642	0.0810974	0.0999161	0.0432281	0.0326768	-0.0112096	0.0640898	0.0641027	0.113726	0.0875476				-1	5	5	5	14.3	14.3	14.3	49.919	0	61.632
sp|P29419|ATP5I_RAT	-0.0829803	-0.207	-0.054361	-0.0453077	-0.215028	-0.0992529	-0.0472934	0.0201264	0.017287	0.0376228	0.157424	0.15306	-0.0553786	0.0227099	-0.102016	0.0848404	0.0596176	0.129001	-0.0557756	-0.118135	-0.136291	-0.0839241	-0.10006	-0.146298	-0.049354	-0.0567454	0.00515768	0.129298	0.0846122	0.120558	0.0272586	-0.0606497	-0.0274182	0.0892334	0.000354337	0.0691411				-1	3	3	3	50.7	50.7	50.7	8.2545	0	22.453
tr|A0A0G2KAH9|A0A0G2KAH9_RAT;tr|A0A0A0MY31|A0A0A0MY31_RAT;tr|F1LQX8|F1LQX8_RAT;tr|C7E1V2|C7E1V2_RAT;sp|P29994|ITPR1_RAT;tr|F1LNT1|F1LNT1_RAT	0.174549	-0.25816	-0.211124	-0.517795	-0.469163	-0.229355	0.0823867	0.00333282	-0.116833	-0.203355	-0.241497	-0.0348736	-0.38931	-0.416838	-0.139458	0.2492	0.0562471	-0.0452009	0.0183819	-0.222991	-0.110572	-0.359119	-0.312152	-0.244302	0.00353506	-0.00851809	-0.104803	0.112961	-0.247471	-0.0528967	-0.395959	-0.433139	-0.300443	-0.126491	-0.130959	-0.142009				-1	2	2	2	1	1	1	293.63	0.0014472	1.7193
sp|P29995|ITPR2_RAT;tr|F1LQR8|F1LQR8_RAT	0.145463	0.084309	0.0717881	-0.0393496	0.0345845	0.0756953	0.112379	0.0264497	-0.134991	-0.0519574	-0.0249192	0.0161702	0.0839195	0.0341431	0.104379	-0.0612399	-0.0245937	-0.0563719	0.0388333	-0.147842	0.0298219	-0.0429858	-0.0520006	0.0549457	-0.0545644	-0.00951516	0.0667345	-0.0243209	0.0145783	-0.0370185	0.0226581	0.0409678	0.0400491	0.0615245	-0.0749525	-0.0201933				-1	12	12	12	6.1	6.1	6.1	307.05	0	52.038
sp|P30009|MARCS_RAT;tr|F1LMW7|F1LMW7_RAT	0.0353174	-0.0164188	0.0694347	-0.118136	-0.00430825	0.0951736	0.203618	0.150878	0.175655	-0.0567047	0.0181018	0.000113726	-0.0720862	0.023135	0.133472	0.156102	0.34415	0.250185	0.0252312	-0.0137025	-0.0052271	-0.146384	-0.113989	-0.0878518	-0.00965975	-0.0326547	0.0638934	-0.0383119	-0.0956056	-0.0631885	-0.147754	-0.127539	-0.0732958	-0.0315939	0.178306	0.185863				-1	11	11	11	67.3	67.3	67.3	29.794	0	247.27
sp|P30349|LKHA4_RAT	0.145251	0.190107	0.178355	0.00930014	-0.0535149	-6.28531e-05	0.0485393	0.0472898	0.011589	-0.0206633	-0.0422823	-0.0582447	-0.05965	-0.0697902	-0.0886342	-0.0208573	-0.0041298	0.0232184	-0.0511462	-0.0248656	-0.0352553	0.00774911	0.0164557	0.0253343	0.055821	0.0779727	0.0172376	-0.0271641	-0.0120462	0.0172762	-0.091856	-0.0836965	-0.0801696	-0.0356267	0.00516628	0.0244083				-1	24	24	24	42.7	42.7	42.7	69.088	0	225.63
sp|P30835|PFKAL_RAT	-0.119037	-0.128017	-0.0334622	-0.0592363	-0.146284	0.0399425	0.0423207	0.0154878	-0.0596446	-0.0418034	0.0711915	-0.01417	0.0456079	0.00463524	0.0381241	0.0400914	0.131021	0.204691	0.0195472	0.0177244	0.076464	0.00426164	0.0799451	0.104262	0.129631	0.0590749	-0.0569397	-0.0396322	-0.0267055	-0.0282285	-0.143894	-0.136818	-0.131012	-0.0187584	0.0487252	-0.0309484				-1	5	4	4	7.6	6.4	6.4	85.338	0	4.7575
tr|G3V9W6|G3V9W6_RAT;sp|P30839|AL3A2_RAT;tr|A0A0G2JY43|A0A0G2JY43_RAT	-0.0660321	-0.0162729	-0.0815618	0.0115331	-0.0762069	-0.0182514	0.0422008	0.027905	0.000250258	-0.00234495	-0.0219106	-0.0200386	0.0494747	0.0329828	0.0345569	-0.0537231	-0.111246	0.0204457	0.0348686	0	0.00923195	-0.0198342	0.0186213	0.0116208	0.0124054	0.00889044	0.0384817	0.0985181	-0.0467809	-0.0254413	0.0376603	0.0074719	0.0912371	-0.0216328	-0.0602415	-0.0734097				-1	7	7	7	17.8	17.8	17.8	54.107	0	22.793
sp|P30904|MIF_RAT;tr|D3ZE63|D3ZE63_RAT	0.131036	0.360873	0.521772	-0.169338	-0.226732	-0.0732919	0.269908	0.22465	0.198077	-0.0282194	-0.0860831	-0.39148	0.0368958	-0.0150865	0.0227115	-0.311238	-0.0492811	-0.26699	0.066285	-0.0669644	-0.131567	0.0848921	-0.0564389	0.0398917	-0.173829	0.00874973	-0.0769875	-0.0365006	-0.0273515	-0.114596	-0.16084	-0.0387928	-0.100436	-0.422488	-0.108328	-0.407877				-1	3	3	3	46.1	46.1	46.1	12.477	0	50.894
sp|P30919|ASPG_RAT	0.41196	0.381365	0.287821	0.193265	0.217585	0.121705	0.138289	0.178987	0.197968	-0.45391	-0.477214	-0.370732	-0.217343	-0.221529	-0.13706	-0.348474	-0.27376	-0.30023	0.314668	0.252572	0.341106	0.18407	0.210143	0.125401	0.138018	0.0938436	0.116941	-0.320387	-0.430307	-0.169055	-0.073799	-0.104213	-0.0136584	-0.101263	-0.0110313	0.0575687				-1	4	4	4	18.8	18.8	18.8	37.167	0	45.896
sp|P31000|VIME_RAT;tr|G3V8C3|G3V8C3_RAT	0.000307381	-0.0320031	-0.0362508	-0.029326	-0.0183133	-0.023705	0.0357142	0.0410573	0.0633958	0.0987772	0.102281	0.0827528	0.0138665	0.0363559	0.0207459	0.166969	0.137498	0.154927	-0.0529146	-0.0693015	-0.0562601	-0.0485209	-0.0418105	-0.0316817	-0.0046798	-0.007095	-0.0263568	0.0583388	0.0600332	0.0384966	-0.0538581	-0.0396787	-0.0481812	0.146437	0.127031	0.148688				-1	47	47	46	76.8	76.8	75.3	53.732	0	323.31
sp|P31044|PEBP1_RAT	-0.0963357	0.00565918	-0.0404992	-0.0112197	-0.0443105	-0.0496918	-0.025901	-0.0826513	-0.0242242	-0.066366	-0.0718929	-0.054461	-0.0566138	-0.0395134	-0.082635	-0.0219365	-0.03696	-0.091192	0.124492	0.112226	0.0453267	0.105992	0.0626284	0.0922201	0.140974	0.0466573	0.131875	-0.071219	-0.0246645	-0.0632235	-0.079678	-0.147393	-0.190365	-0.0972092	-0.0602562	-0.152211				-1	6	6	6	43.3	43.3	43.3	20.801	0	66.609
sp|P31399|ATP5H_RAT	-0.0699942	-0.0419363	-0.0577681	0.0342962	-0.0111846	-0.00171406	0.0450745	0.0168321	-0.0191439	0.140851	0.126053	0.0982388	0.0737953	0.0412956	0.0901828	0.131728	0.0900166	0.0485544	-0.146387	-0.0744011	-0.097813	-0.0299662	-0.087778	0.00842059	0.0100173	-0.0646734	0.041098	0.0478514	0.0537234	0.0234324	0.0462026	0.0210473	0.12565	0.147077	0.123781	0.194821				-1	7	7	7	58.4	58.4	58.4	18.763	0	37.683
sp|P32089|TXTP_RAT	-0.57435	-0.572298	-0.109343	-0.368409	0.396105	-0.0166766	-0.187401	-0.0868451	0.0408297	0.384456	0.181717	0.0668815	-0.144021	0.150285	0.0169164	0.0196741	-0.102266	0.0529308	0.0692894	0.0550595	0.0145362	-0.096974	0.154215	-0.0429711	-0.0917547	-0.0554651	0.0383438	-0.0269022	-0.163637	0.0804046	-0.102066	-0.0461584	-0.0550551	-0.0565659	-0.104802	0.0265298				-1	3	3	3	10	10	10	33.835	0	4.4596
sp|P32551|QCR2_RAT	-0.0752052	-0.124003	-0.0770586	-0.0571852	-0.0685599	-0.0682575	-0.0489522	0.02475	-0.037646	-0.00969042	0.0355351	-0.0485686	0.0823901	0.0465323	0.0936151	0.0393602	0.0347283	-0.0705063	-0.000524834	0.00993156	-0.0606067	-0.00845122	-0.0565529	0.0126126	-0.0695812	-0.0562008	-0.0309198	0.0706605	0.0763139	0.0468235	0.179178	-0.0182064	0.0607977	0.0298066	-0.0511483	-0.0372569				-1	6	6	6	17.3	17.3	17.3	48.396	0	61.167
sp|P32577|CSK_RAT	0.296256	0.293169	-0.398235	0.056661	0.156144	0.310615	-0.169802	-0.0834367	-0.219635	-0.0963553	-0.110703	-0.322403	0.102248	0.0154645	0.121498	-0.103928	-0.151282	-0.260414	-0.0242119	0.00601932	-0.215628	0.133888	0.117811	0.0734392	-0.0262888	-0.139428	-0.204292	-0.042047	-0.133453	-0.190274	-0.0712186	0.0960922	0.0750101	-0.226298	-0.140759	-0.18937				-1	4	4	4	9.6	9.6	9.6	50.746	0	13.02
sp|P34058|HS90B_RAT;tr|A0A0G2K793|A0A0G2K793_RAT	0.0533804	0.0693342	0.0815695	0.0201708	-0.00464974	-0.0137542	0.0308904	-0.00259756	0.0160502	0.0033678	-0.0161426	-0.0088971	-0.0582998	-0.030994	-0.0404124	0.0913598	0.112449	0.0892783	-0.0411219	-0.0527491	-0.0364589	0.0610677	0.0246676	0.0294774	0.0411727	0.0265083	0.0330961	0.0185484	-0.0091977	0.0105271	-0.0822736	-0.032852	-0.0620366	0.132282	0.0964554	0.100227				-1	35	34	20	49	47.4	32.6	83.28	0	323.31
tr|G3V8U9|G3V8U9_RAT;sp|P34067|PSB4_RAT	-0.192234	-0.166937	0.0570766	-0.0404977	-0.180632	0.050968	-0.0863295	0.157431	0.0419239	-0.196921	-0.116369	0.132875	0.0151496	-0.215248	0.113732	0.0652614	0.112857	0.00553702	0.0367883	0.161479	0.0977084	-0.00603151	-0.142499	0.0563356	0.0128265	0.115564	0.208851	0.0327216	0.17705	0.13154	0.137748	0.136642	0.125125	0.200472	0.211014	-0.197053				-1	3	3	3	18.5	18.5	18.5	25.76	0	37.649
sp|P34926|MAP1A_RAT;tr|G3V7U2|G3V7U2_RAT;tr|A0A0G2K5C6|A0A0G2K5C6_RAT	0.125112	-0.190076	0.0781806	-0.112625	-0.0511241	0.145245	-0.28906	0.021588	-0.0187635	0.037734	-0.178919	0.053247	-0.0547054	0.0925222	-0.0149873	-0.268771	-0.31743	-0.0367009	0.0390886	-0.0522052	0.114072	-0.0467113	-0.0232021	0.0312183	-0.244866	0.0386866	0.025745	0.0574334	-0.165807	0.0795948	-0.0476873	0.0949017	0.0353042	-0.364026	-0.106328	0.00373786				-1	9	9	9	4.2	4.2	4.2	299.53	0	13.463
sp|P35213|1433B_RAT	0.22103	0.121478	0.120243	0.252929	0.159612	0.135263	-0.113709	-0.158002	0.0806539	0.0627905	0.103553	0.0274829	0.0768708	0.0401411	0.000941962	0.049564	-0.0379403	0.0496321	-0.0104024	0.091699	-0.038333	0.2449	0.15972	0.230387	0.0473513	0.101252	0.146017	-0.122413	-0.130092	-0.138009	0.0157998	-0.0391267	-0.0150473	0.132024	0.11189	0.0742092				-1	12	6	6	52.4	35	35	28.054	0	244.32
sp|P35280|RAB8A_RAT;tr|A0A0G2K553|A0A0G2K553_RAT	-0.00193641	-0.0174222	-0.00378361	0.113928	-0.0571005	0.0733372	0.104136	0.0545667	-0.080131	0.00621565	-0.0938382	-0.0616824	-0.00899291	-0.0886105	-0.144148	0.141018	0.0771191	-0.0169616	-0.0396376	-0.133013	0.0430496	-0.0179492	-0.20341	-0.309398	-0.030028	-0.110991	-0.106479	0.0292166	0.0605099	0.0324866	0.138393	0.0213259	0.247698	0.344832	0.290608	0.0762588				-1	6	3	3	26.1	14	14	23.668	0	16.242
sp|P35286|RAB13_RAT;tr|A0A0H2UHN5|A0A0H2UHN5_RAT	-0.263271	0.232573	0.229765	-0.236306	0.22806	0.158683	0.21014	0.260065	0.102494	-0.168187	-0.00730479	0.0775894	-0.211633	0.0229225	0.00470358	-0.0613739	0.0103141	0.0638319	-0.26078	0.0688774	0.0810338	-0.258685	0.212037	0.188973	0.0920028	0.125201	0.0709185	-0.203263	-0.161067	-0.126438	-0.182237	0.0398683	-0.061588	0.043348	0.12781	0.0429714				-1	5	3	3	23.6	14.8	14.8	22.901	0	28.478
sp|P35426|CDK4_RAT	0.0263956	0.22525	-0.00444818	0.248105	0.156561	0.016719	-0.256413	-0.235338	-0.202059	-0.175077	-0.122058	-0.122278	0.080144	0.0165323	-0.158181	-0.252348	-0.166066	-0.134157	0.101441	0.158192	0.0922124	0.136976	0.149085	-0.0858456	-0.208778	0.0100153	-0.0303558	0.121995	-0.0980798	0.12815	0.142639	0.0881362	0.203846	-0.327687	0.106368	0.113993				-1	3	3	2	13.2	13.2	10.6	33.799	0	7.354
sp|P35427|RL13A_RAT;tr|Q5RK10|Q5RK10_RAT;tr|A0A1W2Q6L2|A0A1W2Q6L2_RAT	0.00243932	-0.0504998	-0.0373899	-0.0882619	-0.145941	-0.0657879	0.0153446	-0.0254336	-0.00350744	0.0163089	0.0715165	0.0582795	-0.0106241	0.00538841	0.0356388	0.0299817	-0.0346814	-0.0176091	0.0274214	0.0304911	0.0111747	-0.0391576	0.0215396	0.015034	0.0742271	-0.031193	-0.00247931	0.102003	0.0547797	0.0230691	0.0734189	-0.0423545	0.121969	0.0817533	0.0610106	0.0393337				-1	8	8	8	31.5	31.5	31.5	23.476	0	31.097
sp|P35435|ATPG_RAT;tr|Q6PCU0|Q6PCU0_RAT;tr|Q6QI09|Q6QI09_RAT	-0.160174	-0.114291	-0.201805	-0.0215113	-0.0288044	-0.124061	-0.0619051	-0.156073	-0.131423	-0.00865529	0.104824	0.0876835	0.0768708	0.14551	0.0594501	0.0535617	0.0279879	0.0545159	-0.00670688	-0.0621648	-0.0947452	0.0115538	-0.0311317	-0.0456066	-0.0400661	-0.0202416	-0.0665581	0.0184977	0.0696016	0.147584	0.201554	0.223946	0.155794	0.126971	0.0506431	0.059642				-1	9	9	9	33.7	33.7	33.7	30.19	0	33.355
tr|A0A0G2K7Q7|A0A0G2K7Q7_RAT;sp|P35559|IDE_RAT	-0.0907783	0.0879776	0.0151248	0.0353713	0.0764241	-0.034755	-0.0343441	-0.0253078	-0.0706395	0.0548901	-0.00890765	-0.0302212	-0.0222042	-0.0427351	-0.0541579	-0.106531	-0.0816504	-0.0637465	-0.00776163	0.00248927	0.0739875	0.0581274	0.0937737	0.0280613	0.129243	0.0328871	-0.0774505	0.0623156	0.0376852	-0.0235805	-0.0322441	-0.0295589	-0.079685	0.0349341	-0.0295965	-0.0820541				-1	6	6	6	6.5	6.5	6.5	113.16	0	15.119
sp|P35565|CALX_RAT	-0.102283	-0.0805359	0.00976288	-0.0947406	-0.104559	-0.0703186	0.0426802	0.0821463	0.100745	0.147573	0.0620598	0.123093	0.0496835	0.0723314	0.00580812	0.0844255	0.0396155	0.0429408	-0.0877662	-0.115576	-0.141174	-0.00471345	0.0380732	-0.0571215	0.0175897	-0.00113288	-0.0324681	0.0468898	0.0420028	0.0615824	-0.000851287	0.0393183	0.0380972	0.0954814	0.0791103	0.0218584				-1	28	28	28	39.1	39.1	39.1	67.254	0	217.88
sp|P35571|GPDM_RAT;tr|A0A0G2K0Z7|A0A0G2K0Z7_RAT;tr|A0A0G2K1F9|A0A0G2K1F9_RAT;tr|F1LNI0|F1LNI0_RAT	-0.0602695	-0.151495	-0.109189	-0.132858	-0.127974	-0.0947647	-0.0526595	-0.0687157	-0.145193	0.124273	0.0823103	0.111141	-0.0003241	0.0116139	0.0380161	0.0961529	0.0650713	0.0253932	-0.0598724	-0.0586098	-0.0661952	-0.124745	-0.0540474	0.0676192	-0.0783141	-0.124646	-0.0685162	0.117975	0.157439	0.07302	0.115925	0.0963567	0.127618	0.112624	0.107553	0.0868699				-1	26	26	26	39.3	39.3	39.3	80.972	0	135.26
sp|P35738|ODBB_RAT;tr|A0A0A0MXW1|A0A0A0MXW1_RAT	-0.473755	-0.187753	-0.146722	-0.000209473	0.049763	0.0649631	-0.18726	0.317918	0.100394	-0.0769362	-0.0252667	0.0381539	-0.174902	-0.020333	0.347583	-0.0518785	0.0307597	-0.00928809	0.152147	-0.0323561	0.00923195	0.056655	-0.124704	-0.271482	-0.0232641	0.182952	-0.13956	-0.243786	-0.0209909	-0.0866123	0.316955	0.109518	0.355302	-0.204904	0.189664	-0.0511501				-1	2	2	2	7.7	7.7	7.7	42.823	0	20.513
tr|G3V7A5|G3V7A5_RAT;sp|P35952|LDLR_RAT	-0.31478	-0.00354718	-0.292484	0.229703	-0.195351	0.682728	-0.266262	-0.13733	-0.234738	-0.177273	-0.0633025	0.115871	-0.190348	0.0132196	0.365505	0.0152365	-0.43139	-0.821365	0.420113	0.647241	0.587656	0.338922	0.370488	0.644785	0.291423	0.0654468	0.312341	-0.128488	-0.301466	-0.620535	0.417022	0.211793	0.657568	0.0342423	-0.291031	-0.337359				-1	3	3	3	4.4	4.4	4.4	96.648	0	7.9918
sp|P36201|CRIP2_RAT;tr|D4ACX1|D4ACX1_RAT	-0.306447	0.13012	0.387894	0.0718529	0.189907	0.192083	0.153791	-0.158919	0.142941	-0.242547	-0.0663988	-0.0101563	0.0204838	0.122685	0.0106579	0.212425	-0.220906	-0.062219	-0.166162	0.0352336	0.050878	0.0264583	0.0158055	0.114973	0.0910727	-0.251732	0.144865	-0.233124	-0.173711	-0.0199511	-0.0679141	0.0468634	-0.00984574	0.147077	-0.150473	0.0464603				-1	2	2	2	18.8	18.8	18.8	22.696	0	36.257
sp|P36407|TRI23_RAT;tr|F1LSC5|F1LSC5_RAT;tr|H9KVE7|H9KVE7_RAT	0.320586	0.13147	0.378557	0.336628	0.012894	0.0280307	-0.360037	-0.0199099	0.190971	0.0107607	-0.00376186	-0.196956	0.149949	-0.261998	-0.131221	-0.464878	-0.205978	0.0529485	0.127257	0.12935	-0.186368	0.205108	-0.0966577	-0.0485916	-0.0812019	0.0272029	0.21484	-0.083712	-0.197351	-0.163536	0.28832	0.0223004	0.086523	-0.194373	-0.134768	0.204223				-1	1	1	1	1.7	1.7	1.7	63.892	0	2.4552
tr|F1LQ62|F1LQ62_RAT;sp|P36860|RALB_RAT	-0.144517	-0.148015	-0.137394	0.0643512	0.0818293	-0.0181718	0.0665643	0.0145095	-0.0102961	0.265794	0.0777867	0.0151578	-0.160103	0.00635624	0.104689	0.0929421	0.143214	0.0396013	0.352153	0.18693	0.0890273	-0.245781	-0.17072	0.0316533	-0.137992	-0.115615	-0.0974845	-0.183	-0.128087	-0.0296327	0.0278153	0.162256	0.122101	0.131636	-0.14381	-0.129609				-1	4	4	3	27.3	27.3	15.1	23.26	0	27.644
sp|P36876|2ABA_RAT;tr|Z4YNW7|Z4YNW7_RAT;sp|P36877|2ABB_RAT;tr|A0A0G2JSQ0|A0A0G2JSQ0_RAT;sp|P56932|2ABD_RAT;tr|A0A0G2K165|A0A0G2K165_RAT	0.0387544	-0.0863432	0.0358515	0.153794	0.0732065	0.00492641	-0.062936	-0.0251821	-0.0304722	0.0474993	-0.0652071	-0.0455139	-0.00411028	-0.0172702	0.0719484	0.0513165	-0.0379592	-0.0592829	-0.0411219	0.119124	-0.0876585	0.0780659	0.0250986	-0.0322497	-0.0282221	0.00522796	0.0161181	-0.1313	0.0504174	-0.203042	-0.0983254	0.100318	-0.00337024	-0.0214889	-0.0786163	-0.0261031				-1	3	3	3	8.7	8.7	8.7	51.677	0	13.3
sp|P36972|APT_RAT	0.235035	0.230423	0.15858	-0.0188686	-0.0215296	0.114784	0.019612	0.0274201	-0.0442104	-0.0393348	-0.048156	-0.0464531	-0.103306	-0.0845977	-0.0172292	0.00931056	0.0137207	-0.133495	0.0833512	0.0752392	0.0999009	0.0640019	0.105435	0.16608	0.0551397	0.069904	0.0736113	-0.00631081	-0.0202433	-0.12631	-0.0248222	-0.0117794	0.138721	-0.00974093	-0.0946823	-0.133962				-1	9	9	9	47.8	47.8	47.8	19.546	0	63.078
tr|F1LS02|F1LS02_RAT;tr|A0A0G2K7T6|A0A0G2K7T6_RAT;sp|P37199|NU155_RAT	0.0787742	-0.100539	-0.214778	-0.0830769	-0.184162	0.046227	0.275629	-0.0366716	-0.118055	0.0537893	-0.133252	-0.324859	0.0816758	-0.0701303	0.255681	-0.0620818	-0.32034	-0.130971	0.132892	-0.0842375	-0.157245	-0.24955	-0.3463	0.137776	0.0866797	-0.307246	-0.212053	0.0427205	0.0383862	-0.19543	-0.134209	-0.0942349	0.165661	-0.0138848	-0.373918	-0.273222				-1	2	2	2	1.8	1.8	1.8	154.86	0	3.7548
tr|A0A140TAB3|A0A140TAB3_RAT;sp|P37285|KLC1_RAT	-0.102924	0.0399101	-0.0838565	0.101389	-0.0615183	0.111486	-0.164951	-0.236473	0.0551102	-0.0381606	-0.100658	-0.0601404	0.0473859	0.0124705	-0.0635107	-0.44054	0.185357	0.0227686	-0.0166268	-0.00709856	-0.115934	-0.0811431	0.0182966	0.0845904	0.0362107	-0.251165	-0.145655	0.207861	-0.00296777	-0.0471625	0.0273978	-0.0581164	-0.0138464	-0.351188	0.172153	-0.139708				-1	7	7	7	15.4	15.4	15.4	62.852	0	17.638
sp|P37996|ARL3_RAT;tr|F8WG91|F8WG91_RAT	0.0373982	0.269343	-0.00412485	0.0920328	0.106272	0.084482	-0.122684	-0.16256	-0.0214277	0.0210475	-0.0311877	-0.0830844	0.0231436	0.0581938	-0.0564615	-0.126285	-0.194056	-0.0179238	0.00379984	-0.0680637	0.207407	-0.00834113	0.0769348	0.0393512	0.0377287	-0.00553101	-0.0160138	-0.034288	-0.160511	-0.147031	0.0619146	0.235278	0.0770485	-0.144832	-0.232369	-0.198489				-1	3	3	3	26.9	26.9	26.9	20.456	0	26.603
sp|P38062|MAP2_RAT;tr|Q6IRK1|Q6IRK1_RAT;tr|F1LRI8|F1LRI8_RAT	0.09429	0.102543	-0.195741	-0.0542348	-0.0665167	-0.05811	-0.0165081	0.0661814	-0.119413	0.0095122	0.0309736	0.119015	0.0153634	-0.0173795	0.0241294	-0.0507956	-0.044916	0.00331385	-0.120197	-0.0130408	-0.0492244	0.000656456	-0.0930291	0.0412962	0.0256791	0.00818674	-0.200279	0.008295	-0.0100602	-0.0538024	0.0282326	-0.0183495	-0.0555165	0.0684342	-0.0305375	-0.0406288				-1	5	5	5	13	13	13	53.051	0	23.994
sp|P38656|LA_RAT;tr|Q66HM7|Q66HM7_RAT;tr|D3ZLH9|D3ZLH9_RAT	-0.0927248	-0.02948	0.00144985	-0.143064	-0.0422695	-0.107831	-0.0155097	0.0320205	0.0653103	0.00712581	-0.00250685	0.0039745	-0.00476032	0.0119352	-0.00405183	0.077562	0.0400801	0.0635871	-0.00974165	-0.019805	-0.0368604	-0.0367981	0.0161306	-0.00612476	-0.0011331	-0.0464175	0.00853905	0.0430531	0.100955	0.0293981	0.0166413	-0.0197817	-0.0463902	0.0172578	0.0246728	0.0248329				-1	14	14	14	33	33	33	47.777	0	78.528
sp|P38659|PDIA4_RAT	0.0379972	-0.296768	-0.0656746	0.28167	0.203141	0.124058	0.143549	-0.0486369	0.103193	0.040515	-0.0414619	-0.0638203	0.143217	0.0725368	0.037044	-0.000247464	-0.107481	0.188357	0.0196767	-0.218235	-0.0171899	-0.0104341	-0.16395	-0.295693	-0.0412312	-0.273353	-0.325294	0.142414	0.0333211	0.0529846	0.0430395	0.100977	0.140801	-0.0682423	-0.215033	0.0220002				-1	34	2	2	47.4	3.4	3.4	72.719	0	6.6427
sp|P38718|MPC2_RAT	0.0438861	0.166848	-0.0391001	-0.0806636	0.100438	-0.249024	0.0561562	0.212116	0.283409	0.0703212	0.0461595	-0.0119897	0.0045293	0.151452	-0.0379065	-0.0754646	-0.0748821	0.130839	-0.060967	-0.124983	-0.0674247	-0.0381459	0.101763	-0.0401119	-0.0428346	0.0839948	0.189864	0.155457	0.0759238	0.0785144	-0.0309393	0.11918	-0.152903	-0.114704	0.0965881	0.107059				-1	2	2	2	13.4	13.4	13.4	14.258	0.00036792	1.8594
sp|P38983|RSSA_RAT	-0.143698	-0.159306	-0.16562	-0.076961	-0.0909972	-0.0540743	-0.0260266	-0.0711805	-0.049121	0.0174386	-0.0374837	0.0169571	0.0212291	-0.0384041	-0.0431509	0.0735431	0.109626	0.167448	0.00654522	-0.0366537	-0.0795033	-0.119267	-0.168378	-0.0600147	-0.0931888	-0.101453	-0.109484	0.133397	0.124365	0.174722	0.0449657	0.0598037	0.147541	0.0841619	0.168625	0.13394				-1	9	9	9	35.9	35.9	35.9	32.824	0	137.29
tr|M0RCN1|M0RCN1_RAT;tr|D4A1Q0|D4A1Q0_RAT;tr|A0A140TAI6|A0A140TAI6_RAT;sp|P39032|RL36_RAT;tr|D3ZZ95|D3ZZ95_RAT;tr|F1M706|F1M706_RAT;tr|D3ZJJ6|D3ZJJ6_RAT	0.207922	0.144137	0.0610304	0.0626144	0.113728	-0.00819568	0.188211	0.145302	0.0381515	-0.035581	-0.0249192	0.000341147	-0.00725493	-0.0156321	0.0231479	-0.129811	-0.127689	-0.182957	-0.227428	-0.139036	-0.195824	-0.0722564	-0.0608909	-0.131006	0.00268744	-0.0112262	-0.0130111	0.00730652	-0.00504719	0.0116597	-0.0502847	-0.00453001	0.00778575	-0.0322604	-0.0606702	0.0293536				-1	2	2	2	20	20	20	11.759	0	2.3988
tr|A0A0A0MY48|A0A0A0MY48_RAT;tr|A0A0A0MY49|A0A0A0MY49_RAT;sp|P39052|DYN2_RAT	0.00748569	0.0793518	0.0288469	0.0536303	0.0451212	0.00520831	0.0586468	0.0464524	0.000500314	-0.0286857	0.0348684	-0.00364351	-0.0245094	0.0125775	-0.00416288	-0.0117719	-0.0710756	-0.0553268	0.0458407	0.124908	0.0676538	0.0709989	0.0478607	0.0239142	0.0622084	0.0233083	0.0511068	-0.033148	0.0348107	-0.00844195	0.0280935	-0.00680044	-0.0186706	0.0140332	-0.0326391	0.0270949				-1	17	17	17	23.3	23.3	23.3	97.253	0	92.823
sp|P39069|KAD1_RAT	-0.352761	0.443936	0.0118603	-0.263914	-0.0232269	0.0701521	0.231636	0.444094	0.0865574	-0.196791	-0.100658	-0.0739587	0.108272	-0.0272482	-0.0568075	-0.0362281	-0.0708826	-0.0218526	-0.28334	0.0698772	0.00455841	0.00229633	-0.00164497	-0.285229	0.0507725	0.0473423	0.0642997	-0.207751	0.254268	-0.14243	-0.0779103	-0.0488755	0.119993	-0.28216	-0.0583355	0.02766				-1	2	2	2	17.5	17.5	17.5	21.584	0	2.0605
tr|D3Z8J0|D3Z8J0_RAT;sp|P40112|PSB3_RAT	0.25366	0.147331	0.0990473	0.074006	-0.0897616	0.30057	0.187019	0.0546857	0.102261	-0.0667251	0.0280735	-0.169968	0.0333116	-0.072399	0.180791	-0.141513	-0.224209	-0.184535	-0.0526423	-0.0938615	-0.147676	0.213343	-0.127575	0.18985	0.0612589	-0.0849339	-0.0379511	-0.0711649	-0.0188537	-0.0989268	0.0503179	0.0699384	0.169105	-0.096012	-0.247978	-0.0901374				-1	2	2	2	11.2	11.2	11.2	23.046	0	6.5506
sp|P40241|CD9_RAT	-0.0385421	-0.0618596	-0.0753972	-0.0135821	-0.206271	-0.0207365	-0.214495	-0.161039	-0.122406	0.0698858	0.0454978	0.0466563	0.0486395	-0.0853994	0.0424361	0.0349649	0.0869414	0.226727	0.0332027	0.0982063	0.0261117	0.0756794	0.201305	0.364951	0.352689	0.191406	0.259042	-0.0664921	-0.152641	-0.0400008	-0.192957	-0.108397	-0.200815	0.175089	0.138026	0.253357				-1	6	6	6	12.4	12.4	12.4	25.215	0	15.63
sp|P40307|PSB2_RAT	0.153209	0.10881	0.000537187	-0.129392	-0.078656	-0.0420504	-0.0152602	0.0921514	0.0719911	-0.0251923	-0.0413447	-0.032313	-0.0423064	-0.0871187	0.0675123	0.0224926	-0.129838	0.0710364	0.0781406	0.00928031	-0.000521794	0.0387621	0.0278963	0.0565494	-0.130859	0.0181456	-0.0272221	0.0311127	0.0959931	0.00305983	0.158358	0.135871	-0.0927322	0.0400434	0.136349	-0.226578				-1	4	4	4	28.4	28.4	28.4	22.912	0	12.685
sp|P40329|SYRC_RAT	-0.00754285	-0.0134858	-0.0113267	-0.0183816	-0.0673596	0.010476	-0.062936	-0.0458276	-0.0150924	-0.00314654	0.00125188	0.0207731	-0.0245094	0.0110783	-0.00516382	-0.0107742	0.0247052	-0.0184976	-0.00578448	0.0483543	0.0426697	0.0228005	0.0638873	0.0382694	0.0215005	0.0515826	0.0246321	0.0324034	0.0498547	-0.0238876	-0.03749	-0.0159179	-0.0457838	-0.024513	0.0225804	0.0217166				-1	17	17	17	28.9	28.9	28.9	75.81	0	149.94
sp|P40615|DKC1_RAT;tr|A0A0G2K700|A0A0G2K700_RAT	-0.159225	0.0879776	-0.127618	0.00350911	-0.255186	0.186984	0.129854	0.237391	0.159391	0.00678463	0.0244961	0.0481968	0.042465	-0.00280991	-0.0694306	0.00555335	-0.103904	-0.00341304	-0.086512	-0.11217	-0.106072	-0.14796	-0.186723	-0.0702448	0.102854	-0.0710979	-0.135543	-0.0193283	0.0637927	0.01565	0.000567358	-0.0346895	0.028579	-0.00874248	0.0105252	-0.0610275				-1	5	5	4	17.3	17.3	15.1	56.614	0	37.985
tr|D3ZRM9|D3ZRM9_RAT;sp|P41123|RL13_RAT;tr|A0A0G2JYG9|A0A0G2JYG9_RAT;tr|F1M2E9|F1M2E9_RAT;tr|D3ZD02|D3ZD02_RAT	-0.0196831	0.0741034	-0.101271	-0.0298644	-0.0320917	-0.0683893	0.0437582	-0.0156559	-0.00513878	0.0707567	0.112216	0.0978138	0.118059	0.104924	0.0459839	0.0317762	0.0366457	0.132257	-0.0043361	0.0166878	-0.0240706	0.0706864	0.0589506	0.0444244	0.107461	0.0112799	0.0904617	-0.0117938	0.0132715	0.0165795	0.0219596	0.0593967	0.00021489	0.108423	0.108606	0.194066				-1	10	10	10	37.4	37.4	37.4	24.202	0	90.354
sp|P41498|PPAC_RAT;tr|Z4YNF4|Z4YNF4_RAT	-0.0334988	-0.0571999	-0.233289	-0.0157603	-0.186889	0.0712594	0.105513	-0.22115	-0.193106	0.0190186	0.0508931	-0.399917	-0.132016	-0.159074	-0.0200366	-0.0309739	-0.280013	-0.227057	-0.0130478	0.244071	0.0800471	-0.130843	-0.146133	0.00797868	0.0436473	-0.221364	-0.252079	-0.0477742	-0.0132218	-0.423828	-0.0944131	-0.112379	0.0826053	0.0012042	-0.234209	-0.18187				-1	3	3	2	24.7	24.7	19	18.151	0	33.574
tr|A0A0G2JUF8|A0A0G2JUF8_RAT;sp|P41516|TOP2A_RAT;tr|A0A0G2JWP8|A0A0G2JWP8_RAT	0.0785003	-0.0204911	0.0361484	-0.033797	-0.154287	-0.0202104	0.107118	-0.25224	-0.0569089	-0.0777803	-0.0483915	-0.022	0.0305649	-0.172884	-0.0697797	0.0185524	-0.278668	0.0950571	-0.17853	-0.0365192	-0.0634663	-0.0210551	-0.188596	-0.079491	-0.112881	-0.140618	-0.147331	-0.121537	0.0483474	0.0240928	-0.014971	-0.08599	-0.107997	-0.115809	-0.264247	0.00143888				-1	4	4	4	3.1	3.1	3.1	172.43	0	11.596
sp|P41542|USO1_RAT	-0.0740053	-0.143647	-0.10131	-0.0808604	-0.0674244	0.0107412	-0.0950031	-0.0125361	-0.013576	0.0131411	0.00238883	0.0324948	0.0509351	0.0235599	0.0594501	-0.034293	-0.0464139	-0.0745428	0.0901462	0.062613	-0.00444184	0.0607529	0.00634298	0.0516258	0.0319242	0.0630099	0.0474131	0.0266789	-0.0133255	0.0812457	-0.0427111	-0.0245183	0.0146085	0.0210339	0.00742499	-0.0334066				-1	22	22	22	26.9	26.9	26.9	107.16	0	89.099
sp|P41562|IDHC_RAT	0.205415	0.162585	0.166069	-0.004062	0.0542855	-0.00352473	0.0587653	-0.0194087	-0.0111784	-0.0623028	-0.0539355	-0.10542	-0.122226	-0.123706	-0.0881627	0.023449	-0.0645679	-0.0343965	0.0674124	0.0919451	0.0999009	0.113599	0.156381	0.121831	0.157824	0.144026	0.115113	-0.0780939	-0.0521368	-0.121445	-0.147518	-0.12093	-0.10775	-0.0272256	-0.101056	-0.0150493				-1	12	12	12	33.6	33.6	33.6	46.734	0	75.523
sp|P41777|NOLC1_RAT	-0.202311	-0.252796	-0.174506	-0.114437	-0.146952	-0.159063	-0.0427098	-0.119634	-0.0709024	0.170198	0.130012	0.110404	0.0527066	0.0446494	0.0307639	0.204333	0.179238	0.12438	-0.146547	-0.151115	-0.166497	-0.155619	-0.229002	-0.224635	-0.124795	-0.15018	-0.0716369	0.172479	0.168734	0.106035	0.000567358	0.0132255	0.0607977	0.075849	0.094199	0.114392				-1	19	19	19	28.4	28.4	28.4	73.563	0	112.61
sp|P42123|LDHB_RAT	0.229462	0.0960464	0.154483	0.0159888	0.00671558	0.0338607	-0.0201328	-0.0049517	0.0988766	-0.0983116	-0.0668757	-0.0769542	-0.0452011	-0.0759226	-0.113123	-0.0358334	0.00300032	0.0884533	-0.0380203	0.000524357	-0.0249994	-0.0712213	-0.0495031	-0.13125	-0.0127988	0.02052	-0.0498593	-0.0160326	-0.0184196	-0.0475094	-0.0225872	0.0193748	0.0134736	-0.091641	-0.00248362	0.0930914				-1	11	10	10	32	29.3	29.3	36.612	0	46.878
tr|Q6P9X2|Q6P9X2_RAT;sp|P42667|SC11A_RAT	0.066185	0.122935	0.211862	-0.0963317	0.0707481	-0.0776804	-0.0106527	-0.258553	0.0834905	-0.016611	0.0272917	0.0557654	0.0467585	0.0979801	-0.0318874	0.0418021	-0.232325	-0.000575826	-0.0465318	0.0295921	-0.099489	-0.114994	0.117609	-0.107591	-0.00980231	-0.265671	-0.0410792	-0.0228404	0.0599346	0.0376794	0.04977	0.0848081	-0.0819726	0.140535	-0.31044	0.00474257				-1	4	4	4	16.2	16.2	16.2	20.626	0	9.5579
sp|P42676|NEUL_RAT;tr|A0A0G2JVK4|A0A0G2JVK4_RAT;tr|A0A0G2JSY3|A0A0G2JSY3_RAT	-0.00707027	-0.0370814	-0.348182	0.0560942	0.0612877	-0.0812174	-0.133338	-0.146603	-0.0495094	-0.00750588	0.019338	0.143724	-0.0122572	0.005496	-0.069547	0.0640693	0.0798503	-0.0500941	-0.00604786	0.0705017	-0.0996288	-0.00493309	0.132883	-0.106274	0.0481731	-0.0386179	-0.057735	0.0121741	0.140608	-0.0728478	0.0489474	0.27647	0.106352	0.228202	0.144711	0.00172634				-1	9	7	7	13.5	12.2	12.2	80.253	0	29.795
sp|P43138|APEX1_RAT	-0.0515468	-0.128707	0.024346	-0.0618083	-0.0631663	-0.00854344	-0.0447452	0.00296296	0.0993438	-0.0388649	-0.0400566	0.0250263	-0.0570632	0.055599	-0.0698961	-0.0526198	-0.0492241	-0.0740424	-0.0121213	-0.00854875	0.0473478	0.0934308	0.153821	0.0355616	-0.0208202	-0.00994276	-0.0250598	-0.0144567	-0.0643415	0.0326999	-0.126091	0.00648727	-0.0711574	-0.0542685	-0.050458	-0.118471				-1	6	6	6	25.9	25.9	25.9	35.538	0	31.293
sp|P43278|H10_RAT	-0.122399	-0.201744	-0.112863	-0.0679088	-0.04012	-0.111273	-0.134557	-0.130009	-0.0251151	0.100484	0.0137103	-0.0423487	0.0333116	-0.0139958	0.0192153	-0.0559893	-0.0265194	0.00362383	-0.00591609	0.0595963	-0.0131036	0.0284983	-0.04486	0.00709432	0.0828082	0.139407	0.0475501	-0.0463049	-0.00197219	-0.0227106	0.0283717	0.0523262	-0.0579748	0.0634246	0.0740005	0.158137				-1	7	7	7	29.9	29.9	29.9	20.885	0	58.325
sp|P43527|CASP1_RAT;tr|F1LQZ4|F1LQZ4_RAT	0.0923915	0.100728	0.0598454	0.0479398	0.110721	0.060102	-0.0520196	-0.0460828	0.0394911	-0.145825	-0.00948048	-0.177664	-0.00335225	0.0437069	0.0666658	-0.122748	-0.0261641	0.0255728	0.0669115	0.136526	0.101361	0.0599132	-0.00978777	0.0210696	-0.072526	-0.0658434	0.0299107	-0.201934	0.0772564	-0.115778	-0.0313886	-0.0348054	-0.0125309	-0.219054	-0.151617	-0.106162				-1	5	5	5	12.9	12.9	12.9	45.575	0	11.68
sp|P45479|PPT1_RAT	0.258763	0.199056	0.209014	-0.038282	-0.0368303	0.024713	-0.12497	-0.00433186	0.0768628	-0.260397	-0.586398	-0.275437	-0.291945	-0.321739	-0.279411	-0.415481	-0.401626	-0.338386	0.616711	0.612583	0.622897	0.472771	0.372268	0.493248	0.314832	0.37146	0.34759	-0.436376	-0.712244	-0.50532	-0.234474	-0.287863	-0.375351	-0.424978	-0.454787	-0.311386				-1	7	7	7	25.8	25.8	25.8	34.455	0	80.379
sp|P45592|COF1_RAT	0.296462	0.349315	0.341583	0.114788	0.0477584	0.0567667	0.0626702	0.0397355	0.0183991	-0.170439	-0.14945	-0.0589553	-0.0754964	-0.0585023	-0.047727	0.00843598	0.0331134	-0.00476949	-0.0531867	-0.0523412	0.0111747	0.133888	0.0783889	0.0996024	0.11297	0.111246	0.101323	-0.0918882	-0.00940465	-0.0493319	-0.0825739	-0.0345303	-0.0914344	0.0594859	0.0797812	0.113061				-1	14	14	13	62	62	57.8	18.532	0	151.09
sp|P46413|GSHB_RAT	-0.0135728	-0.0170025	0.0476644	0.0196353	0.0731624	-0.000109978	-0.026278	-0.0497877	-0.0185101	-0.00108625	-0.0364324	-0.0628697	-0.0510081	0.0375135	-0.0615427	0.0448088	-0.0778066	-0.0236725	0.104007	0.0249598	0.0526398	-0.00460362	0.0364711	0.0662401	0.0723431	0.0525383	0.00924244	-0.037274	-0.0195656	-0.078898	0.0265625	-0.093541	-0.174193	0.0335502	-0.0401134	-0.063974				-1	11	11	11	30	30	30	52.344	0	54.958
sp|P46462|TERA_RAT	0.0487197	0.0732981	0.0814002	-0.0035021	0.00415656	-0.0190793	0.011187	0.024021	0.0386387	0.00427975	-0.00102502	0.0171819	0.000755876	-0.0183632	-0.0379065	0.0540916	-0.00335634	0.0327559	-0.0118567	-0.0323561	-0.00274189	-0.0290726	0.0303668	0.0548387	-0.00880485	-0.0223965	0.00924244	0.0167374	0.0188303	0.0435864	0.0152384	0.000565359	-0.0202096	0.103023	0.0698185	0.114259				-1	41	41	41	53.1	53.1	53.1	89.348	0	323.31
sp|P46844|BIEA_RAT;tr|Q6AZ33|Q6AZ33_RAT	0.146754	0.156613	0.257999	0.0072026	0.023955	0.0624519	0.0873902	0.026207	0.0877351	-0.0902586	-0.0955402	-0.0829639	-0.0885299	-0.0522195	-0.0799375	0.0211202	-0.0846081	-0.0627916	-0.00644323	0.00419	0.0293108	0.00644234	0.092849	0.0834372	0.0316472	0.0377216	0.0974911	-0.0409889	-0.0652377	-0.0982977	-0.157672	-0.141347	-0.148355	0.0213132	-0.0627569	-0.00727351				-1	8	8	8	35.6	35.6	35.6	33.565	0	99.087
tr|G3V700|G3V700_RAT;sp|P47245|NRDC_RAT;tr|D3ZQ59|D3ZQ59_RAT	-0.258445	0.0471873	0.134441	0.0575407	0.152807	0.0980839	-0.0172572	-0.0414967	0.0703238	-0.0213591	-0.0385356	0.128513	-0.0697037	-0.0836821	-0.0433794	-0.139937	-0.0563312	0.0211844	0.18183	0.0617338	0.11636	0.0058974	0.172517	0.019426	-0.0613587	0.00621489	0.022125	0.226127	0.0182551	-0.210616	0.102247	0.0383552	0.0245006	-0.100852	0.148553	0.118906				-1	3	3	3	5.3	5.3	5.3	133	0	24.802
tr|M0R3X6|M0R3X6_RAT;tr|A0A0G2JSV2|A0A0G2JSV2_RAT;sp|P47727|CBR1_RAT;tr|A0A0G2K658|A0A0G2K658_RAT;tr|A0A096MJ24|A0A096MJ24_RAT	0.119346	0.173977	0.0612364	-0.00920443	-0.0474094	0.0342445	0.231426	0.138245	0.0410729	0.000742719	-0.00833502	-0.0181949	-0.0540324	0.0238786	0.0331492	0.142148	0.110698	0.0916647	0.0159185	0.0227671	-0.0424917	0.0418483	0.024021	0.031762	-0.027183	0.0539024	-0.0921782	-0.134664	-0.0848968	-0.194739	-0.0614017	-0.0116369	-0.0480183	0.175591	0.104391	0.0849711				-1	9	9	8	43	43	38.3	30.611	0	83.994
sp|P47860|PFKAP_RAT;tr|A0A0A0MXY5|A0A0A0MXY5_RAT	-0.0278091	0.0299495	-0.0162265	0.0263067	-0.0265802	0.0609761	0.0553251	0.0873902	-0.0416325	-0.0174205	0.00454673	0.0143699	0.0103318	-0.0198951	-0.0770112	-0.064342	-0.0326131	-0.0117923	-0.000656113	0.0493684	0.0687734	0.041104	-0.0167565	0.0874171	0.0249835	0.10046	0.0135962	0.032152	-0.000942864	0.0350771	-0.0191333	-0.0470051	-0.0393955	-0.096997	0.0271797	-0.0599767				-1	15	15	14	17.9	17.9	16.8	85.719	0	87.114
sp|P47875|CSRP1_RAT	0.152558	0.229823	0.0993482	0.114788	-0.160107	0.191395	-0.207261	0.000741273	0.017287	-0.0933037	-0.182015	0.0432392	0.269465	-0.219248	1.01872	-0.252706	-0.356619	-0.2928	0.174757	0.11465	0.108033	0.126989	-0.232692	-0.0435437	-0.156924	-0.0211032	-0.0380965	-0.19002	-0.318954	-0.0351427	0.190409	-0.167378	0.720035	-0.249321	-0.348889	-0.398055				-1	3	3	3	21.8	21.8	21.8	20.613	0	12.989
sp|P47942|DPYL2_RAT	0.135735	0.196305	0.20951	0.00516382	-0.0096571	-0.000613049	0.0828529	0.067951	0.0954846	-0.051602	-0.0511019	-0.0542248	-0.0365342	-0.0561431	-0.0391588	-0.0107556	-0.0161354	-0.00156365	0.0571084	0.0213466	0.0601663	0.10467	0.139366	0.0984611	0.0837436	0.0803846	0.0827296	-0.0437062	-0.031129	-0.0486894	-0.127159	-0.00694249	-0.00624467	0.00148743	-0.0404779	0				-1	20	20	20	49.1	49.1	49.1	62.277	0	241.87
sp|P48500|TPIS_RAT;tr|A0A0G2JWU1|A0A0G2JWU1_RAT;tr|A0A0G2JWJ4|A0A0G2JWJ4_RAT	0.169589	0.137268	0.155738	-0.0132847	0.00218021	0.0106944	0.103332	0.118687	0.0500435	-0.0562293	-0.0705772	-0.0735996	-0.0855469	-0.105238	-0.0561158	0.0608039	-0.00451669	-0.0777608	0.0370442	0.0263767	0.0718794	0.0319277	0.0464817	0.0462551	0.0999509	0.0744818	0.0210094	-0.0204749	-0.00997405	0.0200762	-0.226884	-0.208845	-0.158552	0.0182377	0.0141805	-0.140517				-1	11	11	11	52.2	52.2	52.2	26.849	0	155.66
sp|P49088|ASNS_RAT	-0.117682	-0.110938	-0.104637	-0.0594626	-0.0556202	-0.0787588	-0.0575317	-0.118157	-0.103195	0.0291349	0.016527	-0.00912598	-0.0157472	-0.014541	-0.051628	-0.0124375	0.00828829	0.0523316	0.0863202	0.102487	0.0975865	0.0428048	0.0741266	0.017012	0.0651886	0.028869	0.0758963	0.00999761	-0.0141388	-0.0645393	-0.0336809	-0.0328664	-0.0650454	0.00826724	-0.0121747	0.0160332				-1	15	15	15	32.1	32.1	32.1	64.246	0	67.55
tr|A0A0G2JSK5|A0A0G2JSK5_RAT;sp|P49134|ITB1_RAT	-0.221814	-0.216688	-0.170126	-0.0793354	0.0419082	-0.041468	-0.121878	-0.117219	-0.0176233	0.0978165	0.0756277	0.151423	0.0515606	0.0729475	0.0275049	0.0557505	0.0254995	0.117489	0.0558466	0.00993156	0	-0.0138553	0.024021	0.0292597	-0.0172338	0.0247005	0.0250495	-0.0487841	0.0269772	0.00361249	-0.0415135	0.0358755	0.0933869	-0.0527829	0.0432314	0.0542451				-1	10	10	10	15.4	15.4	15.4	88.344	0	46.61
sp|P49242|RS3A_RAT;tr|M0R6L4|M0R6L4_RAT	0.0118867	-0.0449464	-0.0606603	-0.122841	-0.0686573	-0.115574	0.00714025	-0.0342652	0.0190167	0.0526879	0.0599862	0.12069	0.040471	0.0646091	0.106337	0.0836645	0.0818998	0.177811	-0.0248791	-0.115718	-0.0427604	-0.0259494	0.0444638	0.00233167	0.0709959	0.0604331	-0.00120361	0.0771884	0.0839818	0.0489504	-0.0645133	-0.0695217	-0.0597654	0.123202	0.156081	0.0921464				-1	14	14	14	40.9	40.9	40.9	29.945	0	155.74
sp|P49430|THAS_RAT	-0.0325366	-0.0936161	-0.0584393	0.0273574	-0.0127137	0.0419894	0.0578171	-0.0526048	-0.0176233	0.0290229	0.0524309	0.128721	0.0787129	-0.0218669	0.0244563	0.0122948	-0.0806593	0.074738	-0.0529146	-0.0791031	-0.0803305	-0.0452425	-0.137668	-0.0879699	-0.0270098	-0.123643	-0.0933859	0.0807572	-0.0341966	0.130329	0.0657144	0.0223004	-0.0627695	0.0845628	-0.0821544	0.0323126				-1	4	4	4	6.9	6.9	6.9	59.974	0	3.5873
sp|P49432|ODPB_RAT;tr|A0A0G2KAM3|A0A0G2KAM3_RAT	-0.234311	-0.158703	-0.114162	-0.109743	-0.0901569	-0.137656	0.000493497	-0.0151563	-0.049898	0.0962135	0.141823	0.063621	0.0238875	0.0359346	0.00558725	0.12722	0.0561588	0.119408	-0.0497876	-0.0089446	-0.0424917	-0.0989651	-0.0209762	-0.044231	0.00028301	-0.0176599	-0.0353521	0.0242041	0.0902253	0.0212509	-0.00596976	0.0168623	0.0131897	0.0750418	0.0792445	0.0246913				-1	9	9	9	32.6	32.6	32.6	38.982	0	63.046
tr|G3V662|G3V662_RAT;sp|P49791|NU153_RAT	-0.208483	-0.134375	-0.146266	-0.0296743	-0.0113093	0.0729189	-0.109176	-0.0288337	-0.0631695	0.165212	0.142133	0.114296	0.0863633	0.082768	0.0398505	0.177042	0.0826285	0.194679	-0.128062	-0.0353092	-0.0218175	-0.0782518	-0.0945496	-0.060594	-0.114826	0.0927821	-0.00716649	0.143391	0.155009	0.13509	0.00354183	-0.0547359	-0.00984574	0.0155763	0.000354337	0.110663				-1	1	1	1	0.5	0.5	0.5	152.83	0.009012	0.92458
sp|P49911|AN32A_RAT;tr|F7EL36|F7EL36_RAT;tr|A0A0G2K7X0|A0A0G2K7X0_RAT	0.0799382	0.147982	0.0568011	0.0493195	0.0583928	0.114973	0.0756101	0.0219533	0.0535439	0.019808	-0.0349154	-0.00855395	0.0435134	-0.0975935	-0.0317741	0.0742746	0.0813095	0.0663479	0.00432326	-0.0296763	-0.0616954	0.0857173	0.0943898	0.104365	0.114148	0.0609759	0.056834	-0.0471898	-0.0658474	-0.0278862	-0.075756	-0.0517734	-0.105883	0.0471937	0.075616	0.113594				-1	7	7	6	36	36	32.8	28.564	0	22.473
sp|P50137|TKT_RAT	0.192559	0.0887916	0.170198	-0.0231812	-0.0221737	0.0592124	0.0262927	-0.0150314	-0.0115567	-0.0829766	-0.0695016	-0.0327781	-0.0680043	-0.113391	-0.0571533	0.0412499	0.0175911	0.0381778	-0.100933	-0.0675139	-0.0288535	0.063583	0.00688845	0.088567	0.0201051	-0.0135105	0.0165381	0.0564121	0.0110793	-0.0109766	0.00354183	-0.00566478	-0.0335043	0.101042	0.0807201	0.0622639				-1	26	26	2	52	52	6.7	67.643	0	323.31
sp|P50229|CCL3_RAT	-0.829575	-0.910463	-1.23609	0.324787	0.347435	-0.366853	-0.400499	0.0406968	-0.319475	0.86369	0.213288	0.538079	0.219319	0.338717	-0.0666418	0.369152	0.629603	0.0310217	-0.261356	-0.421311	-0.396547	-0.476085	-0.529683	-0.862749	-0.397569	0.178706	0.00924244	0.507815	-0.00149175	-0.0244166	0.37356	0.154785	0.31188	-0.244668	0.0126351	-0.350496				-1	1	1	1	16.3	16.3	16.3	10.335	0	3.4472
sp|P50398|GDIA_RAT	0.0508862	0.108994	0.130782	-0.0903247	0.0700113	0.178954	0.0799368	0.0402162	0.0364446	-0.154831	-0.137629	-0.16193	-0.148802	-0.0270281	0.122822	-0.126685	-0.0760434	-0.0879438	0.0623952	-0.0803504	-0.0191713	-0.0735226	-0.0670777	0.214864	0.0203842	-0.0829385	-0.00645523	-0.0359032	0.033388	-0.00953972	-0.114742	-0.102345	-0.00437565	-0.0527829	0.0343974	-0.0179906				-1	7	2	2	18.3	7.6	7.6	50.536	0	11.299
sp|P50399|GDIB_RAT	0.122224	0.102728	0.0450631	0.0243101	0.00847037	-0.00092759	0.104365	0.100129	0.00362378	0.0112144	-0.0770477	-0.017389	-0.0489953	-0.0435138	-0.0275872	-0.000302538	0.0280599	-0.038014	0.0647805	0.0153909	0.0545251	0.0295709	0.0415915	0.0596446	-0.00127482	0.00325205	0.0600965	-0.0170551	-0.0245249	-0.0420556	-0.0471009	-0.00807916	-0.0473076	0.026471	-0.0383213	-0.00327141				-1	17	17	12	49	49	38.2	50.537	0	171.03
sp|P50408|VATF_RAT	-0.131701	-0.158763	-0.147218	-0.0857083	0.0404795	0.0505583	0.00603457	-0.0957978	0.0364446	0.0693412	0.00431985	-0.0285964	0.0111895	0.0141822	-0.0231873	0.000137523	-0.0265194	-0.0167028	0.0284509	0.00523563	-0.038735	-0.0243903	0.0833631	-0.0184526	-0.014228	-0.0556416	0.0239362	0.0972372	0.0185258	-0.0653996	-0.0384365	0.0164432	0.0099213	0.0166976	-0.033437	0.0204398				-1	7	7	7	74.8	74.8	74.8	13.37	0	92.087
sp|P50475|SYAC_RAT	-0.105373	-0.0136496	-0.0727202	-0.0539932	0.0126333	-0.0692959	-0.110242	-0.116415	-0.120501	-0.0118784	0.00250253	-0.0500982	0.00990286	-0.00975013	-0.0470397	-0.0173833	-0.045333	-0.0321332	0.166247	0.15831	0.206729	0.101817	0.102477	0.10271	0.104435	0.119088	0.0454941	-0.0665101	-0.0109407	0.00454973	0.0379365	-0.0666323	-0.0312483	0.0260534	0.0384068	0.0157486				-1	19	19	19	22.9	22.9	22.9	106.79	0	115.25
sp|P50503|F10A1_RAT	-0.0066523	0.060665	0.101486	-0.0861363	-0.042923	-0.0276246	-0.0637097	-0.00668898	-0.0439524	0.00279759	-0.00284895	-0.0348736	-0.0684572	-0.0382932	-0.0161079	0.0666975	0.0617136	0.11031	-0.00288935	0.0160394	0.00195532	-0.0306368	-0.0727148	-0.101617	0.0131072	0.00155632	-0.0662468	0.0736758	0.0133394	0.000427917	-0.0873431	-0.00070684	-0.0658998	0.0849638	-0.00461581	0.0436698				-1	11	11	11	26.6	26.6	26.6	41.279	0	67.496
sp|P50545|HCK_RAT	0.111885	0.0530037	0.131125	-0.0294369	0.0429299	-0.0128024	0.0561562	0.00628896	0.00698943	-0.120505	-0.0409934	-0.0383728	0.0130104	-0.0387369	-0.0222864	0.0195294	0.0207271	-0.0215001	-0.0286217	-0.00196831	0.0075459	-0.0183926	-0.0356185	-0.117924	-0.014085	0.0435017	-0.0138683	0.0360011	0.0904024	0.0777194	-0.0564076	0.015045	-0.0451333	0.0452722	0.113201	-0.0295225				-1	11	11	10	24.4	24.4	22.9	59.153	0	48.563
sp|P51111|HD_RAT;tr|G3V9P7|G3V9P7_RAT	-0.1298	0.0374177	0.0632432	0.270525	0.0346903	0.0862448	0.175044	0.0904113	0.161518	-0.450767	-0.0718929	0.155921	0.0340503	-0.184248	-0.0161079	0.296018	0.243505	0.094886	-0.0337161	0.0170765	-0.00039129	-0.174515	-0.226051	-0.140407	0.0577266	-0.00866051	-0.304341	0.0446322	0.141075	-0.151033	0.372465	0.0689955	0.247336	0.0600299	0.0525585	-0.519847				-1	2	2	2	1.2	1.2	1.2	343.76	0	2.6344
sp|P51583|PUR6_RAT	0.0734217	-0.0977583	-0.135406	0.115504	0.00636126	0.0140757	-0.141755	0.00468852	-0.0635618	-0.10518	-0.145793	-0.0327781	0.0786107	0.0149303	0.0189965	-0.160997	-0.0518875	-0.00737609	0.00301452	0.226807	0.103912	0.130792	0.022727	0.0821781	-0.0211075	0.0746163	0.0501501	-0.120605	-0.16009	-0.151033	-0.0376938	-0.046392	0.0315251	-0.185514	-0.105625	-0.0264696				-1	7	7	7	18.4	18.4	18.4	47.096	0	39.186
sp|P51607|RENBP_RAT	0.149464	0.0193505	0.00541607	0.00834428	0.0486863	0.108282	0.019612	-0.0639282	0.0778115	-0.0402747	-0.0628268	-0.090451	0.0515606	-0.0119259	0.0753191	0.00834481	-0.0600797	0.0359152	0.112527	0.00901967	0.0953904	0.131692	0.203115	0.12642	0.193423	-0.0195241	0.0614538	-0.0464817	0.00622443	-0.0607005	0.0877715	-0.0263884	0.0595611	-0.0512989	-0.0703745	-0.000863947				-1	6	6	5	16.3	16.3	13.3	49.604	0	45.621
sp|P51635|AK1A1_RAT	0.0851302	0.127795	0.13142	0.0729151	-0.0156515	0.0381375	0.00591163	-0.024302	0.0554715	-0.0853999	-0.0692626	-0.0538706	-0.0228624	-0.0544602	-0.0781811	-0.085292	-0.0631087	0.00349624	0.0179932	0.0240574	0.0473478	0.0800343	0.000219107	0.0628397	0.0138084	0.011982	0.0527456	0.0296699	-0.015853	0.0489829	-0.0192771	-0.0433445	-0.0140778	-0.0300737	-0.0855659	-0.124453				-1	16	16	16	50.8	50.8	50.8	36.505	0	89.947
sp|P52555|ERP29_RAT	-0.0511345	-0.0538086	-0.032656	-0.028076	0.025917	-0.0306877	0.0494936	0.0168321	0.0712768	0.0639936	0.0564873	0.0754326	-0.00660378	0.0550795	0.0497372	0.0739786	0.0287264	0.00480847	-0.0876267	-0.0244655	-0.0558532	-0.00680098	0.0738143	0.0446399	0.041723	0.0100153	0.0361365	0.0187853	0.0182889	-0.00790177	-0.0894544	-0.0127773	-0.0139188	0.0850974	0.0622333	-0.0114464				-1	10	10	10	46.2	46.2	46.2	28.574	0	171.09
sp|P52631|STAT3_RAT	0.286666	0.354401	0.378419	0.160887	0.140647	-0.0419372	0.0650315	0.0171985	0.0353462	-0.306722	-0.184342	-0.257111	-0.013892	0.00258899	-0.182632	-0.102805	-0.206254	-0.117741	0.312768	0.321666	0.218212	0.0841696	0.144828	0.0584714	0.00720239	0.0771679	0.0428856	-0.0177662	0.0555054	-0.0570465	0.119454	0.072629	-0.0800938	-0.0879156	-0.0232278	0.0387734				-1	8	8	8	12.3	12.3	12.3	88.039	0	26.086
tr|A0A0G2JXI4|A0A0G2JXI4_RAT;tr|A0A0G2JSR4|A0A0G2JSR4_RAT;sp|P52632|STA5B_RAT	0.201378	0.0433959	-0.236992	-0.0363558	0.0736477	0.00663269	0.0020964	0.11001	-0.0747185	0.141058	-0.14227	-0.164909	-0.120933	0.0838891	-0.0410965	-0.0537802	0.0869587	0.0807135	0.207054	-0.0977853	-0.231652	-0.03927	0.167451	-0.0882062	-0.0701608	0.0233083	0.0121932	0.152284	-0.00451418	-0.162905	-0.0705333	0.0397309	0.0218223	-0.0146005	0.078439	-0.129987				-1	10	2	2	13.3	4.7	4.7	86.974	0	8.9872
sp|P52873|PYC_RAT;tr|A0A0G2JTL5|A0A0G2JTL5_RAT	-0.180115	-0.145919	0.0464337	-0.11854	0.0497181	0.0887888	-0.0146368	0.022075	0.0292289	-0.0170735	-0.0379511	0.0639474	-0.0276989	0.101205	-0.00460771	0.0852899	0.0217769	-0.0785906	-0.0319712	0.0661244	0.148019	-0.133602	-0.0246507	-0.0282781	0.0146495	-0.139803	-0.12331	0.0253158	-0.0151601	0.034602	0.0156595	0.166796	0.157079	-0.000496036	-0.0718343	-0.072365				-1	11	11	11	14.3	14.3	14.3	129.78	0	61.117
tr|D3ZS25|D3ZS25_RAT;sp|P52925|HMGB2_RAT;tr|D3ZN59|D3ZN59_RAT	0.00827697	0.0926687	0.0236063	-0.085017	0.0844879	0.0102732	0.0483005	-0.0483812	0.00960176	-0.0351126	-0.00410441	-0.0206152	-0.0308954	-0.0248296	0.103348	0.189282	0.106627	0.0689817	0.0746565	-0.0336976	0.0470953	0.0387621	-0.0227567	0.0838567	0.0673523	0.0701737	0.0121932	0.01628	-0.0620139	-0.0540812	-0.179642	-0.161963	-0.061573	0.157788	0.100429	0.0184514				-1	8	8	8	33.5	33.5	33.5	23.997	0	12.75
sp|P52944|PDLI1_RAT	0.0580087	0.00506638	0.00470233	-0.0141773	0.0138138	-0.0562133	0.0460312	0.123686	-0.0288118	0.0144995	-0.0145317	-0.012219	-0.00975388	0.023135	0.0295698	0.135171	0.163037	0.107123	-0.0901385	-0.0934416	-0.0281883	-0.0826489	-0.0757149	-0.0784348	-0.0500868	-0.0450002	-0.0932349	-0.0813896	-0.095386	-0.0161611	0.0066514	0.00606501	-0.0669048	0.11	-0.0784067	0.0251157				-1	4	4	4	18	18	18	35.584	0	25.883
sp|P53042|PPP5_RAT	-0.00088644	0.053664	0.0260004	-0.0282183	-0.0256979	0.0824499	0.108836	0.0592002	-0.112904	-0.157124	-0.156031	-0.0826027	-0.0543689	-0.0300016	-0.0680355	0.0494576	-0.0985047	-0.192075	0.0298651	-0.0763354	0.22392	-0.0277333	0.00536051	-0.199663	0.0624796	0.0461089	-0.16727	-0.0952523	-0.131368	0.0652766	-0.134614	-0.0405361	0.179261	0.0194967	0.041579	-0.130428				-1	2	2	2	6.8	6.8	6.8	56.916	0	27.604
sp|P53534|PYGB_RAT;tr|G3V6Y6|G3V6Y6_RAT	0.052875	0.121312	0.176154	0.0191762	-0.0317595	-0.027064	-0.00049381	0.0551617	0.0830181	-0.0148777	-0.0386526	-0.0470404	0.00646603	-0.0119259	-0.00694495	-0.0131774	0.0439875	0.0241355	0.02652	0.00654165	0.0166009	0.0955832	0.0388202	-0.0146309	-0.0165174	0.0621966	0.0564257	-0.0675872	-0.024769	-0.0657158	0.0323994	0.0083153	-0.0131813	-0.00988364	0.116606	0.0345632				-1	23	18	18	34.1	25.8	25.8	96.173	0	125.74
tr|E9PU78|E9PU78_RAT;tr|A0A0G2JZS5|A0A0G2JZS5_RAT;sp|P53563|B2CL1_RAT;tr|Q7TS62|Q7TS62_RAT	-0.24769	-0.32628	-0.231248	-0.25843	-0.11317	-0.182004	0.0192468	-0.38584	-0.0267712	0.0192441	-0.0145317	0.0526989	-0.0815412	0.0914078	0.0787871	0.070299	-0.0511642	-0.0418288	-0.104596	-0.122697	0.0431762	-0.251112	-0.0653564	-0.152831	0.16074	-0.114741	-0.030645	0.185103	0.127726	0.120975	0.0485361	0.0202113	-0.0610051	-0.0203386	-0.0417327	0.091606				-1	1	1	1	5.9	5.9	5.9	19.059	0	4.81
sp|P53565|CUX1_RAT	-0.074329	-0.277933	-0.150215	-0.0586546	-0.0425723	0.219473	-0.0659042	0.0276626	-0.00451116	0.0410705	0.0071547	0.103435	-0.108769	0.0598521	0.393201	0.0486957	-0.0401674	0.0872666	0.131815	0.0338252	0.044821	-0.0581735	-0.0498434	-0.192915	-0.0216822	-0.223119	-0.0165864	-0.0479336	0.0023117	-0.0336988	0.023356	0.0476841	0.245766	-0.0105974	-0.148958	0.081166				-1	4	4	4	4.4	4.4	4.4	164.54	0	9.5834
tr|Q6IRG9|Q6IRG9_RAT;sp|P53676|AP3M1_RAT	-0.00516331	0.0299495	-0.218023	0.0833478	-0.0500664	0.221766	0.0204641	-0.0350247	-0.0144604	0.0298068	-0.0139569	-0.101999	0.0610134	-0.0209902	0.102625	-0.0537992	-0.0660094	-0.0257365	0.0351247	0.112589	-0.0416859	0.0519123	-0.0535923	0.270737	-0.0248476	-0.0914193	0.0105078	-0.180706	-0.0224348	-0.0475267	0.213959	0.0898637	0.28791	-0.0376183	-0.0912645	0.125783				-1	4	4	4	14.8	14.8	14.8	46.977	0	17.252
sp|P53812|PIPNB_RAT;tr|D3ZCD4|D3ZCD4_RAT	0.0737483	0.12277	-0.0272621	0.01344	-0.0440871	0.0789724	-0.0158839	0.0476484	-0.0406027	-0.0271708	0.0187762	0.0106498	-0.00367713	-0.0326497	0.0493086	0.0606457	0.124666	0.103129	0.0317916	0.0982063	0.015698	0.00818437	0.0219715	0.0569766	0.0661356	0.100856	0.054246	-0.0732726	0.0234407	0.0436516	-0.299689	-0.192342	-0.0348978	0.0581254	0.03744	0.0344226				-1	4	3	3	11.8	8.9	8.9	31.45	0	5.6936
sp|P54001|P4HA1_RAT	0.0137688	0.0133609	-0.193139	-0.155346	-0.0989633	-0.125209	-0.12161	-0.0619918	-0.184322	-0.0337078	-0.0526361	-0.0228085	-0.128942	-0.018254	-0.0416669	-0.0782684	0.00666183	-0.022948	0.0889131	0.102732	0.155885	0.014807	0.0791153	0.0484057	0.0607161	-0.00581528	0.161288	-0.0314132	0.095977	0.0238617	-0.0318236	-0.00907446	-0.0825944	-0.0200511	-0.0790806	0.0976726				-1	6	6	6	17.6	17.6	17.6	60.897	0	29.564
tr|M0R4H8|M0R4H8_RAT;sp|P54100|VAV_RAT	0.000867784	-0.0290935	0.150503	-0.19282	0.00478898	0.147943	-0.206572	-0.129333	0.0810087	-0.109243	-0.0753674	-0.0650093	-0.206679	-0.0857432	0.00845551	-0.226497	-0.03911	-0.111369	0.22153	0.412347	0.0270081	-0.246714	-0.0261008	-0.0557349	-0.206838	0.103362	-0.046142	-0.00699936	-0.0730584	0.0727488	-0.264881	-0.0127773	0.0273145	-0.306367	0.0773643	-0.079101				-1	3	3	3	4	4	4	97.884	0	9.0173
tr|B1WBQ7|B1WBQ7_RAT;sp|P54275|MSH2_RAT	0.101404	-0.196445	0.32395	-0.120917	-0.0135413	-0.348608	0	-0.214956	0.00786073	0.0441776	-0.188877	-0.13047	-0.168454	0.00215775	-0.161153	-0.28054	-0.336903	-0.178523	0.0725369	0.000786543	0.058539	0.0459883	-0.0365174	-0.228796	-0.176259	-0.198724	-0.096455	0.02476	-0.0747179	-0.120532	-0.163205	0.0289654	0.281207	0.0696502	-0.207253	-0.0127528				-1	1	1	1	1.5	1.5	1.5	104.15	0	2.0999
sp|P54311|GBB1_RAT	-0.070336	0.0352903	-0.186113	0.131594	0.0668976	-0.0274004	0.443026	0.056826	-0.0537886	-0.146078	-0.0692626	-0.180239	0.0327838	-0.124648	-0.120335	-0.105209	0.0254273	-0.11782	0.110463	0.239413	0.152838	0.167211	0.0235898	0.105708	0.225019	0.14377	0.0649764	-0.147626	-0.0652198	-0.176737	-0.192082	-0.267712	-0.303832	-0.2106	-0.0174753	-0.252821				-1	3	1	1	10.3	4.1	4.1	37.377	0	33.675
sp|P54319|PLAP_RAT	0.115479	-0.102977	0.0569733	-0.0286613	-0.10107	-0.0554945	0.0544934	0.0375697	-0.0279187	-0.0821294	-0.0624701	0.0123419	0.0305649	-0.00162047	0.058173	0.00409169	0.0125011	0.0644788	0.0230379	-0.00472844	0.0402616	0.0602282	0.0665062	0.0408642	0.0670819	0.00846826	0.016818	-0.0412357	-0.102378	0.0589585	-0.0961708	-0.0535032	-0.0658549	-0.00560896	0.0146016	-0.0348953				-1	10	10	10	14.6	14.6	14.6	87.083	0	31.304
sp|P54921|SNAA_RAT	-0.155514	-0.0818328	-0.0826802	0.0485699	0.107996	-0.114825	-0.0060599	-0.0187826	-0.0318785	0.0471675	0.0332005	-0.0774341	0.0386844	0.0658474	-0.0124133	0.0400914	0.0200932	0.0716974	0.023296	-0.0779953	0.0122098	0.107517	0.184429	-0.137592	0.0850789	0.0256742	0.0534278	-0.00218637	-0.0156625	0.00997719	0.0207019	0.0720911	-0.0152644	0.191067	0.144197	0.230227				-1	6	6	6	28.8	28.8	28.8	33.192	0	32.169
tr|F1LRC2|F1LRC2_RAT;sp|P55009|AIF1_RAT	0.141026	0.123399	0.251335	0.12122	0.195053	0.0911662	0.0478231	0.0509926	0.0951332	-0.0807991	-0.0710555	-0.061445	-0.0686838	-0.0538998	-0.069547	-0.038354	0.0307777	-0.0241929	-0.000524834	-0.0314175	0.0401347	-0.00845122	-0.0148727	0.0129429	-0.0272695	0.0221936	0.0545187	-0.120047	-0.130467	-0.0618388	-0.169524	-0.122745	-0.186154	-0.0697588	0.041579	0.0337197				-1	6	6	6	48.6	48.6	48.6	16.823	0	169.08
sp|P55053|FABP5_RAT	-0.135888	-0.0928468	-0.109517	0.0913779	0.0083165	0.121431	-0.31166	-0.148246	-0.357328	-0.123117	-0.083065	-0.0279006	0.0522899	0.0544557	-0.00705636	-0.0696425	0.0270147	-0.0338538	0.221868	0.200345	0.150842	0.254565	0.242003	0.171221	0.135314	0.223888	0.153927	-0.0442715	-0.043757	-0.0558248	0.00467337	-0.0164898	0.0107748	-0.0937718	0.0236967	-0.0625451				-1	6	6	6	28.9	28.9	28.9	15.059	0	15.009
sp|P55207|ANFC_RAT	-0.207355	-0.257745	-0.183609	0.527137	0.366884	0.331998	-0.00581217	0.0592002	-0.0956891	0.755262	0.690457	0.409055	0.165153	0.0397209	0.1216	0.37722	0.388509	0.342572	-0.447787	-0.508181	-0.507528	-0.368837	-0.434169	-0.407582	0.438037	0.39727	0.199389	0.183505	0.12669	0.184562	-0.0304467	-0.0975733	0.0721515	0.208835	0.218833	0.113327				-1	1	1	1	10.3	10.3	10.3	13.314	0.0017934	1.5908
sp|P55770|NH2L1_RAT	-0.22985	-0.483738	-0.197589	0.109046	0.0357473	-0.384491	0.051043	0.105078	-0.055478	0.0149521	0.0253913	0.0100853	0.111075	0.00431228	-0.171228	0.125708	0.110885	0.122652	-0.00026232	0.0588412	-0.0412831	-0.141065	-0.0782584	-0.619652	0.0585425	0.0522652	-0.141761	0.0871911	0.0397705	0.0376302	0.0911045	0.135356	-0.365721	-0.228073	-0.134939	-0.0388236				-1	6	6	6	36.7	36.7	36.7	14.173	0	18.932
sp|P56571|ES1_RAT	-0.186522	-0.300449	-0.141517	-0.0247425	-0.0588886	-0.177559	-0.0975097	-0.0137833	-0.109391	0.173749	0.044946	0.0526989	-0.0251687	0.121594	-0.219809	-0.0530953	0.0555934	0.295123	0.00563067	0.128751	-0.0538207	0.0584427	-0.0832426	-0.258386	-0.117911	0.0493956	-0.107149	0.00611266	0.0882761	0.0259568	-0.041061	0.0256368	-0.258349	0.00756254	0.0578809	0.120098				-1	6	6	6	22.9	22.9	22.9	28.172	0	88.155
sp|P56574|IDHP_RAT;tr|A0A0G2JUF6|A0A0G2JUF6_RAT	-0.089835	-0.0359534	-0.0803873	-0.118911	-0.13579	-0.00265852	0.0095942	-0.00867674	0.0167923	0.086343	0.0410783	0.0566403	-0.0146557	0.00700104	0.00282407	0.0055169	0.0911207	0.0925906	-0.112801	-0.0697142	-0.0361913	-0.0676615	-0.0794159	-0.0209309	-0.0283376	-0.01809	-0.053542	0.0371203	0.071723	0.0656616	-0.0604992	0.00169524	0.0397703	0.0937559	0.0816583	0.0294946				-1	16	16	16	31	31	31	50.967	0	93.755
tr|A0A0G2K1I6|A0A0G2K1I6_RAT;sp|P56603|SCAM1_RAT	-0.523865	0.0144859	-0.522122	-0.225743	-0.0159801	-0.0241205	-0.0953985	0.161856	-0.233649	0.11174	0.0606413	0.0829674	-0.243986	0.0370927	0.0576406	0.52685	-0.0436847	0.315213	-0.028354	0.033441	0.0331403	-0.323666	0.182692	-0.124208	0.135314	0.196603	-0.0729615	-0.0292084	-0.125841	-0.132607	-0.262804	0.0122448	0.0348848	0.436909	0.16281	0.18371				-1	4	4	4	11.5	11.5	11.5	33.955	0	18.726
tr|F1LNC4|F1LNC4_RAT;sp|P58200|VTI1B_RAT	-0.070298	-0.107573	0.0919572	0.314221	0.214655	0.144961	-0.27415	0.00604281	0.0805355	0.107927	0.0332005	-0.0848923	0.178194	-0.0395134	0.18255	-0.536329	-0.123721	-0.0553838	-0.0337161	-0.0266009	0.102819	0.168672	0.00459597	0.197138	-0.234748	0.0112799	-0.149559	-0.07889	-0.105804	-0.117853	0.464362	0.0783968	0.329201	-0.110459	0.0585618	-0.0640342				-1	2	2	2	14.9	14.9	14.9	23.096	0	25.15
sp|P60123|RUVB1_RAT;tr|A0A0G2K0H9|A0A0G2K0H9_RAT	0.00944534	-0.097411	0.0247861	-0.0416469	-0.093257	0.0859191	-0.0264037	0.0246285	-0.0271535	0.116598	-0.0842715	-0.0658422	0.120247	0.0418201	-0.0247653	-0.0276436	0.00472236	-0.0864099	0.00615342	0.0617338	-0.109446	0.00295171	-0.154404	-0.0109313	0.00635693	-0.00240828	-0.0431051	0.053278	-0.023915	0.0709283	0.0169216	-0.117308	0.0718789	0.0624749	-0.0530448	0.0525805				-1	8	8	8	24.8	24.8	24.8	50.213	0	73.175
sp|P60192|SNAPN_RAT	0.00883427	-0.328109	0.183395	-0.062116	0.111581	-0.0284579	-0.428113	-0.338724	-0.217149	-0.0268215	-0.281129	-0.0563515	-0.109934	0.00603366	0.081723	-0.508965	-0.364544	-0.1936	0.0716633	-0.205322	0.126552	-0.167246	0.00229982	0.0390267	-0.463352	-0.310543	-0.148555	-0.0043502	-0.15182	0.0150023	-0.0205715	0.401797	-0.0553081	-0.471874	-0.459907	-0.186464				-1	1	1	1	7.4	7.4	7.4	14.904	0.00036832	1.8683
sp|P63259|ACTG_RAT;sp|P60711|ACTB_RAT;tr|A0A0G2K3K2|A0A0G2K3K2_RAT	0.140534	0.14257	0.0962858	0.0215467	0.023818	0.0202257	0.00775409	0.0463327	0.0257919	0.0218358	0.039196	-0.0282485	-0.0288004	-0.0229635	-0.0308678	0.0624024	0.0567947	0.0663131	-0.0345221	-0.00131196	-0.00248049	-0.0231666	-0.000109613	-0.0490514	-0.0329799	0.0292851	-0.00745092	-0.0164831	0.00436334	-0.0205128	-0.171152	-0.145829	-0.142192	-0.0203386	-0.0148943	-0.0230867				-1	26	26	10	68.3	68.3	38.1	41.792	0	323.31
tr|A0A0H2UHG7|A0A0H2UHG7_RAT;tr|D3ZZK1|D3ZZK1_RAT;sp|P60868|RS20_RAT;tr|M0RB28|M0RB28_RAT;tr|M0R566|M0R566_RAT;tr|A0A0G2K8W1|A0A0G2K8W1_RAT;tr|A0A0G2K6L6|A0A0G2K6L6_RAT;tr|M0R987|M0R987_RAT	-0.241776	-0.276164	-0.0547329	-0.143201	-0.0895641	-0.0789746	0.0805204	-0.0799055	-0.0639541	0.0500407	-0.00696149	-0.0940878	-0.0641598	-0.00432524	-0.0892237	-0.0164929	0.00109255	-0.0413772	0.0742826	-0.0431244	-0.010736	-0.160748	-0.0652417	-0.044804	-0.140081	-0.0687504	-0.0948062	0.0350146	0.104052	0.0169445	-0.0258183	-0.0664547	0.130108	-0.103454	-0.241174	-0.159814				-1	3	3	1	36.4	36.4	16.9	13.241	0	17.802
tr|A0A0G2JSV3|A0A0G2JSV3_RAT;sp|P60892|PRPS1_RAT;tr|M0RBK1|M0RBK1_RAT;sp|P09330|PRPS2_RAT	0.0164353	0.159215	0.125555	0.0778469	0.073633	0.0561622	0.0986139	-0.00111271	0.127448	-0.0068167	0.000113875	0.0322724	0.0766659	0.0197309	0.0324991	0.0581122	-0.222172	-0.185075	-0.0232782	-0.0208688	0.0517592	0.178085	0.00503284	0.0408642	0.00987664	-0.0558917	0.0929856	-0.00817062	-0.016841	0.102866	-0.0628085	0.0508259	0.0713338	0.07679	-0.0544724	-0.106131				-1	4	4	4	12.6	12.6	12.6	34.806	0	6.6379
sp|P60901|PSA6_RAT;tr|A0A0G2K0D7|A0A0G2K0D7_RAT	-0.0718178	0.0105894	0.0187179	-0.025816	-0.0281415	-0.163985	0.0416015	-0.0342652	0.0501643	-0.11171	-0.0419306	-0.0672713	-0.0960143	-0.0408456	-0.182254	0.0656818	0.00936541	0.105595	-0.0393679	0.00419	-0.00483434	-0.010875	0.0165641	-0.187717	0.0174498	0.0184252	0.0426107	0.0136515	0.0298338	0.0282135	0.114877	0.0116842	-0.106114	0.0401813	0.165088	-0.0128981				-1	7	7	7	28.9	28.9	28.9	27.399	0	32.347
tr|A0A0G2JX56|A0A0G2JX56_RAT;sp|P60905|DNJC5_RAT	0.0856075	0.025776	0.0062722	0.0381386	-0.00729122	-0.0386725	0.024231	0.07489	0.070443	0.0378454	-0.0336329	-0.135083	0.0246309	-0.0942471	0.215002	0.00434752	0.000835508	0.0220848	0.0239415	-0.200512	-0.131139	0.129692	-0.0965405	0.105192	-0.00638523	-0.00283378	-0.0531748	0.0769772	-0.120484	-0.0389657	-0.0343053	-0.115255	-0.00883652	-0.0730349	0.0848706	0.075576				-1	4	4	4	29.9	29.9	29.9	18.753	0	24.855
sp|P61023|CHP1_RAT	-0.0737769	0.0491926	-0.0212338	0.016725	-0.0450447	-0.00721604	0.00689459	0.0478876	0.0607592	0.0866659	0.0638036	0.0468765	0.0780991	-0.0133418	0.0210738	0.024008	-0.001645	-0.0168137	-0.129783	-0.00973646	-0.104529	0.0951736	0.0319757	-0.0601304	-0.0278757	-0.151751	-0.180267	-0.0377138	0.018272	0.0612124	0.109759	-0.0435631	0.0346051	0.0792067	-0.00960313	-0.178753				-1	6	6	6	38.5	38.5	38.5	22.432	0	44.317
sp|P61203|CSN2_RAT	0.148061	-0.148974	0.203115	0.222409	-0.147877	0.267266	0.156673	-0.066773	0.121135	-0.197707	-0.0402907	-0.00763911	-0.265997	-0.0319872	-0.0324541	-0.0642845	-0.0607311	-0.162191	-0.1094	0.225125	0.158225	0.0715198	-0.0857992	-0.150362	0.148019	-0.0147969	0.0553363	-0.151789	0.0333043	0.0290691	-0.117217	-0.185671	0.218694	0.0523966	-0.247507	-0.0772621				-1	5	5	5	14.4	14.4	14.4	51.596	0	17.76
tr|A0A0G2JV81|A0A0G2JV81_RAT;sp|P84079|ARF1_RAT;sp|P61206|ARF3_RAT;tr|A0A0G2K9H8|A0A0G2K9H8_RAT;tr|A0A0G2K4Q4|A0A0G2K4Q4_RAT	0.142698	0.100123	0.0298296	0.0333114	-0.00314469	-0.00171406	0.0405219	0.0960877	0.0165449	0.0702124	-0.0266578	-0.0666756	0.0304591	0.026107	0.00580812	-0.0477035	0.022609	0.0352911	0.0278076	0.0398331	-0.00719219	0.0518067	0.0942871	0.0361035	-0.0119421	0.110329	0.0702445	0.0470555	0.0277507	-0.0901991	-0.0367186	-0.00282961	-0.102973	-0.0579816	0.0367491	0.102642				-1	8	4	1	54.7	26	9.9	20.568	0	19.89
sp|P61212|ARL1_RAT	-0.0759675	-0.0778503	-0.0841223	0.0119332	0.0829254	0.126796	-0.0337124	-0.0276994	0.0869107	-0.0512467	-0.0350321	0.00056842	-0.0126929	-0.0587273	-0.0255549	0.0380572	-0.115976	0.0931563	-0.0586422	-0.00301918	0.0441887	0.011771	0.0149379	0.0474383	-0.0231202	-0.0931849	-0.0152984	-0.015738	0.0163586	0.0893143	0.152244	0.100713	0.0399097	0.0528065	0.064269	0.0674936				-1	3	3	3	21.5	21.5	21.5	20.411	0	14.642
sp|P61227|RAP2B_RAT	0.0290035	0.154849	0.0993147	0.113785	0.0967239	-0.378758	0.120916	0.00209941	0.0559529	-0.0221714	-0.0270057	-0.105787	-0.0515676	-0.0343072	-0.0999949	-0.092135	-0.0309043	0.0223188	0.0756528	0.0731217	-0.0664682	-0.166264	-0.129372	-0.112748	-0.0306642	-0.0658582	-0.11754	-0.153351	-0.193759	0.0833542	-0.0162615	0.0615654	-0.219723	-0.0371384	-0.0513981	-0.336287				-1	4	4	4	37.2	37.2	37.2	20.504	0	34.408
sp|P61314|RL15_RAT	0.0950522	0.0966535	-0.030752	-0.187965	-0.140081	-0.190014	0.234996	0.176146	0.150739	0.0704301	-0.0238771	0.0453346	0.128669	0.125558	0.0873683	-0.0168267	-0.0657402	-0.105988	-0.0762396	-0.0524772	-0.09586	0.107822	0.147601	0.0860568	0.154521	0.0705781	0.0486454	0.0263929	0.0230866	0.0171933	-0.0268728	-0.0718523	-0.0886747	0.000212611	-0.00817635	-0.121615				-1	8	8	8	34.8	34.8	34.8	24.146	0	68.578
tr|D3ZTK5|D3ZTK5_RAT;sp|P61354|RL27_RAT	-0.105743	0.00418584	0.052335	-0.131073	-0.100456	0.0714987	0.0291981	0.027905	0.023701	0.0955718	0.106094	0.077805	0.0643228	0.0355133	0.130437	0.0413034	0.172326	0.0966648	-0.186227	-0.00170583	0.0702652	-0.00153291	0.00536051	0.0977343	0.021361	0.0815891	0.085534	0.0154834	-0.0148484	0.0738176	-0.122735	-0.166001	-0.00164819	0.0857653	0.0973835	0.115189				-1	3	3	3	14.1	14.1	14.1	15.642	0	7.3806
sp|P61589|RHOA_RAT	0.0522647	0.137186	0.0942405	-0.0451637	-0.0354816	-0.0255115	0.103217	0.0861101	0.0768628	-0.167741	-0.0114301	-0.095545	-0.0853178	-0.00475854	-0.0940666	-0.0293078	-0.0573247	-0.0718121	-0.0411219	0.0222508	0.0204641	0.0384424	0.0922323	0.0491577	0.0344147	-0.054083	-0.00802029	-0.168735	-0.0479851	-0.0257659	-0.0759503	-0.0548828	-0.0792158	-0.0233602	-0.0848889	-0.00158444				-1	7	7	7	38.9	38.9	38.9	21.782	0	157.22
sp|P61751|ARF4_RAT	0.0653211	0.00802784	-0.0947926	-0.0299119	0.0584969	-0.0964441	-0.033586	0.0494408	0.171773	-0.0185779	-0.0275859	-0.0104998	0.0793265	0.0290729	-0.0124133	-0.0326982	-0.0248553	0.0702009	0.0186409	0.0955087	0.135724	-0.0125299	-0.0321401	-0.0436581	-0.0302882	-0.0559801	0.0197532	-0.00465961	-0.00551163	0.0421527	0.0360009	-0.000989741	-0.14634	-0.103926	0.00657837	0.0604705				-1	6	3	3	52.8	23.9	23.9	20.396	0	17.34
sp|P61765|STXB1_RAT	0.160217	0.143958	0.27543	0.0342962	-0.0468658	0.157838	0.0599497	0.192135	0.0737754	-0.037574	-0.0133823	0.0512729	-0.0923248	-0.21575	0.0901828	0.0316148	0.0634725	0.015445	0.0325614	0.0428912	0.230494	0.00622439	-0.162968	0.0934705	0.0363488	0.0713866	0.0703792	0.0218264	0.012745	0.167133	-0.111796	-0.123346	0.0530862	-0.0983467	0.0555633	-0.010605				-1	1	1	1	2	2	2	67.568	0	2.5545
sp|P61805|DAD1_RAT	-0.159609	-0.0814513	0.0507798	0.110053	-0.0122298	0.104442	-0.230099	-0.698373	-0.128959	-0.0129158	-0.0370163	-0.0158936	0.00086385	0.0774568	0.0454468	-0.251174	-0.529396	-0.0548331	0.170799	0.480285	0.0287993	0.123076	0.0679708	0.00133282	-0.149087	-0.620074	-0.315061	0.0322191	-0.0526166	-0.10997	0.825378	0.311744	0.253597	-0.261816	-0.613098	-0.404767				-1	1	1	1	10.6	10.6	10.6	12.497	0	2.9564
tr|F1M2K3|F1M2K3_RAT;sp|P61959|SUMO2_RAT;tr|F1LN30|F1LN30_RAT;tr|D4A7L5|D4A7L5_RAT;sp|Q5XIF4|SUMO3_RAT	0.0779692	0.157001	0.230681	-0.0873553	-0.0801438	-0.0484236	0.0169313	0.0718363	-0.0164838	0.018116	0.0222558	0.0614432	-0.0808556	-0.10861	-0.101778	-0.032717	0.177062	0.0597339	-0.0439596	-0.0482677	0.0396272	-0.0186143	-0.0509785	-0.040569	0.104435	0.121302	0.13742	-0.0147856	3.42652e-05	0.0197783	-0.0630308	-0.163814	-0.196918	-0.0104547	0.0266229	0.048828				-1	2	2	2	23.4	23.4	23.4	10.77	0	23.668
sp|P61972|NTF2_RAT	0.144548	0.224602	0.232374	0.10919	0.0766589	0.111529	-0.0300534	0.0995522	0.0122094	-0.0241459	-0.0414619	0.02659	-0.00205374	-0.0123614	0.0126371	-0.0862648	0.0187339	-0.0987863	-0.0516901	-0.0053865	0.0359422	0.168867	0.0895566	0.245182	0.0474883	0.10112	0.120201	-0.14848	-0.0922403	-0.0953182	-0.00141903	-0.130708	-0.0490553	-0.0352926	-0.0156108	-0.0490486				-1	2	2	2	18.9	18.9	18.9	14.478	0	5.5292
sp|P61983|1433G_RAT	0.065563	0.104808	0.190898	0.108615	0.00748543	0.0879907	-0.0208838	-0.132852	-0.0254971	0.00792171	0.0823103	0.0310487	-0.0144374	-0.0469674	-0.00471893	0.155872	0.0421689	0.197057	-0.0821998	0.0140929	-0.118622	0.065885	0.0743348	0.0247882	0.051729	-0.00951516	0.0292171	-0.0275308	-0.0390834	0.0843044	-0.0441144	0.048641	-0.00624467	0.16678	0.134284	0.17098				-1	15	10	8	60.7	46.6	40.1	28.302	0	152.49
sp|P62074|TIM10_RAT	-0.229384	-0.271129	-0.238033	0.0182115	-0.0740226	-0.199475	-0.00358342	-0.124745	-0.283015	0.199956	0.0265094	0.122676	0.138514	0.0232413	-0.0495614	0.0481284	-0.146191	-0.00539325	0.0562253	-0.0371919	-0.0179821	0.0611725	0.103498	-0.176496	0.0367629	-0.0760283	-0.128841	0.187738	-0.0968696	-0.0608931	0.320026	0.0225788	0.1901	-0.0505942	-0.0758489	-0.0546593				-1	2	2	2	28.9	28.9	28.9	10.333	0.0017844	1.5254
sp|P62076|TIM13_RAT	-0.345241	-0.244869	-0.300049	-0.0248846	-0.186678	-0.379433	-0.0758855	-0.170466	-0.155051	0.0379567	0.0588938	-0.0401255	0.128175	0.0715097	-0.0550789	0.120287	0.129443	0.127981	-0.104596	-0.0654543	-0.0698872	-0.0301897	-0.0727148	-0.298424	-0.0840655	-0.0248427	-0.162667	0.102737	-0.0140868	0.0974793	0.087905	0.0267473	0.0378181	0.000779242	0.0242546	-0.0474857				-1	3	3	3	43.2	43.2	43.2	10.458	0	44.936
sp|P62083|RS7_RAT	-0.197907	-0.147076	-0.127951	-0.147164	-0.0160583	-0.226269	-0.0414391	0.0272989	0.0590789	0.0483837	0.09046	0.147219	-0.0154197	0.0478907	-0.0587689	0.065822	0.151805	0.0868192	-0.0612408	-0.0316856	-0.0843355	-0.112981	-0.108307	-0.138326	-0.0163742	0.0636872	0.0299107	0.0773183	0.12625	0.173294	0.0566055	-0.0189222	-0.0709165	0.0605735	0.105578	0.107193				-1	10	10	10	54.6	54.6	54.6	22.127	0	103.51
sp|P62138|PP1A_RAT;tr|A0A0G2JYS8|A0A0G2JYS8_RAT	0.36527	0.228916	0.313324	0.0865943	0.0629774	0.0918447	0.127258	0.161745	0.101095	0.0274537	-0.0695016	-0.0441063	-0.0108417	-0.0523315	-0.0292831	-0.0595003	0.0240369	0.053477	-0.0835893	-0.0965228	-0.0731768	-0.102368	-0.00615078	-0.0377146	-0.0784486	0.0107181	-0.0738254	0.0505673	0.0561484	0.0561683	0.0114439	0.0595324	-0.00279594	0.0136122	0.0288485	-0.0531949				-1	8	8	3	25.8	25.8	9.1	37.512	0	34.948
sp|P62193|PRS4_RAT	-0.0393224	-0.0125216	0.0404907	-0.022157	-0.0426998	-0.0644561	-0.0405503	0.0322621	-0.0162307	0.00519113	-0.0091368	0.0169571	-0.00183737	0.0118281	0.0081248	-0.0517455	0.00585708	-0.0140978	0.073036	0.0150017	0.0407688	0.0552865	0.029508	0.0364287	-0.00354392	0.0602973	-0.0302691	0.0129554	0.0101608	0.0418919	-0.0152577	-0.0510118	-0.0506567	-0.0643842	0.0122134	0.0208655				-1	13	13	13	39.3	39.3	39.3	49.184	0	81.711
sp|P62198|PRS8_RAT	0.0315713	-0.0235118	-0.101444	-0.0152586	-0.0855685	-0.0126122	-0.088821	-0.00247373	-0.0895523	0.0440667	-0.0107417	-0.0231552	0.0835119	-0.0903336	-0.0214985	-0.073129	-0.0376198	-0.0157414	-0.011989	0.0482274	0.0325027	0.0651529	0.030796	-0.0174401	0.0328933	0.0299784	-0.022182	-0.00306179	-0.103243	-0.00972565	0.102908	-0.0507921	0.033066	-0.0350458	0.0146016	-0.0663685				-1	11	11	11	32	32	32	45.626	0	78.168
sp|P62243|RS8_RAT;tr|M0R7Q5|M0R7Q5_RAT;tr|D3ZIE1|D3ZIE1_RAT	-0.072103	-0.0381363	-0.0904578	-0.13019	-0.0857656	-0.101291	-0.00247033	-0.0451899	0.0188932	0.0840805	-0.00444701	0.0643824	0.00345215	0.0515416	0.0499513	0.084218	0.0734926	0.0284611	0.0198061	0.00745511	-0.0223474	0.0442913	0.109606	0.0571903	0.0670819	0.0779727	0.102906	0.0476691	0.0272463	0.0361415	-0.1069	-0.0496653	-0.0720154	0.0798772	0.121176	0.145178				-1	7	7	7	32.2	32.2	32.2	24.205	0	99.392
tr|A0A0G2K2F6|A0A0G2K2F6_RAT;tr|D3ZZC7|D3ZZC7_RAT;tr|D3ZS61|D3ZS61_RAT;tr|D3ZLL8|D3ZLL8_RAT;tr|A0A0G2JYA6|A0A0G2JYA6_RAT;sp|P62246|RS15A_RAT	0.109339	0.133838	0.0679491	-0.333844	-0.205058	-0.26841	0.0420811	-0.133665	0.0597992	0.079761	0.0872485	0.122362	0.000108033	0.064196	-0.0274742	0.150563	0.104714	0.194664	-0.151274	-0.139455	-0.12857	0.0311783	0.0882169	-0.0129481	0.0925341	-0.0405821	0.0530184	0.117438	0.326155	0.222228	-0.274661	-0.129842	-0.22171	0.132153	0.0413036	0.20971				-1	1	1	1	5.5	5.5	5.5	14.629	0.0041609	1.225
sp|P62250|RS16_RAT;tr|M0R4I3|M0R4I3_RAT	-0.0648399	-0.0675542	-0.0336088	-0.346351	-0.257903	-0.105867	-0.080576	-0.037813	0.0276342	-0.254658	-0.200735	0.032606	-0.217343	-0.0942471	-0.0873381	0.062455	0.0865781	0.0378218	0.0411303	-0.0838205	-0.0636026	-0.251112	-0.164687	-0.0684959	-0.230972	-0.0404074	-0.00745092	0.262935	0.354311	0.0846844	0.106206	0.190028	-0.141544	0.0519865	0.123781	0.095788				-1	4	4	4	23.3	23.3	23.3	16.445	0	23.156
sp|P62260|1433E_RAT	0.0711685	0.0965186	0.12263	-0.0250582	0.0205419	-0.00682116	-0.00854079	-0.0457	0.00487115	-0.0258903	-0.0469793	-0.0250053	-0.0610014	-0.0454066	-0.0523175	0.10622	0.086976	0.0885393	-0.0616516	-0.000655904	-0.0410146	-0.0504463	-0.0115545	-0.021946	-0.0198151	-0.0113688	0.00853905	0.0237829	0.0195913	0.00896007	-0.0132522	-0.00964344	0.084633	0.13073	0.0779017	0.0961921				-1	19	19	16	72.9	72.9	65.9	29.174	0	171.3
sp|P62268|RS23_RAT;tr|F1LTW8|F1LTW8_RAT;tr|D4A9Q3|D4A9Q3_RAT	0.0804856	-0.0196685	-0.110909	-0.200316	-0.033263	-0.0779624	-0.0497184	-0.0323681	-0.217906	0.0214981	0.00375208	0.0353826	-0.0521274	-0.0297811	0.0210738	-0.0020272	0.112806	-0.0274495	0.00510788	-0.0975046	-0.0636026	-0.184181	-0.0307959	-0.0338415	0.00706166	0.0049458	-0.0132968	-0.0344635	0.0984282	0.0323716	-0.11674	0.00859639	-0.096204	-0.0695505	-0.0681133	0.126047				-1	4	4	4	28.7	28.7	28.7	15.807	0	19.118
tr|A0A0H2UHT6|A0A0H2UHT6_RAT;tr|D3ZM33|D3ZM33_RAT;sp|P62271|RS18_RAT;tr|M0R5K9|M0R5K9_RAT;tr|A0A0G2KA79|A0A0G2KA79_RAT;tr|D3ZAU6|D3ZAU6_RAT	0.0288084	-0.0363046	0.0166304	0.00683217	-0.00322224	0.00652312	0.00947158	0.0822631	0.0159264	0.0581872	0.0390853	0.170039	0.0475948	0.0799106	0.0957952	0.0942651	0.0528511	0.0041707	0.0374276	0.0272777	-0.0837825	-0.0208331	0.00448668	0.0335001	-0.0241277	-0.0418784	0.047002	0.0625945	0.0846122	0.06688	-0.0281884	0.0524625	0.0239372	0.148484	0.248021	0.11173				-1	10	10	10	53	53	53	17.587	0	113.85
sp|P62278|RS13_RAT;tr|M0RCY2|M0RCY2_RAT	-0.0119672	-0.249191	-0.0891808	-0.132143	-0.136845	-0.150403	-0.008789	0.00542739	-0.0841043	0.00689842	-0.0131524	0.00827739	-0.0260483	-0.0556942	-0.0118544	0.0780658	0.076614	-0.0167028	-0.0756864	0.0823164	-0.0536853	-0.100842	-0.0937307	0.053126	0.00635693	-0.0288372	0.0748215	0.0934038	0.00473917	0.116926	-0.00312396	0.0224396	-0.0533149	0.0314716	0.0807201	-0.129153				-1	8	8	8	51.7	51.7	51.7	17.222	0	21.425
sp|P62282|RS11_RAT	-0.0198114	0.000910208	-0.0348192	-0.0496038	-0.079179	-0.097234	0.0284723	-0.0259368	-0.0274086	0.0332734	0.0198996	0.0845769	-0.00151291	0.00796777	-0.0087283	0.00890978	-0.0191665	0.0332562	-0.0670017	-0.111745	-0.0157386	0.000875235	-0.0143191	-0.0340691	0.00621594	0.00155632	0.0364127	0.108518	0.0832702	0.0576689	-0.0373153	-0.0493141	-0.140691	0.0664054	-0.0110313	0.0279424				-1	6	6	6	25.9	25.9	25.9	18.431	0	24.939
sp|P62329|TYB4_RAT	0.159375	0.230853	0.441759	-0.110044	-0.0308581	-0.0838801	-0.0168825	0.0146317	0.0233319	-0.0413328	0.00522763	0.043791	-0.173805	-0.0899889	-0.0836919	0.103833	0.0999575	0.173214	0.0147503	-0.00630812	-0.0301849	-0.0313077	0.0337969	0.0299129	0.193795	0.148119	0.183771	-0.0614769	-0.142807	-0.15329	-0.283612	-0.237353	-0.242912	-0.0131695	-0.0712383	-0.0750465				-1	5	5	5	77.3	77.3	77.3	5.0526	0	16.1
sp|P62332|ARF6_RAT	0.00980461	-0.120236	-0.134796	0.167946	0.119437	-0.251628	-0.0859364	-0.00532384	0.0755575	-0.0611099	0.0179894	-0.0797155	0.200455	0.0478907	-0.193367	-0.0992856	0.00380665	0.0793646	-0.112517	-0.0649055	-0.0597907	0.158413	0.0762073	-0.27208	-0.0449363	0.0802507	0.102642	-0.148367	-0.125841	-0.108938	-0.0575881	-0.0186359	-0.246561	-0.135415	0.0181066	0.0769415				-1	3	3	3	26.9	26.9	26.9	20.082	0	9.3815
tr|F1M013|F1M013_RAT;tr|D3ZU22|D3ZU22_RAT;sp|P62425|RL7A_RAT;tr|D3ZPL5|D3ZPL5_RAT;tr|M0R3M3|M0R3M3_RAT;tr|F1M1M2|F1M1M2_RAT;tr|D4A6B9|D4A6B9_RAT;tr|F1M4C7|F1M4C7_RAT;tr|D4A8X2|D4A8X2_RAT;tr|D3ZJH5|D3ZJH5_RAT;tr|F1M0S7|F1M0S7_RAT;tr|F1M2Q3|F1M2Q3_RAT	0.145529	0.179178	0.198893	-0.0810245	-0.0198499	-0.0777799	0.0691547	0.107489	0.0794702	0.103785	0.0902461	0.168927	0.0110823	0.0494565	0.034124	0.0574604	0.0195315	0.0385516	-0.0883241	-0.144113	-0.110009	0.136678	0.0610535	0.0701618	0.117414	0.106389	0.173138	0.0583058	0.010433	0.0952185	-0.098128	-0.0396206	0.00835563	0.20429	0.201304	0.313439				-1	8	8	7	28.3	28.3	24.5	29.864	0	34.357
sp|P62628|DLRB1_RAT	-0.0381149	0.119205	0.00721693	0.0746247	0.0169677	-0.119513	-0.0406773	0.0148764	-0.0610797	-0.0776597	-0.0825827	-0.0019345	-0.0338779	-0.0522195	-0.101065	-0.0826298	0.0680883	-0.0422993	0.0772704	0.0835544	0.0876777	0.0499051	-0.0457648	-0.00735277	0.0450204	0.0651763	-0.00745092	-0.0389455	-0.0623002	0.00882663	-0.0514307	-0.0490802	-0.112573	-0.13291	0.0330121	0.0161756				-1	6	6	6	82.3	82.3	82.3	10.99	0	52.073
tr|M0R757|M0R757_RAT;sp|P62630|EF1A1_RAT;tr|F1M6C2|F1M6C2_RAT	0.00218651	0.0658935	0.077451	-0.0974266	-0.0768596	-0.0196209	-0.126047	-0.150576	-0.0819838	-0.0817664	-0.116987	0.00488144	-0.0814269	-0.106865	-0.068268	0.116538	0.145906	0.151952	-0.0707172	-0.135748	-0.0578885	0.00164062	-0.0451993	0.00344059	-0.0902919	-0.117027	-0.0290409	0.167834	0.112842	0.132152	0.032122	0.0785307	0.0972754	0.167032	0.190161	0.235616				-1	23	23	23	45.9	45.9	45.9	50.107	0	100.73
tr|X1WI37|X1WI37_RAT;sp|P62703|RS4X_RAT;tr|A0A0H2UHX3|A0A0H2UHX3_RAT;tr|D3ZX01|D3ZX01_RAT	-0.0189866	0.00942563	-0.0311729	-0.116992	-0.11021	0.00248102	0.027383	0.0481267	0.0282477	0.0284627	0.00443336	-0.0104998	0.0122609	0.0325607	0.0244563	0.0384321	0.043328	0.0303237	0.0159185	-0.0829869	-0.024336	0.0990613	0.135579	0.127234	0.120153	0.134128	0.0632162	0.0254	0.00898605	0.0412396	-0.112042	-0.108138	-0.0152644	0.16577	0.0473536	0.167524				-1	15	15	15	50	50	50	29.466	0	103.15
sp|P62718|RL18A_RAT;tr|F1M0K6|F1M0K6_RAT	-0.111827	-0.0166741	-0.117208	-0.0864491	-0.138871	-0.0628793	-0.058174	-0.0934225	-0.121181	0.00644328	-0.0385356	-0.0466881	0.0498921	0.0520625	-0.0147632	0.0356805	-0.00794819	-0.0368885	0.0225212	-0.0439354	0.0565334	0.256215	-0.0587202	0.150246	0.0111416	0.107441	0.00558084	0.050286	0.000788085	0.0559908	0.00410763	-0.0319269	-0.00250905	0.122812	0.00756608	0.00115118				-1	3	3	3	14.8	14.8	14.8	20.732	0	3.9047
sp|P62749|HPCL1_RAT;sp|P84076|HPCA_RAT;sp|Q5PQN0|NCALD_RAT	-0.0420941	0.0133788	-0.0477004	-0.0328605	-0.0445818	-0.051466	0.0165652	-0.0894724	0.0416808	-0.0511283	-0.0310714	-0.00615376	-0.0211077	-0.00975013	-0.00460771	0.0462121	-0.0172876	-0.0477116	0.0229087	-0.0178122	0.0247019	0.0531786	0.0685979	0.00255358	0.00494677	0.0506262	-0.0171594	0.0248442	-0.000445686	0.0246375	-0.00454607	-0.00325461	0.035444	0.11838	0.131697	0.0643305				-1	12	12	12	58.5	58.5	58.5	22.338	0	66.884
tr|F1LT35|F1LT35_RAT;tr|D3ZTH8|D3ZTH8_RAT;sp|P62752|RL23A_RAT;tr|D4AAL7|D4AAL7_RAT;tr|D3ZTX9|D3ZTX9_RAT;tr|D3ZFK7|D3ZFK7_RAT;tr|A0A0G2JU90|A0A0G2JU90_RAT	-0.138692	-0.208228	-0.0606229	-0.142842	-0.173477	-0.198609	-0.0856744	-0.0723495	-0.117919	0.0332734	0.0428477	0.0665559	-0.00975388	-0.0157413	-0.0203738	0.098141	0.0627165	0.0795722	-0.0512822	-0.00973646	-0.00274189	0.0238772	-0.0301241	-0.0703616	0.0157703	-0.00866051	-0.0394489	0.143903	0.108032	0.151337	-0.106488	-0.00623259	-0.0129067	0.106713	0.11425	0.0826621				-1	10	10	10	51.3	51.3	51.3	17.734	0	39.87
tr|M0RD75|M0RD75_RAT;sp|P62755|RS6_RAT	0.0954416	0.0190837	0.0201844	-0.147198	-0.0650591	0.0802961	0.00861309	0.0152434	0.0465346	0.0313733	0.0263976	0.0508339	0.0565544	0.0284379	0.0195435	0.0217705	0.0424365	0.16582	-0.0311666	-0.061891	-0.023938	0.0590731	0.118417	0.103021	0.0152101	0.0352372	0.172008	0.00493492	0.136592	0.0300229	-0.0639794	-0.0587788	-0.0828371	-0.0293792	0.0856725	0.203848				-1	8	8	8	27.1	27.1	27.1	28.421	0	41.728
sp|P62775|MTPN_RAT	0.109222	0.0684232	0.162602	0.0274639	0.0531973	0.0742929	0.0547311	0.0229267	-0.0924839	-0.0178833	-0.00536078	0.0175189	-0.0087755	-0.093095	0.0162589	0.0423007	0.0637537	-0.0790346	0.0550892	0.0108429	0.0637901	0.0832402	0.043826	0.00941455	0.0842778	0.139535	0.0598249	-0.0372389	-0.0917654	0.023003	-0.167293	-0.118703	0.0536385	-0.0355251	-0.0291334	0.0688668				-1	5	5	5	40.7	40.7	40.7	12.861	0	81.328
sp|P62804|H4_RAT	0.0572615	0.166446	0.00132465	-0.114907	-0.189375	-0.203867	0.0927237	0.087739	0.0133255	-0.0815247	-0.0605691	-0.0657232	-0.0484367	-0.0319872	-0.0263449	0.139671	0.096199	0.0789494	-0.125054	-0.149616	-0.102147	-0.0257267	0.00688845	-0.0349796	-0.0587905	0.00635585	-0.119722	0.22149	0.253118	0.211049	0.0606911	0.127226	0.0732412	0.267586	0.264758	0.222351				-1	10	10	10	62.1	62.1	62.1	11.367	0	87.651
sp|P62815|VATB2_RAT	-0.000524521	-0.0683291	-0.129517	-0.0659591	0.000928115	0.0056154	0.0275039	-0.0515797	-0.006395	0.0589554	-0.00341955	0.0136942	-0.0223139	0.00194222	0.0195435	0.0506264	-0.0107585	0.00644721	0.0566037	-0.0257997	0.00442836	0.00622439	0.0235898	0.0284972	-0.0110858	-0.0481727	0.0244929	0.0898179	0.056099	0.0335201	0.0519607	0.141392	0.0690141	0.0746382	-0.0392535	0.0975381				-1	17	17	17	54.2	54.2	54.2	56.55	0	190.39
sp|P62828|RAN_RAT;tr|Q66H11|Q66H11_RAT;sp|Q8K586|RANT_RAT	0.189232	0.250082	0.187049	0.0638022	0.0754258	-0.0330174	0.0616062	-0.0322417	-0.0307277	-0.0314866	0.0390853	-0.00352952	0.00872234	0.0178126	-0.0179024	0.0389854	-0.00737572	-0.0730422	-0.0311666	-0.0438002	-0.0877971	0.217867	0.266537	0.0630525	0.106541	0.0715213	0.0441217	0.00264485	0.0180351	0.0139555	0.0371073	0.0309036	-0.0337389	0.208467	0.243956	0.322101				-1	6	6	6	31.5	31.5	31.5	24.423	0	44.418
sp|P62832|RL23_RAT	-0.0621752	0.0475712	-0.00750524	-0.0539932	-0.111597	-0.0959736	-0.104392	-0.0276994	0.0314342	0.0891393	0.0152883	0.109139	-0.00986266	-0.0748987	0.0460913	0.0848577	0.0830101	0.0550614	-0.0933543	-0.0388074	-0.00915997	0.0415293	-0.052569	0.0879399	-0.021826	-0.0153692	-0.00063709	0.101396	0.0884695	0.0744713	-0.0466907	-0.0705604	0.0120537	0.194787	0.143299	0.089037				-1	7	7	7	53.6	53.6	53.6	14.865	0	28.073
sp|P62845|RS15_RAT;tr|D3ZAK6|D3ZAK6_RAT	-0.115094	-0.229103	-0.236134	0.281797	-0.00486711	0.230767	-0.256425	-0.0254336	0.127219	0.148089	0.0762757	-0.0563515	-0.125521	-0.204011	0.159709	0.00218911	0.095374	0.103231	0.217135	0.162416	-0.0463929	0.060543	-0.254532	-0.0506618	0.110218	0.194007	0.205785	0.380925	-0.00102862	0.123011	0.038351	0.146636	0.149867	-0.145647	-0.130183	0.0729782				-1	4	4	4	55.2	55.2	55.2	17.04	0	50.726
tr|A0A0H2UHH9|A0A0H2UHH9_RAT;tr|D4ACJ1|D4ACJ1_RAT;sp|P62850|RS24_RAT;tr|D3ZFZ8|D3ZFZ8_RAT	0.114711	0.0736237	0.123189	-0.0146316	0.0659813	-0.00885963	0.0865769	0.0834299	0.382519	-0.0439227	-0.0249192	0.126848	0.0591486	0.0237724	0.117722	-0.072088	-0.115638	0.205674	0.0388333	0.0105825	-0.0226124	0.197302	0.0866696	0.267971	0.112839	0.129607	0.406448	-0.0523332	-0.0775361	0.00929359	0.0640872	0.0454945	0.0515667	0.0869667	0.03744	0.0925516				-1	3	3	3	26	26	26	15.197	0	11.872
tr|A0A0H2UHU0|A0A0H2UHU0_RAT;sp|P62853|RS25_RAT;tr|F1M6F4|F1M6F4_RAT;tr|M0R763|M0R763_RAT;tr|D3ZCH5|D3ZCH5_RAT	-0.0414239	0.00366433	0.10015	-0.073007	0.0178697	-0.0789913	-0.134015	-0.103611	0.0505269	0.118284	0.114636	0.141251	-0.00378531	0.0149303	0.0259813	0.0857391	0.0564768	0.185611	-0.0708551	-0.0228658	-0.0100792	0.00829321	-0.0179768	0.0155837	0.0125458	0.0413024	0.0637579	0.0240187	0.0488113	0.120898	-0.0966712	-0.0573809	-0.0503897	0.133833	0.145352	0.125255				-1	5	5	5	37.1	37.1	37.1	13.611	0	14.817
tr|D3Z8D7|D3Z8D7_RAT;tr|A0A0G2K743|A0A0G2K743_RAT;sp|P62856|RS26_RAT;tr|D3ZJ54|D3ZJ54_RAT;tr|A0A0G2JY64|A0A0G2JY64_RAT;tr|A0A0G2JVP7|A0A0G2JVP7_RAT	-0.182043	-0.155667	0.135289	-0.237413	0.0492994	-0.371156	-0.223689	-0.260076	-0.173135	-0.126607	-0.334449	0.120062	-0.380706	0.0121493	0.00182796	-0.111434	-0.146028	-0.11907	0.192891	0.33545	-0.0841972	0.044079	0.310153	0.331431	0.142258	0.304841	0.114851	-0.0458625	-0.0910533	-0.110785	-0.102264	0.0691301	-0.0173362	-0.10178	-0.0759535	-0.142517				-1	2	2	2	20.9	20.9	20.9	13.006	0	10.273
sp|P62859|RS28_RAT	-0.00483665	-0.0801737	-0.252382	-0.098921	0.0133386	-0.1917	0.0904073	0.0478876	0.183498	0.0726054	0.0771394	-0.0398917	-0.05785	-0.02461	0.010878	0.0286164	-0.0158383	0.0728102	-0.111241	-0.074263	-0.123587	-0.0670882	-0.0461043	0.0017769	-0.0589675	-0.110548	-0.181936	0.0559013	0.082364	0.0285591	-0.0623641	-0.10397	-0.0542962	-0.014171	0.0381308	-0.0366514				-1	3	3	3	36.2	36.2	36.2	7.8409	0	38.317
sp|P62864|RS30_RAT;tr|Q5BJN7|Q5BJN7_RAT	-0.22213	-0.0677243	0.299654	0.0609946	-0.00853598	0.0298022	0.1805	0.0482462	0.19108	-0.00177269	-0.0358488	0.134326	0.070919	0.0212212	-0.110249	0.0571786	-0.0478943	-0.0454839	-0.154498	-0.0928822	-0.0347208	0.245639	0.0965441	0.176245	0.100875	0.120391	0.282159	-0.280776	-0.18793	0.0426091	0.0129909	-0.0363845	-0.0745472	0.039492	-0.167773	-0.0172183				-1	2	2	2	18.6	18.6	18.6	6.6478	0	3.7958
tr|A0A140TA99|A0A140TA99_RAT;sp|P62870|ELOB_RAT;tr|F1M937|F1M937_RAT	0.2479	0.0290663	0.244518	-0.0489297	-0.138257	-0.15533	0.115572	0.0412975	0.00997462	0.0803016	-0.0909251	-0.205847	0.0313049	-0.0261484	-0.0355186	-0.134714	-0.0734124	-0.11052	0.0297366	-0.0420439	-0.0644208	0.0764062	0.0903804	0.00985602	-0.174995	0.0297012	0.0147176	0.0466575	0.0445473	0.0247695	0.108313	0.0332536	0.0173001	-0.132071	-0.0434706	-0.0682842				-1	7	7	7	53.8	53.8	53.8	13.039	0	36.656
sp|P62890|RL30_RAT;tr|A0A0G2K5E6|A0A0G2K5E6_RAT;tr|M0RA78|M0RA78_RAT	-0.122379	-0.0569935	-0.0688831	-0.0461723	-0.187101	-0.0847298	-0.126586	-0.103345	-0.0071492	0.0905354	0.113163	0.155104	0.00786331	0.0508122	0.0652891	0.125439	0.112008	0.260415	-0.070304	-0.10623	-0.0890452	0.0349217	0.03219	-0.0352073	0.0298455	-0.07144	0.122153	0.00999761	0.0761189	0.160466	-0.0299397	-0.136989	-0.0252882	0.0570359	0.0533786	0.222968				-1	2	2	2	14.8	14.8	14.8	12.784	0	6.0591
tr|D4A5L9|D4A5L9_RAT;sp|P62898|CYC_RAT	-0.410926	-0.412417	-0.164977	-0.00817448	-0.136113	-0.188867	-0.151455	-0.154972	-0.257934	0.088387	0.0434002	0.0952612	0.0412059	-0.020333	-0.0533524	0.160669	0.109183	0.141368	0.181945	0.257626	0.0951461	0.108329	0.100945	0.0807078	0.111529	0.104021	0.0935163	0.0860939	0.0948221	0.0240763	0.0152384	-0.03385	-0.0116354	0.167537	0.218833	0.102105				-1	5	5	5	44.8	44.8	44.8	11.635	0	50.605
tr|D3ZX87|D3ZX87_RAT;sp|P62902|RL31_RAT;tr|D4ABZ9|D4ABZ9_RAT;tr|D3ZU04|D3ZU04_RAT;tr|D4ACQ2|D4ACQ2_RAT;tr|D3ZKU5|D3ZKU5_RAT;tr|D3ZZ60|D3ZZ60_RAT;tr|D3ZVY6|D3ZVY6_RAT;tr|D3Z8W1|D3Z8W1_RAT;tr|A0A0G2K7E3|A0A0G2K7E3_RAT;tr|D3ZK34|D3ZK34_RAT	0.102348	0.11255	0.216648	0.144	-0.0125264	0.125067	-0.0178818	0.0337117	0.00474658	0.0668337	0.0112272	0.126952	0.0444563	0.0507079	0.104792	0.0709973	0.0803022	0.116629	-0.0641183	-0.0756441	-0.0733141	0.0902475	0.132983	-0.0238653	0.0930651	0.0956993	0.0427482	-0.0577803	-0.0558907	0.0456044	0.0790696	-0.0167756	0.0492151	0.12775	0.160782	0.161101				-1	8	8	8	46.9	46.9	46.9	16.321	0	47.191
sp|P62907|RL10A_RAT;tr|F1LYQ7|F1LYQ7_RAT	-0.0185835	0.0233831	-0.0821683	-0.120478	-0.124798	-0.0668904	0.0295609	0.00862485	0.117564	0.052798	0.10863	0.0707845	0.0357372	-0.00324276	0.0240203	0.0767278	0.0373261	0.100472	-0.0330448	-0.0538377	-0.134142	-0.0389327	0.0335828	0.0312183	0.00565202	-0.00411086	0.0714574	0.121539	0.0899194	0.033848	-0.11908	-0.0307423	-0.123346	0.0594859	0.0776329	0.0979417				-1	9	9	9	35.5	35.5	35.5	24.831	0	39.362
sp|P62909|RS3_RAT;tr|D3ZVH2|D3ZVH2_RAT	-0.121258	-0.0394697	-0.00437632	-0.11244	-0.148838	-0.124781	0.0290772	-0.0101695	0.0898528	-0.0222874	-0.00627527	0.0141448	-0.0408611	-0.0327601	-0.0286046	0.0786213	-0.00815132	0.0112796	-0.0779004	-0.0863243	-0.0983714	-0.104014	-0.0762925	-0.0736322	-0.104972	-0.159794	-0.0940203	0.134318	0.184443	0.25354	0.0905717	0.0528712	0.0541904	0.113803	0.0623691	0.0205817				-1	12	12	12	53.9	53.9	53.9	26.674	0	168.36
sp|P62912|RL32_RAT;tr|D4A412|D4A412_RAT	-0.0369641	-0.132477	-0.0320699	0.0381536	-0.00457211	0.00378262	-0.000740647	-0.151811	-0.193593	0.0630094	0.0454978	0.00861645	0.110175	0.0439164	0.0168068	0.00943811	0.0631209	0.0799181	-0.0337161	0.0129238	-0.120039	0.0171881	-0.0560969	-0.161256	-0.0949569	0.0607044	0.0413732	0.076766	0.12512	0.00364591	0.0883054	0.117487	-0.0130946	0.0270274	0.0965881	0.0123271				-1	5	5	5	27.4	27.4	27.4	15.86	0	9.5628
sp|P62914|RL11_RAT;tr|Q4V8I6|Q4V8I6_RAT;tr|A0A0G2K3Y8|A0A0G2K3Y8_RAT	0.0376977	0.0539767	0.0767889	0.0448004	-0.145531	-0.0570797	0.117735	0.0157324	-0.02219	0.0981367	0.0454978	0.0490764	0.0121538	0.0324551	0.0596629	0.0450576	0.0556818	0.0657543	-0.108834	-0.043665	-0.0572098	0.00513428	-0.0047206	0.0723829	0.0537764	0.0631454	0.0371026	0.175349	0.0768177	0.0347331	-0.0640833	0.0570891	0.14573	0.150018	0.149321	0.22949				-1	6	6	6	37.1	37.1	37.1	20.252	0	82.534
tr|D4A6W6|D4A6W6_RAT;sp|P62919|RL8_RAT	-0.452094	-0.480968	-0.360913	-0.183677	-0.196663	-0.156748	-0.158187	-0.0312311	-0.284432	0.0770548	-0.0114301	0.00658041	0.00517517	-0.0268082	-0.0164441	0.00507845	-0.056675	-0.189779	0.0667862	0.0113633	-0.0527379	-0.0974422	0.137175	-0.0437727	0.0330317	0.048027	0.0364127	0.0650207	-0.000154294	0.0921199	-0.186777	-0.12193	-0.156171	-0.123894	-0.167311	-0.145237				-1	6	6	6	17.9	17.9	17.9	28.156	0	22.252
sp|P62944|AP2B1_RAT	0.0098944	0.0862974	0.0842072	-0.0116574	-0.0469777	0.00764918	0.0447157	0.00296296	-0.0232068	0.0200333	0.0334231	-0.042583	-0.0147647	-0.0826527	-0.0746745	-0.0110513	0.0200751	0.0140338	-0.0339848	-0.0053865	-0.0484149	0.00916344	0.0362573	0.00488111	0.0715348	0.00480487	-0.025348	0.072552	0.012728	0.0836394	0.00919053	0.0545053	-0.0549955	0.065593	0.125212	0.101703				-1	17	17	12	18.8	18.8	13.7	104.55	0	86.817
sp|P62959|HINT1_RAT;tr|D4A269|D4A269_RAT	0.159715	0.250325	0.227839	0.00706368	-0.0887245	0.245292	-0.100682	0.138469	-0.0186369	-0.0881917	0.0358683	0.0507241	-0.0907136	-0.103846	-0.0786493	-0.0442589	0.12534	0.0624847	-0.0210134	0.0199246	0.0155689	0.0188093	-0.0558692	-0.0758558	0.181613	0.164252	0.125142	-0.0446603	0.00678747	-0.0202745	-0.262598	-0.30435	0.135725	-0.0168929	0.124171	0.0538292				-1	2	2	2	16.7	16.7	16.7	13.777	0	27.109
sp|P62961|YBOX1_RAT;tr|Q3ZAV2|Q3ZAV2_RAT;tr|D3ZEV0|D3ZEV0_RAT	-0.204852	-0.181831	-0.34288	-0.0983728	-0.167451	-0.191072	0.0149783	-0.0285815	-0.161893	0.0716271	0.181215	0.0971761	0.100939	0.15456	0.0734241	0.102758	0.113061	0.112949	-0.0236784	-0.0240654	-0.116216	0.00948969	-0.0134338	0.0632653	0.0726123	0.0284526	0.00994566	0.0627586	0.0969869	0.0211352	0.00651018	0.0485044	-0.0198755	0.17697	0.058698	0.109997				-1	10	10	9	34.8	34.8	29.5	35.73	0	240.46
sp|P62994|GRB2_RAT	0.111048	0.12267	0.0633975	0.0355681	-0.0796695	0.101223	0.05485	-0.0650912	0.00947744	-0.0396871	-0.0680687	-0.015089	0.0375273	-0.0197856	0.0415747	-0.0128073	-0.0648177	-0.121813	0.136	0.0812012	0.107549	0.0751601	0.0097217	0.0681492	0.112315	0.0355135	0.0304651	-0.0899173	-0.0635353	-0.111202	-0.0334631	0.09979	-0.00523796	-0.0612902	-0.10674	-0.0956029				-1	5	5	5	31.8	31.8	31.8	25.206	0	71.871
sp|P62997|TRA2B_RAT;tr|F1LVK5|F1LVK5_RAT	-0.0583287	-0.0842009	-0.018728	-0.0271431	-0.126807	0.0710201	-0.163844	-0.266648	-0.160634	-0.482481	0.151491	0.143827	-0.017058	-0.163542	0.0408206	0.105862	0.108502	0.12542	-0.213168	-0.00551814	0.0602915	-0.0262838	-0.248791	-0.0246564	-0.112283	-0.425417	-0.118907	0.410619	0.0136959	0.0152016	0.145976	0.530276	0.0202694	0.313471	0.309953	0.264305				-1	6	6	6	20.5	20.5	20.5	33.665	0	38.102
sp|P63004|LIS1_RAT	-0.174145	-0.208707	-0.0429325	0.0874851	0.0860923	-0.138919	-0.357236	-0.207409	-0.244621	-0.098067	-0.132253	-0.0996819	0.0980155	0.0818501	-0.106664	-0.455847	-0.269685	-0.288507	0.156627	0.31641	0.205372	0.0191332	-0.0817338	0.128556	-0.254728	-0.152283	-0.122786	-0.126635	-0.113775	-0.0123471	0.389133	0.35427	-0.119482	-0.524538	-0.280178	-0.222105				-1	3	3	3	9	9	9	46.67	0	18.364
sp|P63018|HSP7C_RAT;tr|D4A4S3|D4A4S3_RAT;tr|M0RCB1|M0RCB1_RAT;tr|F1LZI1|F1LZI1_RAT;tr|M0R8M9|M0R8M9_RAT	0.0651309	0.0392786	0.0193188	-0.0134725	0.0151161	0.00589717	0.00418991	0.00345613	-0.0137024	0.0573087	0.0384202	0.0590437	-0.0102977	0.00409707	0.0198715	0.0414993	0.0462663	0.0651953	0.00104925	-0.0382686	-0.0131036	0.0327838	0.0519897	0.0595381	0.0375908	0.0571714	0.0678154	0.0205431	0.0351954	-0.00330184	-0.0566732	-0.0387782	-0.00566923	0.118249	0.0608746	0.145048				-1	38	35	13	76.3	73.5	29.7	70.87	0	323.31
sp|P63025|VAMP3_RAT	-0.19828	-0.260788	-0.246358	-0.0959669	0.00683878	-0.0456795	-0.00618386	0.0500379	-0.0539185	0.0782461	0.138207	0.0950484	0.0419405	0.00678608	-0.0522026	0.0633677	0.19338	0.0355943	0.15698	0.217476	0.171374	0.0226927	0.141056	-0.0257871	-0.0377826	0.0635517	0.0667345	-0.0438652	0.0456933	-0.0746142	-0.106106	-0.0479692	0.094729	0.12749	0.209053	0.0299178				-1	2	2	1	38.8	38.8	15.5	11.48	0	80.083
sp|P63029|TCTP_RAT	0.0260049	0.117162	0.0121978	0.000891604	-0.0065449	-0.0409343	-0.0508686	0.0182971	0.116987	0.0926807	0.105247	0.053247	-0.0941684	-0.0731939	0.0134061	0.0805818	0.130618	0.262413	-0.0419321	-0.0101326	-0.125151	0.0826203	0.041059	-0.0279382	-0.0120849	0.0541752	0.0333728	0.0610843	0.0872279	0.00322734	-0.173822	-0.130662	-0.1694	-0.132258	-0.039035	0.100898				-1	4	4	4	28.5	28.5	28.5	19.462	0	21.191
sp|P63036|DNJA1_RAT	0.0157736	-0.0253271	0.0105631	0.0444545	0.218383	0.184912	-0.0131414	-0.0175311	0.0487136	0.101443	0.117787	0.0901426	0.111675	0.122586	0.165256	0.152065	0.164317	0.0568373	-0.0916755	-0.0752297	-0.0331183	-0.00251925	0.017972	0.0987724	-0.0306497	0.0164673	-0.0155844	0.0734967	0.0430345	-0.0460531	0.0548312	0.0621072	0.0819289	0.0299454	0.045294	0.117447				-1	6	6	6	20.4	20.4	20.4	44.868	0	39.847
sp|P63039|CH60_RAT	-0.162014	-0.121216	-0.133146	-0.0972441	-0.0579056	-0.0858637	-0.0187567	-0.0226691	-0.00388382	0.154059	0.10037	0.144238	0.0285544	-0.0351921	0.0142845	0.102468	0.117792	0.111901	-0.127488	-0.114298	-0.125721	-0.0352273	-0.0480293	-0.0286181	-0.0202458	0.00748287	-0.0180192	0.0870944	0.082979	0.0720624	0.00127607	0.0248035	-0.0039446	0.137961	0.124952	0.125387				-1	38	38	38	70.7	70.7	70.7	60.955	0	323.31
sp|P63074|IF4E_RAT;tr|A0A1W2Q627|A0A1W2Q627_RAT	0.0517239	-0.00466822	0.0501919	0.194079	0.112297	0.0627979	-0.0670672	-0.0552989	-0.000625648	0.0111009	0.051003	-0.0626322	0.259123	0.0919145	0.0310895	0.0146015	-0.0112953	-0.105614	-0.0104024	0.00745511	-0.0257959	0.159295	0.172905	0.119481	0.121845	-0.062691	0.0569701	-0.00808443	0.0357304	-0.000243425	0.188419	0.0865396	0.100753	0.0364551	-0.187564	-0.0183406				-1	4	4	4	18.9	18.9	18.9	25.053	0	15.584
sp|P63095|GNAS2_RAT;sp|Q63803|GNAS1_RAT	0.0329154	-0.00266181	-0.161708	0.0855422	0.0929566	0.207137	-0.16122	-0.00420788	0.0171633	0.0033678	-0.0360821	0.0189787	-0.0181515	-0.0400683	0.102212	0.0307178	0.0361979	0.182522	0.0463489	-0.00683498	0.360133	0.0426985	0.0383933	0.0615626	-0.0641092	0.0234476	0.0649764	-0.00711985	0.00184964	-0.400356	0.0290669	0.0653527	0.0699697	0.0217322	0.00911692	0.270882				-1	5	4	4	17.3	14.5	14.5	45.663	0	18.937
tr|A0A0H2UHV6|A0A0H2UHV6_RAT;sp|P63100|CANB1_RAT;tr|A0A0G2K4H3|A0A0G2K4H3_RAT	0.157528	0.165884	0.18079	0.150304	-0.0309213	-0.0511403	-0.000123441	-0.0200352	0.0863216	0.0113278	0.0562682	-0.0719253	0.0863633	-0.0901037	-0.0959611	-0.0683924	-0.0241079	-0.0239141	0.0491414	0.0675015	0.130848	0.107619	-0.0131021	-0.0369163	0.0530941	0.082124	0.0100861	-0.0830766	0.0215511	-0.00989456	0.0885722	-0.0713769	-0.104604	-0.0753924	0.0819263	0.0137538				-1	4	4	4	43.1	43.1	43.1	18.208	0	47.643
sp|P63102|1433Z_RAT;tr|A0A0G2JV65|A0A0G2JV65_RAT	0.164774	0.18026	0.190976	0.0520003	0.111151	0.0824648	0.0909867	0.000617728	0.0957188	-0.0461632	-0.0105123	-0.0551696	-0.0635953	-0.0447383	-0.0463526	0.0447732	0.0767359	0.0957928	-0.0925148	-0.0138349	0.00533836	0.0015313	0.0202433	0.06995	0.0227554	0.0992714	0.104223	-0.00682716	-0.00504719	0.0186852	-0.0564666	-0.0492118	-0.0461239	0.156008	0.128199	0.189655				-1	16	13	11	60.4	50.2	43.7	27.771	0	323.31
tr|A0A0G2K5Q2|A0A0G2K5Q2_RAT;sp|P63155|CRNL1_RAT	-0.104809	0.337806	-0.369954	0.277068	-0.0381008	0.0732476	-0.288594	-0.513426	0.234052	-0.3205	-0.14844	-0.222803	0.203084	-0.266797	0.152746	-0.0923891	-0.449487	0.163798	-0.187571	0.152894	-0.27751	0.347204	-0.232475	0.237756	-0.297397	-0.564777	0.0606394	-0.240827	0.220763	-0.156166	0.35194	0.174081	0.186832	-0.25054	-0.678358	0.21257				-1	1	1	1	1.9	1.9	1.9	83.51	0.0010949	1.7843
tr|D3ZCR3|D3ZCR3_RAT;tr|A0A0G2K6P4|A0A0G2K6P4_RAT;sp|P63159|HMGB1_RAT;tr|D3ZXR5|D3ZXR5_RAT;tr|M0R7R5|M0R7R5_RAT	-0.126638	-0.106564	-0.127501	-0.104147	-0.0113249	-0.0027687	0.0578171	0.146419	0.0297192	0.018116	-0.0419306	-0.038256	-0.0628054	-0.0514361	-0.0609644	0.0396098	-0.00446144	0.0942868	0.0523082	0.00732464	0.027904	0.0828268	0.0606331	-0.169731	0.0114225	0.0235869	-0.00262114	-0.023833	-0.0329688	-0.014397	-0.084934	-0.139571	-0.0950407	-0.110352	-0.0288296	-0.0834567				-1	12	12	12	38	38	38	24.677	0	38.41
tr|D4AD70|D4AD70_RAT;sp|P63174|RL38_RAT;tr|D3ZW57|D3ZW57_RAT;tr|D3ZZH2|D3ZZH2_RAT	-0.0418707	-0.13814	-0.0986035	-0.222894	-0.293627	-0.287733	0.0530667	0.0922673	0.0291063	0.110047	-0.0522819	0.0657956	0.0954903	-0.0213189	0.145047	-0.0190542	-0.00602856	0.0659464	-0.040312	-0.0991893	-0.139017	0.0140486	-0.069721	0.00897282	-0.0883188	-0.0611544	-0.00716649	0.0606735	-0.0314267	0.0254952	0.0783981	-0.0757945	0.0570847	0.0865663	0.0956595	0.110397				-1	3	3	3	38.6	38.6	38.6	8.2458	0	14.244
tr|F2Z3T8|F2Z3T8_RAT;sp|P63219|GBG5_RAT	0.0528575	0.0898424	0.0494826	0.0228451	0.116014	-0.0261195	-0.0921061	-0.19827	-0.120093	-0.105303	-0.0214484	0.0154954	-0.125757	-0.0285692	-0.0510537	0.0799922	-0.124982	0.00717495	0.0413854	0.0254752	0.104883	-0.0145184	0.0294006	0.00665188	0.0596297	-0.0836733	-0.0578235	0.087046	0.0452118	0.160091	0.025448	0.0331155	0.070652	0.19652	0.145736	0.155037				-1	1	1	1	13.4	13.4	13.4	7.1872	0	3.4772
sp|P63245|RACK1_RAT;tr|A0A0G2JZE6|A0A0G2JZE6_RAT	-0.0554317	-0.0261347	-0.0836667	-0.170926	-0.0754404	-0.102641	-0.0405503	-0.000617996	-0.000375442	0.0438451	0.0293012	0.0300467	-0.0701571	0.0267431	-0.0154353	0.0330489	0.00171646	0.018913	-0.0635699	-0.0752297	-0.0269916	0.0145904	0.0418045	-0.0195786	0.0584065	-0.00723728	0.118115	0.090864	0.144722	0.119276	-0.07809	-0.00751063	0.0158842	0.056082	0.0589703	0.00861148				-1	8	8	8	21.8	21.8	21.8	35.076	0	61.732
sp|P63255|CRIP1_RAT	0.219416	0.110514	0.0626088	-0.213493	-0.0731758	-0.0790908	-0.008789	-0.0476147	-0.0180032	0.0154045	-0.17763	-0.168178	-0.132845	-0.0826527	-0.13706	0.119747	0.120583	-0.0433537	0.0933472	-0.0435298	-0.073726	0.058758	-0.0367423	-0.0957862	0.163777	0.0721946	0.0734767	-0.0404425	0.0115725	-0.102022	-0.232906	-0.19467	-0.225021	-0.0164629	-0.0466451	-0.0565294				-1	1	1	1	9.1	9.1	9.1	8.5497	0.0054738	1.1194
tr|A0A0G2KB55|A0A0G2KB55_RAT;sp|P63281|UBC9_RAT	0.0844822	0.0530906	0.0996825	0.00977784	0.00885488	0.0964971	0.0972301	0.090179	0.160287	-0.0184621	-0.00410441	0.00510812	-0.0421951	-0.0216476	0.147251	-0.00204559	0.0604458	-0.076199	-0.0377509	0.00614992	-0.172423	-0.10625	0.0305813	-0.00914094	0.0750337	0.0256742	0.0717268	-0.00565691	0.0289102	-0.0795895	-0.0377084	0.022022	0.0740579	0.0474681	0.0992378	-0.02335				-1	5	5	5	27.2	27.2	27.2	17.347	0	9.5091
tr|Q6PDW1|Q6PDW1_RAT;sp|P63324|RS12_RAT;tr|D3ZHB3|D3ZHB3_RAT	-0.0888923	-0.180216	-0.0767565	-0.0514191	-0.0394359	-0.00557423	-0.0590737	-0.0304736	-0.120093	0.0608194	0.062714	0.0651435	0.0689639	0.0217531	0.000941962	0.22669	0.0961303	0.0345774	-0.0527785	-0.0759206	-0.0576169	-0.161115	-0.00329185	-0.0665164	0.0171701	0.0767654	-0.0779435	0.0113413	-0.06137	0.0335037	-0.0599372	-0.0324471	0.0198457	0.0197762	0.0533786	-0.00341572				-1	3	3	3	30.3	30.3	30.3	14.515	0	97.598
sp|P63326|RS10_RAT;tr|F1LT36|F1LT36_RAT;tr|A0A0H2UI18|A0A0H2UI18_RAT;tr|D3ZJY5|D3ZJY5_RAT;tr|D3ZH53|D3ZH53_RAT	0.0605428	0.018354	0.0889464	-0.0744272	-0.088741	-0.0473351	-0.00234684	-0.0135337	-0.0726118	0.0168738	0.0140487	0.0344946	0.0284484	0.0163188	0.0822466	0.117316	0.0535239	0.11425	0.0133209	-0.0377302	-0.0150794	-0.0587432	-0.126976	-0.0181151	-0.0924489	-0.0502818	-0.00560234	0.123742	-0.0199132	0.0393952	0.0190229	0.0304885	0.00035813	0.241809	0.110446	0.210954				-1	9	9	9	48.5	48.5	48.5	18.916	0	52.752
tr|A0A0G2JYA4|A0A0G2JYA4_RAT;sp|P63331|PP2AA_RAT	0.00707182	0.0185142	0.0335787	0.0867988	0.0845316	0.100255	0.0629064	-0.0723495	-0.0322623	-0.019041	0.0205732	0.0127928	0.00355992	0.0627495	0.0704712	-0.058469	0.110324	0.119476	-0.0909767	-0.0827091	-0.0388691	0.014482	-0.0453124	-0.0323634	0.00748416	0.101516	-0.0818635	0.116995	0.0153246	-0.0142613	0.0303175	-0.0422817	-0.114123	-0.0250898	0.15519	0.0727044				-1	6	6	1	24.3	24.3	2.6	35.523	0	29.263
sp|P67779|PHB_RAT	-0.0854726	-0.111327	-0.0895047	-0.0842768	-0.130123	-0.0783274	0.00468197	0.0293589	-0.00388382	0.0650866	0.0806965	0.0919576	0.0131175	0.0376187	0.0382321	0.0932515	0.059124	0.0505678	-0.0400423	-0.0587462	-0.0554465	-0.0587432	-0.00879496	0.00266439	0.0046645	-0.0638298	-0.0175891	0.116063	0.0969869	0.0838611	-0.0111064	-0.0570133	-0.0171187	0.0575807	0.0124945	-0.00734587				-1	14	14	14	58.1	58.1	58.1	29.82	0	204.1
sp|P68136|ACTS_RAT;sp|P68035|ACTC_RAT;tr|A0A0G2K4M6|A0A0G2K4M6_RAT;sp|P63269|ACTH_RAT;sp|P62738|ACTA_RAT	0.00155437	-0.0577252	0.0689568	0.0431002	-0.0436883	0.00168069	0.104136	-0.0132842	0.0120853	0.0374	0.0323102	0.00646719	0.0233561	0.010864	-0.0238633	0.128696	0.0063875	0.0389609	-0.0268828	-0.0679263	-0.100188	-0.0334341	-0.0409082	-0.0214948	0.0695126	-0.00794872	-0.0190229	-0.0510368	-0.0462676	-0.0711716	-0.197651	-0.255968	-0.197706	-0.0174667	-0.142604	0.0622639				-1	17	1	1	35.3	4.2	4.2	42.051	0	4.1112
sp|P68101|IF2A_RAT	-0.0132625	-0.0522934	-0.0632962	0.00876062	-0.0645574	0.0496324	0.108034	0.0099756	0.0611189	-0.0070463	0.0493536	0.0743531	-0.0429739	0.0159985	-0.01925	0.103509	-0.0759853	0.0815256	-0.0503308	0.00209644	-0.0335187	0.0311783	-0.0329248	-0.0657021	0.0560932	0.00212173	0.0083983	-0.00596659	0.0439823	0.0185858	-0.0151143	0.0641366	-0.0126609	0.0574445	-0.0289743	-0.0175389				-1	9	9	9	27.6	27.6	27.6	36.108	0	79.654
sp|P68255|1433T_RAT	0.215372	0.154978	0.184719	-0.0313537	0.0727211	0.0132972	0.162088	0.180078	0.104124	-0.0722421	-0.122553	-0.149012	-0.0961296	0.0522707	-0.0522026	0.0181723	0.106029	-0.0791312	0.0356368	0.00549696	0.0063777	0.147586	0.121745	0.0647534	0.0974386	0.0893269	0.0598249	-0.0926189	-0.0655066	-0.0445982	-0.0878254	-0.0102128	-0.102219	0.051166	0.10109	0.0857852				-1	10	6	6	40.4	26.5	26.5	27.778	0	292.56
sp|Q6P9V9|TBA1B_RAT;sp|P68370|TBA1A_RAT	0.135175	0.0992646	0.307953	-0.0562011	-0.00831805	-0.0659524	0.118531	0.133859	0.053785	-0.048289	0.00238883	-0.129102	-0.0457584	0.0745889	-0.0219486	0.15467	0.0338852	0.0810591	-0.0411219	-0.032222	-0.103267	-0.0318669	0.0589506	-0.00523227	0.0283191	0.0649056	-0.00716649	-0.129144	-0.024403	0.0224578	0.0335086	-0.0852252	0.178249	0.0651868	0.211259	0.0951144				-1	17	2	1	44.6	8.6	4.7	50.151	0	28.855
sp|P68511|1433F_RAT;tr|A0A0G2K2B8|A0A0G2K2B8_RAT	0.0407424	0.0559378	0.0329312	0.042799	0.120006	0.0337686	-0.036874	0.00234608	0.0526997	-0.0271708	-0.0261939	-0.044458	0.00657359	-0.0230731	-0.0375651	-0.0374883	0.0630681	0.0524374	-0.0661773	-0.0359814	-0.102287	-0.0375842	-0.0411338	-0.0736322	-0.0546379	-0.0576143	-0.069526	0.0434522	0.0732549	0.0712798	-0.00355038	-0.00878997	0.0469985	0.107239	0.0858062	0.0669441				-1	16	12	11	60.6	53.7	49.6	28.211	0	297.79
sp|P69736|EDF1_RAT	0.0663923	-0.137148	0.0308116	0.0404179	0.0974761	-0.0103785	-0.0957942	-0.117353	-0.00727495	0.199458	0.193314	0.194293	-0.000108033	0.0625428	-0.0578455	0.158765	-0.0145759	0.213341	-0.275674	-0.0996106	-0.132425	-0.123433	-0.0862646	-0.0324771	-0.0273128	-0.0698494	-0.00375614	0.0893187	0.0619553	0.101192	0.0165011	0.00127158	0.0740579	0.04486	-0.0847837	0.135513				-1	4	4	4	23	23	23	16.369	0	7.7186
sp|P69897|TBB5_RAT	0.16724	0.182565	0.178371	-0.0157916	-0.0319967	-0.000896096	0.0620791	0.0201264	0.0391259	0.0414038	0.0192256	0.000113726	-0.00779778	-0.0227441	-0.00672215	-0.00386433	0.0590712	0.0156078	-0.0544124	-0.0868811	-0.0683818	0.0463063	0.0363642	0.0067625	-0.00127482	0.0488482	0.0430229	0.00211455	0.00458542	-0.0308324	-0.0329115	-0.0357468	0.0012171	-0.0535035	-0.00319394	0.0194459				-1	18	18	4	52	52	16	49.67	0	323.31
sp|P70550|RAB8B_RAT	0.103072	0.0407166	0.167186	0.0341296	0.125407	0.128234	0.0576985	0.0642915	0.0824275	0.146025	-0.00707591	0.0970697	0.0339447	0.0542479	0.0489873	-0.0395217	0.0372903	-0.0345463	0.0432965	-0.129709	0.0346692	0.109851	0.0885262	0.11989	0.0447458	0.138764	0.0371026	-0.0282121	-0.0804504	-0.0610156	-0.0905566	-0.00169707	-0.0350446	0.0261926	0.103731	0.0171717				-1	6	4	3	29	20.3	16.9	23.603	0	38.006
sp|P70580|PGRC1_RAT;tr|A0A0H2UHK2|A0A0H2UHK2_RAT	-0.0950603	-0.0214423	-0.201228	0.00344713	-0.0414412	-0.00470681	-0.0478036	0.00456531	0.183829	0.111423	0.160483	0.120271	0.00140345	0.108434	0.0502725	0.139205	0.148792	0.352341	-0.0624734	-0.0371919	0.131324	-0.0897354	0.0519897	0.040216	-0.0199586	-0.00297564	-0.0044659	0.0886099	0.0363657	0.132841	0.0225184	0.0739723	0.051152	0.107765	0.0481768	0.199843				-1	5	5	5	41.5	41.5	41.5	21.598	0	118.82
sp|P70582|NUP54_RAT	-0.0619109	-0.0632341	-0.141734	0.0027971	-0.00133144	0.0876209	-0.107048	0.0902952	-0.0565184	0.0298068	-0.0114301	0.128617	0.119054	0.00463524	0.0713156	0.0826954	0.102851	-0.131732	-0.0137098	0.0540494	-0.10523	-0.054532	-0.0344955	-0.100544	-0.197889	-0.045117	-0.110508	0.0846727	-0.0307264	-0.178369	0.0479873	0.144336	0.0138992	-0.129418	-0.229873	-0.113292				-1	2	2	2	4.1	4.1	4.1	55.744	0	5.279
sp|P70600|FAK2_RAT	-0.00861588	-0.014305	-0.106506	-0.0234177	0.136289	0.112024	-0.198687	-0.0268178	-0.119549	-0.060037	0.00704139	-0.136958	0.00215858	0.0549756	-0.0849846	-0.145644	-0.0104994	-0.11919	0.0214875	0.0279211	0.0651622	-0.117129	0.0457386	-0.171982	-0.0537412	-0.00411086	-0.0147261	0.00146426	-0.17203	-0.0158726	-0.0754271	0.135099	0.0144666	-0.290387	-0.112599	-0.106519				-1	4	4	4	4.5	4.5	4.5	115.78	0	7.6839
tr|Q5XFV4|Q5XFV4_RAT;sp|P70623|FABP4_RAT;tr|A0A0G2K586|A0A0G2K586_RAT	-0.31773	-0.483461	-0.357628	-0.355928	-0.278401	-0.196014	-0.429192	-0.34634	-0.396597	0.00769444	-0.0295599	0.128513	-0.118117	-0.10315	-0.0886342	0.27455	0.33973	0.0617494	-0.25823	-0.310435	-0.0667415	-0.315023	-0.242813	-0.200812	-0.160064	-0.185866	-0.218051	0.39949	0.568098	0.45431	0.0419377	0.313223	0.171524	0.270056	0.331862	0.193688				-1	7	7	7	54.5	54.5	54.5	14.736	0	54.931
sp|P70645|BLMH_RAT;tr|A1A5L1|A1A5L1_RAT	0.130392	0.177361	0.330089	0.0839625	0.0418029	0.161777	0.102182	0.138694	0.146789	-0.0745271	-0.0581965	-0.0735996	-0.0236308	-0.0525554	-0.0231873	-0.0248059	-0.0285229	-0.0313484	0.0906391	-0.0137025	-0.00182734	0.0828268	0.0759994	0.000111133	0.0451574	0.035099	0.102378	-0.0592078	-0.096265	-0.046573	-0.105984	-0.08566	-0.114774	-0.084906	-0.0706276	-0.0276723				-1	10	10	10	31.7	31.7	31.7	52.322	0	46.56
sp|P80067|CATC_RAT	0.742399	0.594215	0.705738	-0.0265584	-0.118435	0.108413	0.484457	0.324644	0.281557	-0.530226	-0.336891	-0.264058	-0.135809	-0.173005	-0.00260729	-0.240354	-0.244369	-0.186198	0.05988	-0.0131731	0.0698924	0.136877	0.0930546	0.177523	0.194042	0.137735	0.0875337	0.0948967	-0.014156	-0.0769138	-0.244403	-0.22161	-0.0864829	-0.394926	-0.213717	-0.113401				-1	3	3	3	7.6	7.6	7.6	52.235	0	18.538
sp|P80254|DOPD_RAT	0.3859	0.237796	0.344124	0.212671	0.131635	0.237848	0.279396	0.255932	0.315231	-0.051602	-0.205453	-0.100779	0.0137595	-0.0134508	-5.54323e-05	-0.0714714	-0.00630522	0.0308428	0.0144905	-0.0843764	0.0248302	0.198829	0.158248	0.175065	0.0408976	0.0217754	0.0670049	-0.0778045	-0.10179	-0.093992	-0.330928	-0.23707	-0.22928	-0.364756	-0.327273	-0.231792				-1	3	3	3	26.3	26.3	26.3	13.133	0	48.575
sp|P80386|AAKB1_RAT	0.0467952	0.281646	0.11663	0.165735	0.00720831	-0.0502125	0.101377	0.0305693	0.0338804	-0.0495897	0.0547345	-0.160786	0.0362639	0.0397209	-0.130735	-0.268124	-0.205279	-0.0370759	-0.0139748	0.209333	0.019821	0.00458899	-0.0994731	-0.139917	-0.131743	-0.0683198	-0.131645	-0.0618346	0.0293468	-0.101716	0.225772	0.105845	-0.0410894	-0.149494	-0.155071	-0.216541				-1	2	2	2	10.7	10.7	10.7	30.394	0	9.3823
sp|P80432|COX7C_RAT	-0.153119	-0.165784	-0.0166068	-0.0965639	-0.0762885	-0.0925343	-0.0827961	-0.0241763	-0.0709024	0.16969	0.146665	0.154083	-0.0529115	0.0642993	0.0385558	-0.0233519	0.0180992	0.193785	-0.16639	-0.10496	-0.116075	0.0350286	0.0504031	0.0896118	-0.0356331	0.0532205	0.106066	-0.036694	0.0293971	0.118364	-0.122581	-0.0460854	-0.0453255	0.0921614	0.13325	0.160972				-1	1	1	1	14.3	14.3	14.3	7.3746	0	5.0437
sp|P81155|VDAC2_RAT	-0.0320188	-0.103694	-0.0610338	-0.125732	-0.200997	-0.0849799	-0.0453818	-0.0241763	-0.02092	0.10123	0.092597	0.0223415	0.00979558	-0.0379607	-0.0118544	0.13447	0.120431	0.141948	-0.0304965	-0.0512538	-0.0993493	-0.014629	-0.0195313	0.00598809	0.0386939	-0.00553101	0.0611824	0.157747	0.136405	0.140155	0.0519607	-0.00113121	0.0972754	0.192308	0.165088	0.184471				-1	11	11	10	40.7	40.7	37.3	31.745	0	95.79
tr|A0A0G2K064|A0A0G2K064_RAT;tr|A0A0G2K163|A0A0G2K163_RAT;tr|G3V9T9|G3V9T9_RAT;sp|P81718|PTN6_RAT	0.238335	0.170969	0.206347	0.0883754	0.110004	0.0948352	0.0399218	0.0391341	0.0280023	-0.00773571	-0.0113153	-0.0269735	-0.00812367	0.044021	-0.016332	-0.0555129	-0.00221521	-0.050946	-0.0155654	0.0234123	-0.0052271	0.0513843	0.0807745	0.0558011	0.0476253	0.038962	0.0409604	-0.15377	-0.11946	-0.114614	-0.098781	-0.118949	-0.0897719	-0.0181841	-0.0260837	-0.0379809				-1	21	21	21	39.2	39.2	39.2	67.619	0	301.4
sp|P81799|NAGK_RAT	0.168689	0.0277581	0.205384	0.00508652	-0.0191598	0.0888036	0.0104521	0.000988334	0.35128	0.100377	0.00964484	-0.000113755	0.053123	-0.0801394	-0.0838092	0.126027	0.0064058	0.101426	0.016697	0.136883	0.0912331	0.0353489	-0.0302361	0.260198	0.0157703	0.00522796	0.169115	-0.0337266	0.0373011	-0.14627	0.00848569	-0.109662	-0.0762226	-0.198026	-0.0607294	0.235616				-1	4	4	4	17.5	17.5	17.5	37.196	0	113.82
sp|P82808|GFPT1_RAT;tr|A0A0G2KB56|A0A0G2KB56_RAT	-0.100828	-0.0917705	-0.515886	-0.00833052	0.0471744	-0.189817	0.0460312	0.0328664	-0.214955	-0.0852786	0.0293012	-0.467131	0.160715	0.0559107	-0.145864	-0.196165	-0.132393	-0.0892461	0.131216	-0.0454231	0.996735	0.0697482	-0.0508649	0.217734	-0.0279334	-0.106062	0.161541	0.0243727	0.135141	-0.558289	0.176545	0.0236916	-0.0075401	-0.213686	-0.126355	-0.230542				-1	8	8	8	17.8	17.8	17.8	76.826	0	37.352
sp|P82995|HS90A_RAT	0.0886039	0.108977	0.115655	0.00443722	0.0509435	-0.0190633	0.0333043	0.0182971	0.0159264	0.00450756	0.0663067	0.00386107	0.0144012	0.0432878	-0.00828218	0.0444178	0.0666682	0.0539349	-0.0667268	-0.0271354	-0.0194358	0.0573914	0.0789079	0.0366453	0.0260963	0.0806524	0.0445336	-0.0638391	-0.0219996	-0.0246386	-0.0617422	-0.0334883	-0.115892	0.0784016	0.104919	0.095788				-1	35	21	21	48.3	33.7	33.7	84.814	0	248.29
sp|P83565|RM40_RAT	0.0404611	-0.053584	-0.0570972	-0.0638011	-0.0928443	-0.158256	0.0632608	-0.14387	0.00225023	0.132221	0.0635858	0.053247	-0.0174954	0.0149303	-0.0503647	0.0445599	-0.0413578	0.0957586	0.0905159	0.0294636	-0.0638754	-0.162707	-0.1861	-0.160759	-0.154176	-0.225136	-0.0371812	0.220432	0.102329	-0.0210066	0.0304564	-0.00509737	-0.0630089	-0.00760239	-0.27274	-0.0727283				-1	2	2	2	12.1	12.1	12.1	24.397	0	6.5666
tr|A0A0H2UH99|A0A0H2UH99_RAT;sp|P83732|RL24_RAT	-0.0445914	-0.0497531	0.138417	-0.0799256	-0.128583	-0.164619	-0.0696553	0.0515888	-0.0652625	0.042181	-0.0103976	0.0794202	0.0173924	-0.0048669	0.0730026	-0.0544083	-0.0259396	-0.0811214	-0.0357321	0.0308761	0.0530171	0.0839631	0.121845	0.0469006	0.117414	0.159317	0.11459	0.0120891	-0.0158011	-0.0266034	-0.0436319	-0.0177769	0.0639529	0.000637562	0.00925784	-0.121428				-1	7	7	7	30.1	30.1	30.1	17.676	0	21.404
sp|P83868|TEBP_RAT;tr|Q5PQL9|Q5PQL9_RAT	0.154331	0.326204	0.109277	-0.12203	0.0162947	0.00492641	0.0271407	0.087739	0.0656689	-0.0681623	0.0266212	-0.0528087	-0.120111	0.0318216	-0.0647855	-0.165678	-0.023137	-0.0382392	-0.0049942	-0.010793	0.102941	0.0623259	0.124763	0.0702676	-0.00809284	0.058939	-0.0484678	-0.0958198	0.0310586	-0.0619615	-0.188942	-0.017634	-0.00725209	-0.15135	0.0339819	-0.040614				-1	4	4	4	22.5	22.5	22.5	18.721	0	32.435
sp|P83883|RL36A_RAT;tr|F8WFR5|F8WFR5_RAT	0.0617909	-0.0798497	0.0655382	-0.0500213	0.0270261	-0.141586	0.13941	-0.0514517	0.059439	0.0845117	0.102811	0.0845769	0.0656651	0.102211	-0.0116308	0.294942	0.0957007	0.0582249	-0.13496	-0.00328207	0.120206	-0.0123091	-0.00879496	0.0841711	0.219436	-0.0382545	0.146401	-0.00942914	-0.020226	0.147129	0.00283406	-0.0784187	-0.0923351	0.242408	0.00813027	0.151154				-1	4	4	4	24.5	24.5	24.5	12.441	0	5.3993
sp|P84082|ARF2_RAT	0.00231299	-0.0453742	0.0702707	0.087456	-0.296855	0.630083	0.0907549	0.172422	0.326251	-0.434318	0.0181018	-0.253582	-0.0409722	-0.0599647	0.444281	-0.146963	0.0418656	-0.0716008	0.0591246	0.0168174	0.00260662	0.0401464	-0.215322	0.224883	0.215418	0.0898589	0.169618	-0.0747335	0.11912	-0.142671	-0.231723	-0.126906	0.439784	0.150656	-0.091053	0.155425				-1	8	2	2	54.7	9.9	9.9	20.746	0	2.3547
sp|P84083|ARF5_RAT	0.0383143	0.089944	0.172726	-0.0740843	-0.0734689	0.000801265	0.0165652	0.017809	0.0902053	-0.0675633	-0.0415791	-0.0126779	-0.0430852	-0.00877222	-0.0112956	-0.00338636	-0.0286166	-0.00528313	-0.0661773	-0.0680637	-0.0474709	-0.079292	-0.0117753	0.0965917	-0.0436953	-0.0800926	0.00515768	0.00165249	0.00663394	0.0661426	-0.0192771	0	0.00949455	0.0379743	-0.0387582	-0.0114899				-1	8	8	4	56.7	56.7	27.8	20.529	0	61.129
tr|A0A140TAH5|A0A140TAH5_RAT;sp|P84092|AP2M1_RAT	0.0826902	0.0246421	0.0349953	-0.118826	-0.141719	-0.0342239	0.0529477	0.0363651	0.10645	-0.000285819	-0.0143018	0.033384	-0.0681176	-0.0648126	-0.0555396	-0.0434463	-0.0602521	-0.0214444	0.00785077	-0.150241	-0.0897392	-0.0690384	-0.00274274	-0.00278077	0.0328933	0.0114204	-0.0495809	0.0276542	0.0368669	0.102741	-0.0997535	-0.0486269	-0.111273	-0.0303052	0.0479025	0.0552154				-1	5	5	5	11.3	11.3	11.3	49.526	0	8.4103
sp|P84100|RL19_RAT;tr|F1M5A9|F1M5A9_RAT	-0.0498235	-0.0764808	-0.0272255	-0.256187	0.00163934	-0.0771994	0.133009	0.0362447	-0.0181299	0.10123	-0.0304899	0.0174066	0.0157907	-0.0894144	-0.0621212	0.147157	0.0765443	0.0479534	0.12377	0.0227671	0.00494836	-0.110852	0.0345461	-0.0636102	0.00973599	0.0539024	-0.0818186	0.135192	-0.0406513	0.0506692	-0.109392	-0.0896854	-0.0588997	0.0808156	0.046942	0.0237004				-1	3	3	3	17.3	17.3	17.3	23.466	0	70.962
sp|P84586|RMXRL_RAT;tr|A0A0A0MXW9|A0A0A0MXW9_RAT;tr|A0A0G2K8K9|A0A0G2K8K9_RAT;sp|D4AE41|RMXL1_RAT;sp|Q4V898|RBMX_RAT	-0.0656535	-0.0882395	-0.0896191	-0.0609666	-0.0693878	-0.0283296	0.0544934	0.0196389	0.0676999	-0.0354639	-0.126276	0.00215891	-0.0378642	-0.0598522	0.035098	-0.00704791	-0.0556819	0.0200673	-0.060146	-0.0824313	-0.035389	-0.0294077	0.0158055	-0.0672148	-0.0538147	-0.087308	-0.0236203	0.055654	0.0240981	0.0136895	0.0138343	0.0619718	0.0104903	0.0266101	-0.0117459	0.0705127				-1	16	16	16	39.2	39.2	39.2	42.203	0	58.947
sp|P84817|FIS1_RAT	-0.196124	-0.176299	-0.182125	-0.156141	0.0545687	-0.197053	-0.0665502	-0.0905247	0.0916151	-0.12873	-0.229545	-0.120546	-0.05594	-0.0172702	-0.17484	-0.0489738	-0.0978559	0.244241	-0.146155	-0.223324	-0.0162661	-0.190037	-0.123271	-0.282587	-0.0937325	-0.106001	0.226865	-0.0299604	-0.302142	-0.196257	-0.0122504	0.279384	-0.181196	-0.0690747	-0.0931539	0.146219				-1	1	1	1	9.9	9.9	9.9	16.994	0	21.17
tr|A0A1B0GWQ1|A0A1B0GWQ1_RAT;sp|P84903|STIM1_RAT;tr|A0A0G2K5C8|A0A0G2K5C8_RAT	0.191293	-0.305316	0.222707	0.261625	0.0330578	-0.0366883	0.0218019	-0.0400983	-0.0291949	-0.0379259	-0.278831	0.0569684	0.148586	-0.00844634	0.00149587	0.0796627	-0.179608	0.000466093	0.138982	-0.251871	0.175884	0.2205	0.111737	0.159131	-0.185954	-0.172324	-0.058413	0.0134817	-0.204526	-0.0281087	0.365105	0.28925	0.266635	-0.383048	-0.0539718	-0.0341729				-1	2	2	2	3	3	3	62.203	0	4.478
sp|P85108|TBB2A_RAT;sp|Q3KRE8|TBB2B_RAT	0.25316	0.200234	0.102254	0.0317644	0.0243964	0.0303563	0.0395618	0.0190291	-0.0372607	0.0533489	0.0924902	0.0431288	-0.0308954	-0.0356348	-0.0622369	0.0433507	-0.0463569	-0.083037	-0.0151677	0.00784634	0.0057281	0.0181611	0.0300448	0.132515	0.0961148	0.135546	-0.0547031	-0.0483056	0.0481816	0.0251324	-0.132482	-0.199028	-0.0906258	0.0616603	0.100296	-0.0389567				-1	17	4	3	45.8	10.8	8.1	49.906	0	36.224
sp|P85515|ACTZ_RAT	-0.0416287	-0.0278798	-0.00691134	-0.0597374	0.060175	-0.120606	-0.0172572	-0.0236738	-0.0422766	0.0118947	-0.00719035	-0.0127925	-0.0184797	0.0486216	-0.0601552	0.0512988	-0.0138338	0.0394945	0.0319199	0.025604	0.0391194	-0.00361586	-0.0106708	-0.172984	-0.005248	-0.090379	-0.0114406	-0.0474908	0.0871956	-0.0336473	0.0303175	0.136128	0.0290003	-0.0201948	-0.0584684	0.0370908				-1	9	9	6	31.9	31.9	22.9	42.613	0	128.31
sp|P85834|EFTU_RAT	0.0146999	0.0315556	-0.0146336	-0.0445876	-0.078705	-0.104093	0.0680955	0.0165878	-0.0549579	0.0731489	0.0524309	0.0307148	0.0557232	0.0120422	-0.0312076	0.0474367	0.00516176	0.0402414	-0.115215	-0.019805	-0.0748246	-0.0417462	-0.0507514	0.0325228	0.0101579	-0.0496809	-0.0563066	0.00848234	0.0711684	0.114649	0.0241932	0.0299348	0.0590112	0.139634	0.0581532	0.0674936				-1	16	16	16	41.2	41.2	41.2	49.522	0	127.4
sp|P85968|6PGD_RAT;tr|A0A0G2K7Q8|A0A0G2K7Q8_RAT	0.23125	0.229516	0.203815	0.0494544	0.0904299	0.0718727	0.0751417	0.0185412	0.0793518	-0.0720019	-0.0729703	-0.0551696	-0.0291309	-0.0343072	-0.00572014	0.00151174	-0.0198368	0.0414496	0.0163078	0.041108	0.00871333	0.0877783	0.152047	0.153946	0.146101	0.120781	0.173766	-0.0455088	-0.0264436	-0.0321018	-0.0752926	-0.0690916	-0.0383654	0.0703252	0.0462556	0.0446471				-1	19	19	19	40.4	40.4	40.4	53.236	0	323.31
tr|A0A0G2K9A2|A0A0G2K9A2_RAT;sp|P85970|ARPC2_RAT;tr|A0A0G2K905|A0A0G2K905_RAT	0.145709	0.10459	0.121544	-0.0614198	-0.0360685	-0.0407726	0.094343	0.146195	0.0125816	-0.0989236	-0.0794516	-0.0291766	-0.0399725	-0.167781	0.0153818	0.00714143	-0.0204329	-0.0340222	-0.0117244	-0.0493529	-0.0572098	0.0190254	-0.0287818	0.0251158	-0.0396586	-0.118763	-0.0148692	0.0538063	0.0240645	-0.0608056	-0.0464123	-0.0253811	-0.0475445	0.0735612	0.0317643	0.0318904				-1	11	11	11	44.7	44.7	44.7	34.347	0	84.376
sp|P85971|6PGL_RAT;tr|G3V8D5|G3V8D5_RAT	0.215885	-0.0214973	0.175726	0.105158	0.129798	0.160793	0.0354733	-0.0594138	-0.0386737	-0.118023	-0.0821005	-0.0604962	0.0494747	0.0818501	-0.071526	-0.00434233	-0.0507455	-0.041697	0.0767729	0.0178538	0.0503743	0.0465183	0.10023	0.0345855	0.0526848	0.0559464	0.102642	-0.050593	-0.0736715	-0.117161	0.0138343	-0.0206418	-0.0292442	-0.0312174	0.135446	0.0241251				-1	9	9	9	58	58	58	27.234	0	118.82
tr|R9PXU6|R9PXU6_RAT;sp|P85972|VINC_RAT;tr|A0A0G2K8V2|A0A0G2K8V2_RAT	-0.0141389	-0.0990516	-0.0333338	-0.00627258	-0.0179372	0.0532418	-0.072767	-0.0121621	-0.011809	0.0459501	0.00227517	0.0655783	-0.0171674	0.0292845	0.0132964	-0.0289337	0.0290864	0.0341312	0.0321766	0.00719415	-0.00915997	0.0329977	0.0776621	0.0382694	-0.0168039	0.0549929	0.0611824	0.0390895	-0.00558042	-0.0150921	-0.036675	0.0256368	-0.0739742	0.0525331	-0.03563	0.0611607				-1	37	37	37	40.4	40.4	40.4	116.57	0	284.09
sp|P85973|PNPH_RAT	-0.0347764	0.107622	-0.077342	-0.0375017	0.0919115	-0.0105684	-0.0135151	-0.203811	0.0883237	0.0348362	-0.0411104	-0.0646525	-0.0664201	-0.0964388	-0.0629315	-0.0484807	-0.103035	0.059348	-0.0280863	0	0.0696438	-0.105308	-0.0640956	-0.192026	-0.0652938	-0.459463	-0.110233	-0.0653802	-0.101716	-0.0421076	0.459728	0.255666	0.221522	-0.148896	-0.0506489	-0.12684				-1	8	8	8	37.4	37.4	37.4	32.302	0	30.803
sp|P86182|CCD22_RAT	0.0783803	-0.0782499	0.0996156	0.16269	0.0105302	0.169902	-0.000246882	-0.00507574	-0.054698	-0.014185	0.0133721	0.0423561	0.0344722	0.0493522	0.00392991	-0.119259	-0.0501748	-0.0703336	-0.00934552	0.0354894	0.106216	0.130093	-0.0315799	0.0435621	0.0327549	-0.0797784	-0.20546	-0.0562117	0.00552473	0.0220942	0.0938982	0.0695343	0.0824702	0.0151556	-0.00504252	0.00273245				-1	7	7	7	12.6	12.6	12.6	70.854	0	14.858
sp|P86252|PURA_RAT;tr|F1LPS8|F1LPS8_RAT	-0.018034	-0.220759	0.000358135	0.0144386	-0.05826	-0.0787588	-0.0719884	0.0182971	0.0436243	-0.0129158	-0.15375	-0.127238	-0.0472085	0.00183436	-0.0287177	-0.113972	-0.0614401	-0.0438435	0.145046	0.107608	-0.214213	0.105281	0.134581	0.0658154	-0.101869	0.0560826	0.131229	-0.0522799	-0.120261	-0.18805	0.0763816	-0.136197	-0.0717895	-0.0931065	-0.0609808	-0.0568737				-1	3	3	3	42	42	42	15.322	0	40.603
sp|P97519|HMGCL_RAT	-0.208379	-0.239559	-0.0821494	-0.0631204	-0.0752121	-0.172355	-0.0695258	-0.041624	-0.150739	0.0256584	0.083063	0.0919576	-0.014983	0.148338	0.0228205	0.0381644	0.0270327	0.0748421	0.0221338	-0.019672	0.0754739	-0.199556	-0.120647	-0.11913	-0.0198151	-0.124491	-0.0524406	0.0528486	0.0198786	0.0615824	0.00212611	0.145359	0.0568095	0.0443104	-0.049093	-0.0643653				-1	8	8	8	34.8	34.8	34.8	34.191	0	71.992
tr|Q66HP8|Q66HP8_RAT;sp|P97521|MCAT_RAT	0.00133762	-0.217464	-0.153917	-0.116672	-0.257589	-0.111273	-0.0515079	-0.167548	-0.295873	0.00108545	0.0417421	0.0135815	0.0691698	-0.0811671	0.0317402	0.0494399	-0.0750176	-0.308022	0.0294797	0.0521535	0.0172455	-0.0532824	-0.194353	-0.0119393	-0.142673	-0.208979	-0.230177	0.124732	0.226443	0.154507	0.185927	-0.0107822	0.0421373	-0.0392485	0.0393732	-0.321764				-1	4	4	4	16.3	16.3	16.3	33.071	0	11.858
sp|P97531|CIP4_RAT	0.107645	0.0549663	0.164025	-0.269324	0.161827	0.0414246	-0.207638	-0.216807	0.117795	0.176684	-0.0423996	-0.0281326	-0.222435	0.0279085	-0.0363141	-0.508965	-0.267748	-0.0660792	-0.0590521	0.0996755	-0.00824134	-0.239075	0.0858436	0.00111073	-0.190891	-0.231054	-0.0674626	0.0320012	0.0173749	0.0980595	-0.257428	0.279035	0.0153173	-0.2735	-0.313729	-0.0743189				-1	2	2	2	5.1	5.1	5.1	62.798	0	4.1585
sp|P97532|THTM_RAT	-0.0636486	-0.0404337	-0.0367468	-0.0109695	0.166798	0.126652	-0.129013	0.046213	-0.0723488	0.0887095	0.0311964	0.0995129	-0.0421951	0.0362506	0.036936	-0.155065	0.0763876	-0.0195162	-0.0191507	-0.000787124	0.0494922	-0.119267	0.0300448	0.0541967	-0.0681853	0.0435017	-0.0357584	-0.0144567	-0.0419034	0.112756	0.0527814	0.137671	0.0174417	-0.230548	-0.0323345	-0.102371				-1	5	5	5	23.9	23.9	23.9	32.94	0	17.715
sp|P97536|CAND1_RAT	0.05134	0.057186	0.0404559	0.0818975	0.0258866	0.0693883	0.0203424	0.0460933	0.059439	0.00245525	-0.0648498	-0.0578896	0.0152565	-0.0604151	-0.0201489	-0.11713	-0.0531448	0.0818365	-0.0274176	-0.0270017	-0.068245	0.0291419	-0.0216436	-0.00835836	-0.00823508	0.0356516	0.0699748	-0.0399844	-0.0706088	-0.0523919	0.00481461	-0.0735468	-0.0799424	-0.0510199	-0.0302044	0.0780327				-1	17	17	17	16.5	16.5	16.5	136.36	0	80.788
tr|F1LS29|F1LS29_RAT;sp|P97571|CAN1_RAT	0.13973	0.0651698	0.123551	-0.0528182	-0.01262	-0.131428	0.0511621	-0.0209127	0.00773627	-0.137001	-0.0681881	-0.138709	0.027495	-0.0896442	-0.127341	-0.026971	-0.0203398	-0.00475113	0.0317916	0.121416	0.0674048	0.0153485	0.0562125	-0.0444601	0.0205238	0.0925165	-0.0044659	-0.0301179	-0.0399111	-0.102202	0.00961337	-0.015775	-0.0464642	-0.0352055	-0.0351649	-0.0232622				-1	9	9	9	16.3	16.3	16.3	82.099	0	43.094
tr|F1M981|F1M981_RAT;sp|P97573|SHIP1_RAT	-0.00034368	-0.00874369	-0.0176943	-0.0435	0.260071	-0.122726	-0.0222617	0.0464524	-0.0280462	-0.0388649	-0.0784897	-0.0503336	-0.0363127	0.0377239	-0.0200366	0.0400914	-0.0353778	0.186495	0.0278076	0.122621	0.0212356	-0.0807958	0.0958263	-0.129061	-0.101094	-0.049388	-0.16015	-0.019971	-0.101385	0.0223255	0.115925	0.24103	0.162209	0.0179577	0.0641333	0.296309				-1	4	4	4	6.1	6.1	6.1	133.6	0	10.964
sp|P97576|GRPE1_RAT;tr|A0A0G2JZA2|A0A0G2JZA2_RAT	-0.176248	-0.254279	-0.158587	-0.14579	-0.126132	-0.037172	-0.13985	-0.21166	-0.0578202	0.173749	0.158852	0.12445	0.030882	-0.036631	0.204073	0.121366	0.0357321	0.0149205	-0.0544124	-0.131576	-0.11184	0.0114452	-0.107953	-0.0673312	-0.169364	-0.00482076	-0.097227	0.113753	-0.0596901	0.0952656	0.0551043	0.0246645	0.168978	-0.0676035	0.0229992	-0.00627559				-1	6	6	6	26.3	26.3	26.3	24.297	0	16.887
sp|P97615|THIOM_RAT	-0.155796	-0.308911	-0.0891808	-0.109609	-0.0870964	-0.104397	0.0413616	-0.0844846	0.00599299	0.108669	0.1119	0.118282	-0.0574004	-0.00172859	0.0766863	0.117738	0.0515579	0.0104814	0.0298651	-0.0183433	-0.14564	0.0452461	0.125768	-0.0139576	-0.0106578	0.0192634	0.0151379	0.0408228	0.0504506	0.104334	0.0225184	-0.0589408	0.00636041	0.107897	0.129366	-0.0111416				-1	3	3	3	28.3	28.3	28.3	18.232	0	42.712
tr|A0A0G2JUW8|A0A0G2JUW8_RAT;sp|P97629|LCAP_RAT;tr|A0A0G2JYN3|A0A0G2JYN3_RAT;tr|A0A0H2UHK5|A0A0H2UHK5_RAT	-0.066335	-0.322308	-0.817063	-0.0101102	-0.0713862	-0.270323	0.073266	-0.0517079	-0.232884	-0.000857487	-0.253002	-0.126493	0.06091	0.108534	-0.15164	-0.208399	0.0789985	-0.162436	-0.0630214	-0.159308	0.880599	0.115418	0.0832596	0.520694	0.0114225	0.0463831	0.358451	-0.0916326	-0.239572	-0.574119	0.158104	0.0318717	0.00436242	-0.0261862	0.232777	-0.0217269				-1	5	5	5	8.2	8.2	8.2	116.98	0	51.27
tr|Z4YNI9|Z4YNI9_RAT;sp|P97636|IL18_RAT	0.369196	0.465118	0.393086	0.0726349	0.101376	0.0158177	0.000246704	0.073129	-0.0349516	-0.0267051	-0.0187931	-0.0202691	-0.00899291	0.0300249	0.0197621	0.201115	-0.05918	0.139162	-0.0423372	-0.00907658	-0.109024	0.0213995	0.0915124	-0.0045633	0.0695126	0.136319	-0.0389689	-0.0636062	-0.114683	-0.098819	-0.106411	-0.0840261	-0.19958	0.105264	0.0103844	-0.0161116				-1	3	3	3	19.1	19.1	19.1	22.313	0	11.844
tr|B2GUV0|B2GUV0_RAT;sp|P97694|CYH1_RAT;tr|F1LQP0|F1LQP0_RAT;tr|F1LSU6|F1LSU6_RAT;sp|P97696|CYH3_RAT;sp|P63035|CYH2_RAT;tr|A0A0G2K9V4|A0A0G2K9V4_RAT	0.310223	0.0238797	0.0785369	0.237224	0.0311661	-0.122008	-0.102801	-0.066773	-0.037646	-0.00498046	0.0314192	-0.0781542	-0.011386	0.023135	-0.0615427	-0.0645721	-0.0659518	-0.0947207	0.0190295	0.0872622	-0.0731768	-0.136967	-0.115888	-0.0423988	-0.0893879	-0.123921	0.0264401	0.0891899	0.0347772	-0.0248606	-0.000567412	-0.00538113	0.0157425	-0.0157464	-0.0161842	-0.289598				-1	2	2	2	5.8	5.8	5.8	46.216	0	4.5769
sp|P97710|SHPS1_RAT	0.240939	0.161989	0.214396	0.118508	0.0311964	0.110118	0.118644	0.0827299	-0.0131971	-0.14785	-0.262215	-0.139085	-0.0408611	-0.0911385	-0.012078	-0.0792946	-0.16378	-0.131351	0.209326	0.195658	0.193558	0.0654668	0.0180802	0.0844856	0.0805337	0.133612	0.116027	-0.0763765	-0.14652	-0.173799	-0.138731	-0.100071	0.00935221	0.135641	0.0259268	0.0953839				-1	10	10	1	29.5	29.5	4.5	55.69	0	146.36
sp|P97829|CD47_RAT;tr|A0A0G2JTH4|A0A0G2JTH4_RAT	-0.309114	0.107153	0.115787	-0.0328922	-0.27259	0.0735911	-0.0543244	-0.108133	0.119408	-0.255376	-0.00136679	0.0383753	-0.0464275	-0.208117	0.00669113	-0.046889	-0.164994	0.172079	-0.13678	0.0473394	0.0100094	0.0247381	-0.197684	0.0324141	-0.0444982	-0.0640518	0.0180765	-0.196126	-0.143337	-0.0423667	-0.0769225	-0.283437	-0.0573188	-0.0220644	-0.0705382	0.114392				-1	3	3	3	10.9	10.9	10.9	32.995	0	7.9381
sp|P97852|DHB4_RAT;tr|Q6IN39|Q6IN39_RAT	-0.0914527	-0.166735	-0.146147	-0.0360854	-0.0363065	-0.0927689	0.00898114	-0.0181568	-0.0115567	0.0348362	0.0596586	0.0280406	0.0776898	0.0101137	-0.0177902	0.0983123	0.0800589	0.0540758	-0.0300945	0.0312612	0.0199497	0.0095984	-0.0085744	0.00133282	0.0548672	-0.0162278	0.0329579	-0.0194672	-0.0189057	-0.0159065	0.0612351	0.0560018	-0.0122275	0.0661347	0.0799154	0.103178				-1	8	8	8	15.1	15.1	15.1	79.427	0	102.73
tr|F1LMD9|F1LMD9_RAT;sp|P97874|GAK_RAT	-0.0680213	-0.10538	-0.0843691	0.138233	0.125123	0.117583	-0.272218	0.0798096	0.0420453	-0.08722	-0.151725	0.0336061	0.0211226	0.0444399	-0.0146512	-0.233337	-0.0163769	0.0280488	0.0239415	0.059848	0.137622	-0.0759429	-0.0632937	0.00687313	-0.20728	0.0615185	-0.00787793	-0.104157	-0.144605	-0.000545621	-0.026815	-0.0427475	0.0372598	-0.295089	-0.0691988	-0.1035				-1	5	5	5	4.1	4.1	4.1	143.71	0	13.545
sp|P97878|EXOC5_RAT	0.0844822	0.172426	-0.322113	-0.0454358	0.0562067	0.0145425	-0.0788805	-0.259914	-0.125251	0.109835	0.13624	-0.220352	-0.019574	0.0138613	-0.0630473	0.00706835	-0.22713	-0.214094	0.110706	0.118762	-0.191038	-0.00867146	0.0748552	0.0139338	-0.00908982	-0.155247	-0.245333	-0.0354818	-0.00118298	-0.163552	-0.0251253	0.097414	-0.0826096	-0.01503	-0.19091	-0.191603				-1	5	5	5	8.1	8.1	8.1	81.736	0	5.9824
sp|Q00238|ICAM1_RAT	-0.455587	-0.561668	-0.39774	-0.19777	-0.266347	-0.341382	-0.126317	0.0870412	-0.049898	0.0990975	0.134582	0.230508	0.166404	0.141992	0.0844439	0.117637	0.109132	0.213924	-0.19224	-0.443679	-0.172967	-0.155741	-0.184978	-0.332859	-0.272472	-0.26231	-0.184749	0.103949	0.0498215	0.265737	0.258631	0.163771	-0.0225211	0.0940215	0.0451566	0.12301				-1	4	4	4	8.4	8.4	8.4	60.141	0	40.619
tr|D3ZB30|D3ZB30_RAT;tr|A0A0G2JTV1|A0A0G2JTV1_RAT;sp|Q00438|PTBP1_RAT;tr|Q6P736|Q6P736_RAT	-0.035147	-0.0390992	0.0102608	0.0215926	0.0107607	-0.0564911	-0.000864148	0.0421379	-0.0145868	0.0476099	0.0173146	-0.00569695	-0.0240701	-0.054124	-0.0139795	-0.0082828	0.0551691	0.0352019	0.0610124	0.0249598	-0.0786766	-0.063996	-0.087545	-0.052274	-0.00198347	-0.0275381	-0.0287375	0.080109	0.0135262	0.0595061	0.0523712	0.0573608	-0.00509418	0.0365933	0.0443318	0.0401741				-1	14	14	12	39.8	39.8	36.6	56.935	0	153.17
tr|A0A0H2UHR5|A0A0H2UHR5_RAT;sp|Q00972|BCKD_RAT	0.0415334	-0.118747	-0.273506	0.23959	-0.207176	0.365687	-0.112108	-0.231779	-0.104136	0.122594	0.0337567	0.177096	-0.197266	-0.0840048	0.147151	-0.334236	-0.319455	-0.127133	-0.0845629	-0.0129084	0.0878005	-0.0817221	-0.219883	-0.111667	-0.0301291	-0.215176	-0.0888322	0.0189205	0.0384362	0.0319777	0.0201424	-0.193043	0.640762	-0.344946	-0.204909	-0.205294				-1	1	1	1	4.2	4.2	4.2	46.213	0	2.3879
sp|Q01460|DIAC_RAT	0.356116	0.423648	0.247387	0.0290306	0.190586	0.143539	0.1688	0.136222	0.100628	-0.451517	-0.47438	-0.445615	-0.193309	-0.147547	-0.215848	-0.298398	-0.226421	-0.353113	0.217925	0.315357	0.0746071	-0.10049	0.224755	-0.129182	-0.0341682	0.0310871	-0.264193	-0.354769	-0.0422916	-0.311297	-0.124961	-0.146892	0.230952	-0.176917	-0.104192	-0.132384				-1	4	4	4	13.6	13.6	13.6	41.531	0	14.617
sp|Q01986|MP2K1_RAT;tr|A0A0H2UHI2|A0A0H2UHI2_RAT	0.0440088	0.044183	-0.025821	0.00891482	0.0477284	0.0507101	-0.0338387	-0.045445	-0.0263888	-0.105426	0.00386566	-0.0321966	-0.0429739	-0.0330916	0.0272873	0.0732469	-0.0368091	0.0235601	0.0954365	0.0454348	-0.00104378	0.0482127	0.0621036	0.0677252	0.00720239	0.0278974	0.0590098	-0.0124677	-0.0235841	-0.0471972	-0.0671561	-0.0975279	0.0675113	0.202937	0.0745393	0.0238421				-1	10	10	10	29.8	29.8	29.8	43.465	0	105.5
tr|G3V7J0|G3V7J0_RAT;sp|Q02253|MMSA_RAT	-0.0500294	-0.0349371	-0.0752839	0.0804606	0.0349622	-0.0123586	-0.024143	-0.0402254	-0.097562	0.0585164	0.0324215	-0.0216538	0.057904	0.0667755	-0.0147632	-0.044637	-0.0341923	0.0309323	0.0897764	0.0348496	-0.00929126	0.0687051	0.0697472	0.00233167	-0.0260004	-0.0386615	-0.121492	0.0116302	0.0617911	-0.0154314	0.0792039	0.0856075	0.0752821	-0.0548425	0.00728406	0.0460421				-1	12	12	12	29	29	29	57.747	0	82.389
sp|Q02589|ADPRH_RAT	0.217395	0.220956	0.0443339	-0.0607886	-0.242391	-0.106104	-0.0291716	0.0524233	0.0449589	-0.14861	-0.134501	-0.120423	-0.0455355	-0.209211	-0.0985699	0.0830762	-0.0156155	-0.0452198	-0.0286217	-0.00328207	-0.0119193	0.00327939	-0.251525	0.00166589	0.0646473	0.0238654	0.085534	-0.0214833	0.0331536	0.0352572	-0.105739	-0.261855	-0.100129	-0.396193	-0.209858	-0.166196				-1	5	5	5	19.6	19.6	19.6	39.961	0	12.724
tr|D3ZZR3|D3ZZR3_RAT;sp|Q02765|CATS_RAT	0.608965	0.560748	0.52015	0.174696	0.243436	0.244894	0.348003	0.344344	0.243172	-0.67075	-0.591569	-0.738995	-0.314199	-0.233157	-0.314823	-0.282167	-0.340783	-0.452964	0.122203	0.115134	0.181876	0.0841696	0.0309032	-0.0249954	0.101403	0.0590749	0.035308	-0.351158	-0.309111	-0.482605	-0.364519	-0.390808	-0.252846	-0.199116	-0.24877	-0.334126				-1	1	1	1	4	4	4	36.597	0	12.527
sp|Q02874|H2AY_RAT;tr|A0A140TAB4|A0A140TAB4_RAT	-0.125039	-0.0889872	-0.00574219	-0.00173058	-0.00964159	-0.148677	-0.0544526	0.0257216	0.00349895	0.0271174	0.0113402	-0.0572978	0.0547878	0.00506562	-0.0111839	-0.0117349	-0.00946355	-0.0505673	-0.00815748	0.0402156	0.0138904	-0.0714512	-0.0818498	-0.112628	-0.0761333	-0.0277401	-0.0555267	0.012344	0.0190671	0.0170937	0.0548312	-0.0252372	0.00279054	-0.128767	-0.0886988	-0.149973				-1	9	9	9	28.8	28.8	28.8	39.503	0	64.328
sp|Q03344|ATIF1_RAT	-0.0810086	0.0215369	0.0601889	0.152957	-0.343253	0.0492831	0.189402	-0.0531175	0.242749	0.150459	0.106094	-0.0113018	0.0355264	0.0379341	0.102212	-0.0309177	-0.0355284	0.00911973	-0.172543	-0.00564964	-0.126148	0.00698695	-0.0100085	-0.0588567	-0.0309824	-0.0378911	0.0905945	0.0765711	0.123563	-0.0616461	0.0907049	0.0203507	-0.0295074	-0.0144574	0.015163	0.0614365				-1	7	7	7	37.4	37.4	37.4	12.248	0	9.4967
sp|Q03555|GEPH_RAT;tr|F1MA86|F1MA86_RAT;tr|M0R423|M0R423_RAT	-0.0496737	0.199606	0.0122332	-0.0519818	-0.0546716	0.0191559	0.00652601	0.0152434	-0.0205391	-0.0192727	0.110002	0.00952047	-0.0377533	0.0128985	-0.02917	-0.00756387	-0.0527827	-0.0295935	-0.00118119	-0.0647683	0.0226488	-0.072947	-0.0403446	0.0701618	0.042823	0.0290076	0.0390328	-0.0327798	-0.186135	-0.0454813	-0.102233	-0.101435	-0.0614684	-0.0743922	-0.0571696	0.00746623				-1	5	5	5	9.1	9.1	9.1	83.265	0	53.508
sp|Q04462|SYVC_RAT	0.050467	0.0107326	0.00413096	0.0722218	-0.000232164	0.0151025	0.0275039	-0.0347714	0.0494392	-0.068402	0.0378658	0.0220056	0.032467	0.0579865	-0.0322275	-0.0741902	-0.0277548	0.0613115	0.040365	0.0585894	0.0762165	0.00742245	-0.0314678	0.0260984	0.0315087	-0.0559506	0.0579223	-0.0521911	-0.0462499	0.0371724	0.127138	0.0738381	-0.113797	-0.0457731	-0.0570958	0.0321718				-1	17	17	17	16.9	16.9	16.9	140.37	0	68.817
sp|Q04931|SSRP1_RAT	-0.0494304	0.0732811	0.0925788	0.054467	0.00551364	0.07866	0.0171751	0.0447761	0.00574373	-0.0823715	-0.021795	-0.0949377	-0.0588622	-0.0490884	0.0387717	0.096633	0.00772199	-0.0159448	0.0173452	-0.0363847	-0.0333852	0.133588	-0.020865	0.067195	0.0433726	0.00409918	0.0321273	0.00846538	-0.0144503	0.00354552	0.0200025	-0.0245183	-0.0382918	-0.0166063	-0.0144645	-0.0012962				-1	9	9	9	14.4	14.4	14.4	80.914	0	40.839
sp|Q04970|RASN_RAT	-0.00421989	0.0949158	-0.114821	-0.012064	-0.0228967	-0.0989666	0.036677	0.0116928	-0.0825137	-0.131857	0.0448356	0.0924909	-0.0270384	0.0428686	-0.0797032	-0.108546	-0.092695	-0.0166288	-0.0104024	0.0442908	0.115517	-0.0369104	0.00677934	-0.118768	0.0135279	-0.0659027	0.0156982	0.0148053	0.0800962	-0.0409847	-0.127298	0.0130854	-0.169755	0.0222904	-0.0473336	0.0996892				-1	3	3	3	16.4	16.4	16.4	21.243	0	4.8213
tr|Q6P9Y4|Q6P9Y4_RAT;sp|Q05962|ADT1_RAT	-0.314543	-0.130502	-0.041273	-0.230718	-0.0671813	-0.0969986	-0.22441	0.00591971	0.0748448	-0.20246	0.0437316	0.134223	-0.0171674	0.159112	0.0168068	-0.288758	-0.18695	-0.085983	-0.218222	-0.0211349	0.190361	0.00992441	-0.0349445	-0.0709451	-0.25586	-0.00396889	0.0148578	-0.139857	-0.0299388	0.123473	-0.0953826	0.134198	0.729829	-0.249057	-0.209055	-0.0364594				-1	9	3	3	27.5	10.4	10.4	32.904	0	5.9938
sp|Q05982|NDKA_RAT	0.0874129	0.132457	0.140579	-0.0227399	0.0949718	-0.0322779	-0.0741955	-0.0381937	-0.045501	-0.0274038	-0.0885021	-0.0682246	-0.0276989	-0.0826527	-0.201501	0.0635432	0.0543379	0.043934	0.00288357	-0.0509821	-0.0226124	-0.119861	-0.0994731	-0.165736	-0.0515973	-0.088933	-0.0955774	0.0783898	0.0262202	0.065838	0.0492216	-0.0216458	0.0576355	0.132282	0.0119322	0.109863				-1	10	10	5	73.7	73.7	40.1	17.193	0	61.119
sp|Q06000|LIPL_RAT	-0.102458	-0.0805359	-0.145315	-0.115142	-0.0760764	-0.133202	-0.0167576	0.0697183	0.17643	-0.034293	0.000113875	-0.0179645	0.0775874	0.0792976	0.0826655	0.0396634	0.0348	0.0310753	0.0694144	0.00144164	0.0701409	-0.249159	-0.114701	-0.064772	-0.204057	-0.140224	-0.0130111	0.083703	0.0286414	-0.0243997	0.0850996	0.0699384	-0.0302533	-0.0579964	-0.0666869	-0.114881				-1	9	9	9	23.8	23.8	23.8	53.082	0	58.024
sp|Q06647|ATPO_RAT	-0.0612503	-0.0201071	0.0161523	0.00584373	0.030833	-0.00825889	0.0689193	0.0436974	0.0364446	0.123434	0.0722747	0.085649	0.0817779	0.147169	0.0374762	0.0622444	-0.00706187	0.0361292	-0.111666	-0.0160872	-0.01653	0.0574966	0.0604228	0.0818632	0.0477623	0.0574436	0.0784458	0.00201194	0.0517737	0.0562652	0.0852334	0.0964889	0.00379096	0.13267	0.125472	0.0846997				-1	6	6	6	27.7	27.7	27.7	23.397	0	32.126
sp|Q07009|CAN2_RAT	-0.0213707	0.0108221	0.062283	0.0823958	-0.00862941	0.0306487	0.0247165	0.139255	0.188448	-0.0936696	-0.0605691	-0.0301052	-0.0003241	-0.0992118	-0.00549766	0.0695829	-0.0175479	0.0109713	0.0635255	0.0275351	-0.0877971	-0.0326503	0.0252061	0.0554804	-0.0508052	-0.0677857	0.0537006	0.0252821	0.0169007	-0.00692326	0.18817	0.0771914	0.0861183	-0.00305032	-0.00262569	0.133021				-1	14	14	14	28.7	28.7	28.7	79.918	0	247.06
sp|Q07014|LYN_RAT	0.0275494	0.0835095	0.178719	0.0479098	0.077803	0.0470791	-0.0568896	-0.0604444	0.00200049	-0.122495	-0.0870502	-0.0779141	-0.0390845	-0.0628942	-0.0687329	-0.0214153	0.0200389	-0.0649123	0.110463	0.193595	0.0647882	0.100695	-0.00230348	0.0694207	0.0114225	0.0568993	0.112103	0.0278558	-0.0129279	-0.00861081	0.0024094	-0.0107822	-0.0397341	0.0151556	0.0309318	0.0375116				-1	10	9	9	26	24.4	24.4	58.659	0	94.082
sp|Q07205|IF5_RAT	0.0646642	-0.00941502	-0.0996969	-0.0130655	0.0749558	0.05115	-0.0097827	-0.0467208	-0.0768283	0.0246475	-0.0439245	-0.00478393	-0.0293514	0.0420299	0.0673007	0.0581122	0.0423473	0.0834763	0.118341	-0.00249372	0.0355603	0.0776511	0.101865	0.203618	0.112446	0.0207991	0.116288	0.04292	-0.055677	0.0116597	-0.0699078	0.09979	-0.0606914	-0.0312608	0.0217426	0.0181671				-1	7	7	7	18.2	18.2	18.2	48.954	0	15.239
sp|Q07803|EFGM_RAT;tr|F1LMM9|F1LMM9_RAT	-0.0653507	0.0836456	-0.022634	0.0620499	0.0251568	0.190018	0.00394373	-0.0269437	-0.0790734	0.121334	0.0403036	0.0274829	0.0397356	0.113932	0.0770016	-0.101408	-0.214585	-0.0474471	-0.0105345	-0.124125	0.006897	-0.0364613	0.100741	0.0442089	0.0929323	-0.23069	0.0240753	0.0663305	0.0549776	0.0409133	0.157468	0.0357378	0.298548	0.176469	-0.098245	-0.116378				-1	8	8	8	13	13	13	83.456	0	18.108
sp|Q07936|ANXA2_RAT	-0.10044	-0.064327	-0.00543657	-0.0591878	-0.0638132	-0.0594851	-0.0488245	-0.00457981	-0.00538997	0.0225111	0.0365345	0.0640562	-0.0176047	-0.0486415	-0.00171912	0.0611202	0.0760565	0.0675346	-0.0590521	-0.0224663	-0.0546333	0.000437617	-0.0243164	0.0303481	-0.0225448	0.00353454	0.0155581	0.0272339	0.0932646	0.0428209	-0.00967769	0.0116842	-0.0154671	0.129953	0.0907412	0.123802				-1	24	24	24	53.7	53.7	53.7	38.678	0	323.31
tr|A0A096MJJ0|A0A096MJJ0_RAT;tr|F7F5B5|F7F5B5_RAT;tr|D4A8Z2|D4A8Z2_RAT;sp|Q07969|CD36_RAT;tr|Q6IMX5|Q6IMX5_RAT;tr|A0A0G2JYC5|A0A0G2JYC5_RAT;tr|A0A096MJ39|A0A096MJ39_RAT	-0.00745192	-0.0520879	-0.0983734	-0.135377	-0.103528	-0.121033	-0.0280386	-0.0214142	-0.0947535	0.032156	0.0724913	0.0624236	-0.134267	-0.0992118	-0.0472687	0.192077	0.180276	0.172663	0.00758971	0.0368962	0.0231624	0.00382519	-0.0085744	0.00974578	0.0175897	-0.0403637	0.00882052	0.121617	0.0846769	0.0316165	0.0160802	0.0335299	-0.0407209	0.145284	0.220416	0.223955				-1	9	9	9	21.3	21.3	21.3	47.05	0	113.52
sp|Q08013|SSRG_RAT	-0.104615	-0.00548233	-0.084654	0.0726497	-0.0508035	-0.0208481	0.276241	0.104618	0.0185226	0.0530183	0.180311	0.171756	0.089412	0.127931	0.0958989	0.128813	0.0794679	0.0769578	-0.0255468	0.0670009	-0.0181142	0.0189173	0.0759994	0.0370786	-0.0338348	0.0495324	-0.122308	-0.00292446	-0.0324079	0.103538	0.10897	0.121521	0.103155	0.143232	0.133767	0.0841566				-1	4	4	4	16.2	16.2	16.2	21.064	0	75.3
sp|Q08163|CAP1_RAT	0.094866	0.0730068	0.06	-0.0150391	-0.00384273	0.0213256	-0.0438544	0.00776468	-0.0265163	-0.0688814	-0.0746478	-0.0351067	-0.118	0.00506562	-0.0905213	-0.014973	-0.0010199	0.0404368	0.0240705	0.022638	-0.0288535	-0.0867107	-0.0523416	-0.0377146	0.0612589	0.0182854	-0.00972942	0.0118172	0.0270613	-0.0210576	-0.00896392	0.000989063	-0.0644012	0.0699203	0.0952613	0.0253987				-1	21	21	21	53.2	53.2	53.2	51.588	0	234.76
sp|Q08849|STX3_RAT	0.102887	0.0058388	-0.110773	0.0322803	0.0272842	0.0712744	0.128048	-0.109332	-0.0320064	-0.0212431	-0.02272	0.0600258	-0.00790641	0.00377399	0.0539078	0.049989	-0.00608385	0.0203916	-0.0244788	-0.0443409	0.0208499	0.0344945	0.0908951	0.136362	0.0189877	-0.0153692	0.0687605	-0.0919065	-0.0596723	-0.0544297	0.0530549	0	0.0160257	0.0465078	-0.00362041	0.0148939				-1	7	7	7	28	28	28	33.257	0	57.415
sp|Q08851|STX5_RAT	0.145463	0.0711202	-0.0360305	-0.17124	0.0684331	0.0314793	-0.0829268	0.143065	0.158831	-0.0667251	-0.282981	0.0593712	-0.23637	0.0648156	0.0189965	0.226925	0.0469955	-0.156292	-0.0107988	-0.0952617	0.0419097	-0.282993	-0.141532	0.061882	-0.155121	-0.209978	-0.0921782	0.0237996	-0.00840452	-0.0651011	-0.325531	0.0350481	-0.00696413	0.0745036	0.132862	-0.137996				-1	4	4	4	16.6	16.6	16.6	39.75	0	44.335
sp|Q09073|ADT2_RAT	-0.0601375	-0.0420291	-0.030441	-0.0839973	-0.096496	-0.111612	0.0809873	0.101972	0.00586837	0.103998	0.102175	0.0967507	0.109775	0.0552872	0.0595565	0.126263	0.142998	0.110784	-0.15849	-0.132725	-0.135144	0.00818437	-0.0139872	-0.0829002	0.0297068	0.0954343	0.0116317	0.115794	0.085097	0.110442	0.0317059	0.00310623	-0.012502	0.19206	0.131697	0.0590895				-1	12	12	6	33.6	33.6	16.4	32.901	0	68.714
sp|Q09167|SRSF5_RAT	-0.0486446	0.0726982	-0.127148	0.0389088	0.0338289	-0.0172331	-0.0347234	-0.0181568	-0.137604	0.0359515	0.0848889	0.0373785	-0.00259462	-0.00801203	0.0205273	0.0485539	-0.0121286	-0.113859	0.0444418	0.053165	-0.0240706	-0.0610247	0.0851205	0.0252251	-0.0767454	-0.0538185	-0.0322799	-0.0188768	0.137371	-0.00940458	-0.12654	0.0538247	-0.0373801	0.0332732	0.0610106	-0.0393856				-1	4	4	4	19.3	19.3	19.3	30.891	0	28.839
sp|Q1HAQ0|PCAT1_RAT	-0.0672632	0.0556602	0.0507452	-0.0404339	-0.205799	0.309728	-0.0642257	0.0527807	-0.0123136	0.196668	-0.172874	0.044563	0.0565544	-0.197207	0.20311	-0.223774	-0.0175479	-0.301762	0.154978	0.0177244	-0.152105	-0.123076	-0.242995	-0.174614	-0.225201	0.0107181	-0.128299	0.0348307	-0.150376	0.0175084	0.333147	-0.238613	0.158492	-0.0318546	-0.184885	-0.0348216				-1	2	2	2	6.2	6.2	6.2	59.761	0	27.826
sp|Q1JU68|EIF3A_RAT	-0.0426528	-0.0308791	0.0148058	-0.00300468	0.000711586	-0.0253516	0.00922631	-0.0495319	-0.0266437	0.00450756	0.0246081	0.0214456	0.0212291	-0.00475854	0.0407129	0.00610112	0.0260047	0.0247285	-0.00670688	0.0153909	-0.0149476	-0.0407327	-0.0160914	0.00875205	-0.0299702	-0.025707	-0.00546022	0.0184301	0.0228504	0.0328476	0.0120066	0.0111232	0.00835563	0.0323034	0.0526952	0.0116134				-1	34	34	34	27.2	27.2	27.2	163.19	0	159.01
sp|Q1RP77|NOP16_RAT	-0.00324076	0.0662724	-0.11451	-0.0630393	-0.0538843	-0.225479	-0.0269065	0.0201264	-0.0274086	-0.0374567	-0.108615	0.0586071	0.0381586	0.00258899	-0.146477	-0.0643229	0.031964	0.0103	0.0311498	0.0715003	0.15272	-0.112626	-0.0588343	-0.278743	-0.192087	-0.0854895	-0.0672254	0.0932433	0.0157315	0.125767	0.0919033	0.0720911	-0.053419	-0.273483	-0.115684	-0.0298458				-1	2	2	2	15.2	15.2	15.2	21.117	0	17.171
sp|Q27W01|RBM8A_RAT	-0.126677	-0.204255	-0.266983	-0.0378838	0.124698	0.0490704	-0.0705622	0.0629907	-0.0583413	0.0216106	0.00159299	-0.00626785	0.00495988	0.128721	0.121192	-0.0296446	0.018335	-0.116393	0.168467	0.0646204	-0.00811014	0.0715198	0.0582139	0.0801823	-0.095819	0.0421275	-0.128392	-0.0454381	-0.0200173	-0.0632586	0.0613711	0.134713	0.117751	-0.190535	0.107685	-0.256462				-1	5	5	5	40.8	40.8	40.8	19.889	0	71.881
sp|Q2PQA9|KINH_RAT	0.0338342	-0.030253	-0.0363427	-0.00420202	-0.024092	0.0176663	-0.0348497	-0.0496598	-0.0352079	-0.0114174	0.00738129	-0.0389568	-0.0238504	-0.0317664	0.00127432	-0.00368048	0.0246691	0.117219	0.0937162	0.0990635	0.0726238	0.0332116	0.0639921	0.0107387	0.0349676	0.0454233	0.0821948	-0.0840207	0.0448131	-0.0374663	-0.0310407	-0.0309012	-0.0630987	-0.026215	-0.0148943	0.0633665				-1	22	22	15	25	25	17.5	109.53	0	140.18
sp|Q2TA68|OPA1_RAT	-0.0271087	-0.00600733	0.0993482	-0.0335112	0.0465602	-0.0641111	0.0393216	0.0104664	0.025546	-0.051602	-0.0156823	0.054452	0.0220803	-0.00605902	0.0485585	-0.00933419	-0.0166371	0.0246027	-0.040447	-0.019805	-0.0581601	-0.0190578	-0.00967741	-0.106155	-0.0605612	-0.0060996	-0.0445936	-0.00727482	0.0494408	-0.016976	-0.00596976	-0.0384878	0.019563	0.0178177	0.0148823	-0.037316				-1	19	19	18	23.1	23.1	22.4	111.31	0	87.609
tr|A0A0G2JU89|A0A0G2JU89_RAT;tr|F1LQI5|F1LQI5_RAT;sp|Q2TL32|UBR4_RAT	0.0897259	-0.083513	0.0126948	0.129326	0.187192	-0.114553	0.171761	0.322274	-0.0169901	0.0298068	-0.242416	-0.051276	0.176379	0.325164	-0.01925	-0.0935623	0.100026	-0.124679	-0.196218	-0.10172	0.0281599	-0.0678909	-0.112685	0.149445	-0.0433597	-0.18585	0.0364127	0.0293845	-0.0221911	0.022276	0.249233	0.291215	0.0223865	-0.330849	0.0357812	-0.0416508				-1	5	5	5	1.4	1.4	1.4	573.87	0	20.901
tr|A0A0G2K4H6|A0A0G2K4H6_RAT;sp|Q32KJ6|GALNS_RAT	0.19711	0.246895	0.272542	0.235248	0.0144421	0.208226	0.158664	0.226342	0.164535	-0.376198	-0.296481	-0.392211	-0.143424	-0.146591	-0.15979	-0.252227	-0.209457	-0.196781	0.154507	0.149943	0.198682	0.16047	0.0147209	0.141206	0.110612	0.106258	0.0637579	0.00858457	0.0781495	-0.0576753	-0.00582731	-0.0720751	0.0126219	-0.0777387	-0.0625792	-0.0408213				-1	7	7	7	17.6	17.6	17.6	58.12	0	49.059
sp|Q32PX2|AIMP2_RAT;tr|A0A0U1RRR6|A0A0U1RRR6_RAT	-0.0273666	-0.183038	-0.00469971	-0.0229133	-0.167225	-0.27644	-0.191764	-0.11454	-0.0066464	0.188668	0.0134848	-0.0750364	0.0945803	-0.223923	-0.161285	-0.215342	0.0341363	0.0267755	0.0227796	-0.0821538	0.189446	0.136976	-0.085683	-0.253151	0.141231	0.0743473	-0.0226134	0.043685	-0.0664574	-0.121701	0.178426	-0.160367	-0.245347	0.0613887	0.0588341	0.126838				-1	7	7	7	38.8	38.8	38.8	35.442	0	58.586
sp|Q32PX7|FUBP1_RAT;tr|A0A140TAJ3|A0A140TAJ3_RAT	-0.0725022	0.10645	-0.146524	0.177167	0.128383	0.189467	-0.0760156	-0.0502995	-0.0814542	0.109835	0.129179	0.0700265	0.0522899	0.0742813	0.0962099	-0.0156586	0.0497666	-0.00903054	-0.0227451	0.0439091	-0.0106046	0.174599	0.160995	0.180664	0.0762429	0.0428149	0.0343407	-0.055713	0.036516	-0.0756043	0.0446908	0.0409678	0.0746021	0.0179577	0.155572	0.0618503				-1	12	8	8	18.2	14.6	14.6	67.196	0	51.476
sp|Q32Q06|AP1M1_RAT	0.0589639	0.128422	0.359421	0.0556018	0.0934353	-0.252155	0.021194	0.325631	-0.0354644	0.00939862	-0.0285144	0.0678583	-0.00573599	0.0385651	-0.17671	-0.155473	-0.15887	-0.299713	-0.257602	0.0261193	0.0710104	-0.0974422	0.0885262	-0.267629	0.0414479	0.094374	-0.0926612	0.0409227	-0.041727	-0.070026	-0.117694	0.0818731	-0.271583	-0.0565365	-0.0378845	-0.146304				-1	3	3	3	10.4	10.4	10.4	48.556	0	19.604
tr|A0A0G2JYK2|A0A0G2JYK2_RAT;sp|Q3B7T9|RFIP1_RAT	0.334191	-0.32506	-0.238583	-0.0851981	-0.0872279	0.00119396	-0.0220112	-0.269877	-0.0875567	0.158572	0.200564	0.169735	0.0381586	0.28328	0.241592	-0.0237804	0.0105148	0.23332	-0.159442	-0.0307476	-0.143333	-0.136727	-0.0335977	-0.0662837	-0.0754619	-0.306686	-0.0385617	-0.0876578	0.120287	0.141191	0.0354475	0.267339	0.0408847	0.0668114	-0.132062	0.0327349				-1	4	4	4	7.6	7.6	7.6	127.84	0	51.707
sp|Q3B8N8|PESC_RAT	-0.207898	-0.159367	0.0288469	-0.0229921	0.0660848	-0.0986636	-0.182911	-0.0931588	-0.251009	0.00894441	0.0656541	0.129968	0.114871	0.160271	0.0361794	-0.312923	-0.142942	-0.29016	-0.128062	0.0747412	0.25289	0.0435483	0.0224032	-0.0211564	-0.139894	-0.206821	-0.233329	-0.123608	-0.0783682	0.046271	0.244332	0.273667	0.301573	-0.391798	-0.234953	-0.215454				-1	2	2	2	2.6	2.6	2.6	67.603	0	2.4274
sp|Q3B8Q1|DDX21_RAT;tr|M0R965|M0R965_RAT	-0.112042	-0.198513	-0.232552	-0.0629745	-0.0699724	-0.0354475	0.0340277	0.0160991	-0.0229525	0.127416	0.147899	0.205283	0.0717414	0.0626461	0.125365	0.0950377	0.0930509	0.24095	-0.069753	-0.0768884	-0.0872426	-0.112389	-0.0618056	-0.0146309	0.00522881	-0.0455553	-0.00404007	9.42051e-05	0.0208756	0.0217801	0.00552141	0.0626485	0.0225276	0.0502082	0.039649	0.155167				-1	13	13	13	20.6	20.6	20.6	85.965	0	77.163
sp|Q3B8Q2|IF4A3_RAT	-0.0318153	0.0845131	-0.0425266	-0.0299911	0.290374	0.251906	0.0481812	-0.0884209	0.142148	0.000628456	-0.0799329	-0.152167	-0.108769	0.0647123	0.338143	0.15704	0.0155573	-0.143717	-0.163228	-0.0569718	-0.106213	-0.0626239	-0.0177548	-0.229969	-0.153719	0.140178	-0.0386344	0.0352823	0.152097	-0.0312611	-0.0477166	0.0661631	0.349243	0.11838	-0.0642535	0.000431865				-1	10	8	8	31.6	27.5	27.5	46.84	0	46.842
sp|Q3KRD5|TOM34_RAT	0.192211	0.0717207	0.2133	0.0736818	0.0815076	0.0353797	0.0605415	0.0346771	-0.0493799	0.000971213	-0.0152219	0.0920643	0.0603921	0.134635	0.0448022	-0.0031843	-0.00549364	-0.0989235	-0.0600092	-0.0512538	0.115638	0.16526	0.166865	0.264552	0.0543218	0.0203804	-0.0218944	-0.1434	-0.119144	-0.0543948	-0.0133953	-0.0595004	0.0514285	0.143873	0.091673	0.186116				-1	3	3	3	12	12	12	34.461	0	20.725
sp|Q3KRD8|IF6_RAT;tr|A0A0G2K110|A0A0G2K110_RAT	0.0820924	-0.0107949	-0.157548	-0.259692	0.122851	-0.337842	0.284978	-0.186831	0.307265	0.174964	0.190723	0.177298	0.166885	-0.0665076	0.0173545	-0.113496	-0.0998821	-0.0905885	-0.0231449	0.0444179	-0.0373957	0.090042	0.112042	-0.152707	0.0100173	-0.0515722	0.0980203	0.182765	0.0606906	0.216172	0.269968	0.251041	0.132331	0.0645092	-0.171793	0.0485496				-1	2	2	2	13.1	13.1	13.1	26.571	0	27.589
sp|Q3KRE0|ATAD3_RAT	-0.0457109	-0.143467	-0.150851	0.0196812	-0.0598722	-0.0544822	0.00885847	-0.0674203	-0.0421477	0.0558801	0.068154	0.0175189	0.163418	0.119806	0.0437273	0.0697575	0.0826805	0.00631978	0.0549628	-0.0306136	0.00104317	0.0763023	-0.0179768	-0.0138454	0.0241484	-0.0209595	-0.033424	0.142056	0.0224793	-0.0291188	-0.0151143	0.0591255	0.0232325	0.0596219	0.0770954	-0.0495253				-1	8	8	8	14	14	14	66.758	0	14.528
sp|Q3MIE4|VAT1_RAT	0.0703592	-0.0271448	-0.0366182	-0.0935154	-0.0908159	-0.128625	0.0020964	0.031295	-0.0199048	-0.0617061	-0.0166033	-0.0348736	-0.0647246	-0.0632325	-0.0317741	0.0362527	0.0350331	0.0355943	0.0146204	0.00510494	0.0384845	0.0910697	0.0243444	0.00033325	0.0751681	0.0672044	0.062403	0.0274525	0.0743621	0.0616949	-0.0537698	0.0118242	-0.0710219	0.0801454	0.0945975	0.0376518				-1	13	13	13	43.6	43.6	43.6	43.118	0	323.31
sp|Q3T1G7|COG7_RAT	0.117264	-0.280055	-0.274514	0.12122	0.14681	-0.0111068	0.0020964	0.0780546	-0.231374	0.0560998	-0.0640164	-0.286098	0.0486395	0.169805	0.0393111	0.116098	-0.0939099	-0.225693	0.0114998	0.0175948	-0.292824	0.259144	0.0148294	-0.114913	0.158839	-0.0445622	-0.203734	-0.200575	-0.0907795	-0.210152	0.0311506	0.0954309	0.097811	0.0809496	-0.207187	-0.210869				-1	4	4	4	5.8	5.8	5.8	86.211	0	6.605
tr|G3V834|G3V834_RAT;sp|Q3T1I4|PRRC1_RAT	0.233144	-0.379677	0.00236195	-0.345129	-0.0389908	0.0205666	0.0149783	0.0309323	-0.16652	-0.0328891	-0.199035	-0.0879107	-0.291945	-0.0265882	-0.0476124	0.0277534	0.0113716	-0.107957	0.0169562	-0.162341	0.031482	-0.143359	-0.336164	0.0338259	-0.00255077	-0.260969	-0.213628	-0.00787769	-0.233604	-0.0247581	-0.0634605	-0.0766886	0.272813	-0.066683	-0.126092	-0.143074				-1	3	3	3	11.5	11.5	11.5	46.278	0	17.884
sp|Q3T1J1|IF5A1_RAT	0.250441	0.21609	0.142267	0.100941	-0.086554	0.0253154	0.00271253	0.196563	0.0485926	-0.0182305	-0.0126928	-0.0408272	-0.0414169	-0.0589522	-0.0723416	-0.0168082	0.0305799	-0.0465406	-0.0518261	-0.0447467	-0.00104378	0.0690181	0.0848106	-0.0168777	0.0187082	0.0426774	-0.0360776	0.0389728	0.0114024	0.0478468	-0.0450653	-0.0550883	-0.0446161	-0.0680344	0.0435064	-0.0696129				-1	9	9	9	41.6	41.6	41.6	16.832	0	99.125
tr|D4A1V7|D4A1V7_RAT;sp|Q3T1J9|MOB1A_RAT	-0.0953114	0.177871	0.184136	0.113641	0.0688315	0.114218	0.211633	-0.07456	0.201454	-0.138258	-0.000797153	-0.105053	0.090224	-0.0248296	-0.0159957	0.0617878	0.0762133	0.140688	-0.174467	0.148051	0.136792	0.190701	0.16315	0.0274073	0.0841443	-0.00695273	0.169367	-0.0882224	0.251391	-0.0411055	0.023356	-0.171753	0.0236554	0.101174	-0.0479932	0.233536				-1	4	4	4	19.9	19.9	19.9	25.091	0	6.5239
sp|Q3T1K5|CAZA2_RAT	0.0224482	0.0256696	-0.01019	-0.0324003	-0.0147758	0.0120354	0.0165652	0.0309323	0.0799437	-0.0351126	-0.0414619	-0.0610891	-0.0786868	-0.04786	-0.0538126	-0.0576292	-0.0545368	0.130421	-0.012783	0.0607283	-0.00221914	-0.079639	-0.014762	0.0326313	0.0145094	-0.0374698	0.0619962	-0.0567107	-0.053719	0.0151518	-0.0478779	-0.0444957	-0.0495	-0.0229282	-0.0730867	0.0683176				-1	9	7	7	51	41.6	41.6	32.967	0	103.25
sp|Q3T1L0|A16A1_RAT	0.0390713	0.0998367	0.149939	0.0671967	0.0990662	0.135406	-0.110375	-0.0369252	0.0570358	0.00917159	-0.0178706	-0.0489213	0.0511437	0.0670847	0.0563618	-0.178796	-0.0584146	-0.00354137	-0.0255468	-0.000655904	0.0169876	0.0863359	-0.0230907	0.152248	-0.0813667	0.0730024	0.0279682	-0.0961495	-0.0599759	-0.107744	0.131676	0.113181	-0.0675051	-0.172469	-0.0855959	0.0270949				-1	6	6	6	9	9	9	85.413	0	35.999
sp|Q497B0|NIT2_RAT	-0.135033	0.111065	-0.035388	0.0235931	0.160166	0.131825	-0.00383092	0.0368472	0.0838447	0.0247599	0.0414103	0.000341147	0.0110823	0.11722	-0.0251035	-0.0277184	-0.0834593	0.0196886	0.00249077	0.106878	0.0579124	0.159197	0.235407	0.0471157	0.10325	0.000283122	0.0764334	0.0889322	-0.00269308	-0.0380177	-0.058415	-0.0117794	-0.131592	0.0824228	0.0687375	0.0617124				-1	4	4	4	17.8	17.8	17.8	30.701	0	30.622
sp|Q498E0|TXD12_RAT	0.0421482	-0.139053	-0.143177	-0.097327	-0.162195	-0.00188719	-0.00247033	-0.115879	-0.00526436	0.0615862	0.0277385	0.07608	-0.0322202	-0.0142139	0.0742667	0.00876401	0.0185889	-0.0270582	0.127858	-0.0299441	-0.00837256	-0.0378089	0.0109188	0.0248974	0.0437847	-0.0546563	0.0464539	0.0927292	0.0728476	0.0295954	-0.0823637	0.0349101	0.0819289	0.041559	0.022022	0.0759857				-1	5	5	5	30.6	30.6	30.6	19.018	0	8.1709
sp|Q498M4|WDR5_RAT	0.0363052	-0.121138	-0.275702	-0.028598	-0.134889	-0.0728786	-0.0827961	-0.0170309	0.051493	0.126264	-0.0598569	-0.18381	-0.0179327	0.0163188	-0.116845	-0.18591	0.0274834	-0.00268032	0.0579908	0.0121439	-0.237695	-0.0477289	-0.202023	-0.214285	-0.0844557	-0.183437	-0.218331	0.0301734	0.0674935	-0.272815	0.0788012	0.065758	-0.0775522	-0.0874938	-0.0130331	-0.0431481				-1	3	3	3	10.2	10.2	10.2	36.588	0	5.1708
sp|Q498R3|DJC10_RAT	-0.137379	-0.288237	-0.0213065	0.329733	-0.264699	0.282077	-0.189229	0.0417778	0.310296	-0.0177677	-0.282476	0.192901	0.101141	-0.164892	0.201954	0.010858	-0.162607	0.210895	-0.0624734	-0.241853	0.0431762	0.438296	-0.282563	0.205547	-0.0316479	-0.0365839	0.447926	-0.0702111	-0.171135	-0.185776	0.323998	-0.188617	0.293648	-0.0721556	0.189042	0.492832				-1	1	1	1	2.8	2.8	2.8	90.746	0	7.1287
sp|Q498R7|CZIB_RAT	0.180562	-0.122805	0.141261	-0.239667	0.260071	0.128665	0.0993053	0.227081	0.0579976	0.0273416	1.66638	0.144238	-0.265005	-1.28591	0.0516635	0.250988	0.321162	0.109158	0.00876389	-0.175121	0.174845	-0.213483	-1.08341	0.0534474	1.84831	1.94845	-0.0620438	-0.177079	-0.056051	-0.00301591	-0.267866	-1.59425	-0.0740044	-0.0535917	0.203399	-0.0830602				-1	4	4	4	40.6	40.6	40.6	18.094	0	23.527
sp|Q498U4|SARNP_RAT	0.0772837	0.00985549	0.00723478	-0.0800239	0.111581	0.159105	-0.0171323	0.0732465	0.0455651	0.0253215	0.0450564	0.11093	0.030882	0.0305535	0.0610449	-0.0237059	0.0653873	0.10398	0.0729112	0.0648712	0.182221	-0.0885713	0.0588454	0.0972151	0.0525483	0.0424025	0.0682206	-0.0311681	0.0351452	0.0979028	0.00834465	0.0196537	0.0522576	0.114458	0.078036	0.0750294				-1	7	7	7	34.3	34.3	34.3	23.605	0	23.797
tr|F1LR39|F1LR39_RAT;sp|Q499N3|WDR18_RAT	0.129318	-0.149294	-0.218253	-0.0638174	-0.156958	-0.148416	0.0619609	0.0672433	0.0854965	-0.0614677	-0.196554	-0.168433	0.204866	-0.0384041	0.0675123	-0.15719	-0.247375	-0.334531	0.389691	0.428708	0.430639	0.307078	0.43474	0.103952	-0.0999555	0.20596	0.384385	0.102386	-0.148437	-0.167357	0.271732	-0.0337633	0.0894879	-0.273997	-0.312089	-0.418939				-1	1	1	1	3.2	3.2	3.2	47.199	0	3.6859
sp|Q499N6|UBXN1_RAT	0.0923067	-0.0583446	-0.39675	-0.0616626	-0.138603	0.447946	-0.0344705	0.211156	-0.291121	-0.111834	-0.0724913	0.0072594	0	-0.127358	0.0417901	-0.0028352	0.234571	-0.296274	0.161093	0.0624874	0.175307	0.150941	-0.201465	-0.18759	0.147764	0.133096	-0.238664	-0.0637674	-0.0924778	-0.165379	-0.0768028	-0.230268	0.635331	-0.129418	0.0870082	-0.373585				-1	4	4	4	21.2	21.2	21.2	33.581	0	22.323
sp|Q4AEF8|COPG1_RAT;tr|A0A0G2K1F3|A0A0G2K1F3_RAT	-0.0214992	0.0369959	-0.0472192	0.000597008	0.0172889	0.0801474	-0.00903741	-0.070791	0.0732997	-0.0217072	-0.0551179	0.0213335	0.00420621	0.0741787	0.000387996	0.0387178	-0.044556	-0.00812961	0.0243285	-0.0264675	0.0325027	-0.0591992	0.00667024	0.0584714	-0.00297639	-0.00553101	0.0399969	0.029502	0.0194898	0.00850961	-0.013109	-0.0152036	0.0429719	0.000920908	-0.040128	-0.00738925				-1	17	17	15	28.4	28.4	26.1	97.613	0	143.8
sp|Q4FZT0|STML2_RAT	-0.301614	0.134035	-0.0151945	-0.259841	0.0225694	0.0280307	-0.0764059	0.040817	0.0614787	0.047831	-0.0160275	0.148861	-0.00855815	0.100298	0.0897661	-0.124665	-0.00518021	-0.169368	-0.160967	-0.0005247	0.0597909	-0.191661	-0.0794159	0.108288	-0.118034	-0.0809309	0.123973	-0.00911872	0.0272126	0.00680666	0.0440029	0.0467265	0.0824702	-0.0977096	0.00318689	0.121819				-1	6	6	6	25.8	25.8	25.8	38.413	0	100.69
sp|Q4FZT9|PSMD2_RAT	0.0399863	0.0381377	0.0222138	-0.0331779	0.0207707	0.0132349	0.036677	0.0372086	0.0309444	-0.00808041	0.0356461	0.00533465	-0.0252786	0.0219657	0.0310895	0.0310049	0.0459816	0.00106893	0.0569822	0.0195366	0.0340324	0.0314994	0.041485	-0.00356033	-0.00937467	-0.0116541	-0.0165864	-0.0312731	-0.00563201	-0.0176385	-0.00753728	0.0223004	-0.0126176	0.07558	-0.0121747	0.0673562				-1	28	28	28	33.7	33.7	33.7	100.19	0	152.65
sp|Q4FZV0|MANBA_RAT	0.126653	0.364519	0.288671	0.18073	0.104258	0.21203	0.070213	0.211263	0.275575	-0.262315	-0.332727	-0.158119	-0.0429739	-0.0508768	-0.0694306	-0.137757	-0.109541	-0.231619	0.0989934	0.0204419	0.0363237	0.132491	-0.100765	0.0466854	-0.144582	0.0507627	0.0637579	-0.0931488	-0.11589	-0.0928638	0.0883054	0.083208	0.0499073	-0.1234	-0.0366187	-0.00804053				-1	9	9	9	14.6	14.6	14.6	101.22	0	32.829
sp|Q4FZX7|SRPRB_RAT;tr|A0A0G2QC06|A0A0G2QC06_RAT	0.170923	-0.244475	0.0508144	-0.0251055	-0.115448	-0.0178536	0.105857	0.0334702	0.108309	0.184751	-0.299778	0.011778	-0.0003241	-0.0425126	-0.021386	0.134136	-0.178402	0.11119	0.0199355	-0.216957	-0.113815	0.0848921	0.0534692	0.0499093	-0.0152293	-0.0639038	-0.0288675	0.0654629	-0.206674	-0.0608231	0.0282326	-0.0633056	0.0304035	0.208221	-0.0489904	0.192555				-1	3	3	3	19.7	19.7	19.7	29.569	0	25.653
sp|Q4FZY0|EFHD2_RAT	0.173764	0.125846	0.183316	0.0140853	-0.00559701	0.054801	0.0506857	0.0520657	0.0273886	-0.0705608	-0.0836682	-0.0258154	-0.0226429	-0.134688	-0.0131962	-0.0204295	-0.0267066	-0.0226137	0.0311498	0.019019	0.0717553	0.014482	0.0623136	0.0521618	0.0901419	0.0707129	0.0703792	0.0129045	-0.0191141	-0.120624	-0.102096	-0.184675	-0.159431	-0.0524448	0.0355045	-0.0367104				-1	10	10	10	42.7	42.7	42.7	26.759	0	97.237
sp|Q4G017|NISCH_RAT	0.338489	0.120665	-0.054361	0.317959	0.451245	-0.0818993	-0.0635807	0.0613336	-0.410948	0.238443	-0.0926237	-0.109218	0.231881	0.0640928	-0.177232	-0.0643229	-0.126766	-0.47467	0.240201	-0.0997512	0.0266241	0.131592	0.074543	-0.324208	0.0393828	0.139792	-0.202655	0.332759	0.0833026	-0.0348848	-0.0512837	0.275303	0.00221862	-0.131155	0.0384068	-0.172931				-1	2	2	2	1.5	1.5	1.5	166.5	0	2.9759
sp|Q4G061|EIF3B_RAT	-0.00621641	0.00312473	0.0142207	-0.0586869	-0.0542538	-0.00149377	0.0516384	0.0190291	-0.0867592	0.0227361	0.0328667	0.0291554	0.0341558	-0.000647962	0.01593	0.0343026	0.0534	0.0175233	-0.0535952	-0.022999	0.0120806	0.0530731	0.0337969	0.0136037	0.1273	0.0180058	0.0144373	0.0641851	-0.0477017	0.0126084	-0.0874637	0.128907	-0.0639968	0.0268883	0.0600588	0.00560334				-1	11	11	11	21.2	21.2	21.2	90.91	0	102.25
sp|Q4G069|RMD1_RAT;tr|A0A0G2K167|A0A0G2K167_RAT	-0.0708107	-0.119981	0.13289	0.106743	-0.0779699	0.00523967	-0.00618386	-0.131092	-0.139945	-0.078987	-0.175186	0.128617	0.0249494	-0.0789986	0.169993	-0.117448	0.0507245	-0.101843	0.049395	0	0.0226488	-0.00801104	-0.0970092	-0.164366	-0.0761931	-0.242682	-0.0131539	-0.0679283	-0.0751872	0.117823	0.0786668	0.088535	0.0249231	-0.076737	-0.214375	-0.304187				-1	5	5	5	22.9	22.9	22.9	35.4	0	19.864
sp|Q4G075|ILEUA_RAT	-0.463246	-0.374175	-0.281167	-0.642374	-0.757611	-0.741378	-0.136998	-0.150439	-0.181482	0.194273	0.23512	0.188417	0.227091	0.221652	0.137509	0.120523	0.125979	0.0444482	-0.0174233	-0.10172	-0.0490895	0.180695	0.168329	0.105192	0.142643	0.104284	0.143456	0.0765385	0.163236	0.104131	0.0272586	0.00761253	-0.0412367	0.0109421	0.0270405	0.0107562				-1	10	10	8	30.9	30.9	26.9	42.726	0	59.812
sp|Q4KLF8|ARPC5_RAT;tr|A0A0G2K585|A0A0G2K585_RAT	0.222814	0.189428	0.260932	0.103022	0.162241	0.125644	0.00971681	0.0236563	0.0354683	0.00985284	0.0618417	0.0157204	0.0575926	0.108934	0.00669113	-0.0584881	0.00510678	0.0162947	-0.0933543	-0.0778569	-0.0670148	0.133987	0.169206	0.332667	0.100479	0.0978172	0.117333	-0.117609	-0.0862787	-0.0534888	-0.0526954	0.0648124	0.018432	0.0478793	0.0147419	0.0750294				-1	9	9	9	59.6	59.6	59.6	16.32	0	43.555
tr|F1M9N7|F1M9N7_RAT;sp|Q4KLH5|AGFG1_RAT	0.142468	0.150096	0.181169	0.0266723	0.0690233	0.187536	0.0913341	0.00370272	0.12079	0.117125	0.0594401	0.205382	0.0165384	-0.0996745	0.0945499	0.0719045	-0.048274	0.0619245	0.071039	-0.0110573	0.0294386	0.0963	-0.0048306	0.0159135	0.082407	0.0266473	0.169618	0.00628331	-0.138688	-0.116833	-0.137077	0.0689955	0.0336258	0.101042	0.193389	0.306704				-1	4	4	4	8.9	8.9	8.9	58.054	0	34.276
sp|Q4KLJ8|PDCL3_RAT	0.109121	-0.0144324	-0.380781	0.183601	0.0328915	-0.149548	-0.118525	0.07489	-0.057039	0.116387	0.109897	-0.205466	0.0767683	0.126251	-0.0138675	-0.0553415	0.143929	-0.306772	-0.0440949	-0.0921832	-0.219357	-0.024947	0.125869	-0.0173276	-0.0241277	-0.0623806	-0.0240519	-0.0974687	-0.0182808	-0.211503	0.28075	-0.0401292	-0.106268	-0.148064	0.0781704	-0.0548986				-1	2	2	2	9.6	9.6	9.6	27.699	0	7.7884
sp|Q4KLL0|TCEA1_RAT	0.205242	0.209619	0.212697	0.169188	-0.0511081	0.28156	0.12137	0.0270563	0.081127	-0.00337569	0.00102431	0.0628591	0.108573	-0.0904486	0.0580665	-0.020002	-0.134448	-0.0441827	0.145283	-0.00407083	0.101604	0.327019	0.0886293	0.371752	0.142258	0.12533	0.273284	-0.0990462	-0.166827	-0.0493145	0.0677459	-0.00169707	0.100352	0.150911	0.149193	0.371674				-1	2	2	2	6.3	6.3	6.3	33.893	0	6.0798
sp|Q4KLN7|ARFG3_RAT;tr|A0A0G2K4J0|A0A0G2K4J0_RAT;tr|M0R738|M0R738_RAT	0.277848	0.269642	0.278874	-0.103997	0.0919406	0.224459	0.0143674	0.0918034	0.0245623	0.161129	0.133025	0.168724	-0.106907	0.132568	0.0627441	0.0359487	0.00323859	-0.0193309	-0.165169	-0.143664	-0.0414173	0.303536	0.227191	0.156541	0.0349676	0.18619	0.0784458	-0.0112584	0.0343589	0.152575	-0.152003	-0.0609446	-0.0659748	-0.0223523	0.250764	0.241838				-1	3	3	3	6.5	6.5	6.5	57.67	0	4.9908
sp|Q4KLY4|RING2_RAT;tr|A0A0G2JTP7|A0A0G2JTP7_RAT	-0.252579	-0.149234	-0.00534669	0.152119	-0.145599	0.15106	-0.0751053	0.0583696	-0.00375835	-0.185197	-0.0277018	-0.0411781	0.0496835	-0.278797	-0.0449796	0.0191677	0.0200026	0.0263268	-0.23293	-0.123125	-0.0907112	-0.156717	-0.285858	-0.144577	0.0685679	-0.00368498	-0.0858994	-0.137088	0.0943566	0.168105	0.240015	0.113443	0.229242	0.0332732	-0.0167579	0.172769				-1	1	1	1	5.5	5.5	5.5	34.242	0	4.3799
sp|Q4KLZ6|TKFC_RAT	0.206528	0.194951	0.145023	0.173871	0.157532	0.118017	0.183763	-0.0287076	-0.115884	-0.0997807	-0.0308388	0.146397	0.00366765	0.0700705	0.122618	-0.214278	-0.0505171	-0.0384646	-0.00604786	0.0427639	0.0953904	0.09261	0.142546	0.250236	0.112708	0.0404769	-0.0420117	0.00290142	0.0424022	0.0692975	0.032122	0.153006	0.00379096	-0.17041	-0.0243811	-0.0293461				-1	5	5	5	9.7	9.7	9.7	59.443	0	7.8887
sp|Q4KM31|LIMD2_RAT	-0.00868863	0.130976	0.194017	0.161581	0.288602	0.167385	-0.00345969	-0.0453175	-0.288715	-0.036753	0.0567061	0.0435703	0.0420454	0.026531	-0.0465816	-0.156106	0.0147211	-0.18626	0.00144258	0.112832	0.023419	-0.153305	-0.146982	-0.157533	-0.0325309	0.0235869	-0.187918	-0.095655	0.170593	-0.138286	-0.0652997	0.0435759	-0.131859	-0.175059	-0.0909926	-0.235675				-1	4	3	3	28.1	28.1	28.1	14.236	0	2.9252
tr|A0A0G2K393|A0A0G2K393_RAT;sp|Q4KM33|PLEK_RAT	-0.0991998	-0.0129581	-0.0213065	-0.352616	-0.0913599	-0.0758406	0.140194	-0.0235482	0.0910278	-0.0455732	-0.0459212	0.0934505	-0.0506724	0.117121	0.00999755	0.0577775	-0.0561401	0.0724104	0.0139707	-0.233324	-0.0540916	-0.267353	-0.118147	-0.112628	-0.0659753	-0.0687206	0.0916577	0.0215226	0.0309244	0.0349788	-0.16551	0.085208	-0.0551741	-0.0496111	-0.171154	-0.0370501				-1	4	4	4	15.3	15.3	15.3	37.249	0	15.909
sp|Q4KM35|PSB10_RAT	0.180673	0.0956584	0.0170021	-0.0816152	-0.0923328	0.0238011	-0.00754796	-0.0532457	-0.0963576	-0.0474619	-0.0821005	-0.0999256	-0.0290207	-0.0249394	-0.0849846	0.0693557	0.0215779	-0.0643198	-0.0819219	0.0137033	-0.0532793	0.07734	0.0631531	-0.0212692	-0.0268656	-0.0195241	0.00769449	0.00421749	-0.0553207	0.00986055	-0.0529014	-0.0259565	-0.0830647	-0.0282081	-0.0171884	-0.144076				-1	7	7	7	32.6	32.6	32.6	29.038	0	64.853
sp|Q4KM49|SYYC_RAT;tr|A0A0H2UHG0|A0A0H2UHG0_RAT	0.096998	0.107555	0.115192	0.045056	0.0313327	0.00227705	0.025929	0.0252358	0.0125816	-0.0228679	-0.0141868	0.0176312	-0.00834095	-0.0314354	0.00415105	-0.0239668	-0.0160984	-0.02717	0.0434238	0.0431458	0.0691466	0.143827	0.108386	0.141811	0.117414	0.0893269	0.0896636	-0.0615842	-0.0733107	-0.0149904	-0.0297659	-0.069062	-0.0890402	0.0124886	0.0169859	0.0222836				-1	25	25	25	48.5	48.5	48.5	59.115	0	106.67
sp|Q4KM65|CPSF5_RAT	-0.0872967	0.084071	0.0117537	0.0355378	-0.164569	0.0595291	-0.102536	-0.0371788	-0.240154	0.116387	0.219071	0.121213	0.0712275	-0.00573385	0.0535875	-0.0691039	0.0550454	-0.226931	0.0749057	0.156311	-0.0718053	-0.0807958	-0.124107	-0.0484768	-0.0906086	-0.00652602	-0.162355	0.071786	0.0895973	0.00797555	0.110285	-0.0635124	-0.0921977	-0.0593691	-0.06104	-0.294432				-1	1	1	1	3.5	3.5	3.5	26.24	0	2.1255
sp|Q4KM73|KCY_RAT;tr|A0A0G2JSJ2|A0A0G2JSJ2_RAT;tr|A0A0G2JTN5|A0A0G2JTN5_RAT	0.00314325	0.105076	0.0981608	0.0514017	0.103826	-9.43318e-05	0.00382063	-0.0186574	0.0230856	0.00325374	0.026286	-0.0344076	-0.0110594	-0.0311043	-0.0618898	-0.0071585	0.0631033	-0.0137102	-0.0138423	0.0213466	0.0392464	0.118042	0.069225	-0.000444621	0.0681627	-0.0399998	0.0526091	-0.0643764	-0.126196	-0.0493666	-0.0741275	-0.143891	-0.0268051	-0.00404484	-0.10648	-0.0349838				-1	11	11	11	59.2	59.2	59.2	22.169	0	80.872
sp|Q4KM74|SC22B_RAT	-0.0222887	-0.00336643	-0.00435835	-0.186817	-0.0373701	-0.0648835	0.0576985	0.180405	0.171662	0.00814907	0.0879985	0.0186419	-0.0750413	0.0371978	0.0395269	-0.0374317	-0.03235	-0.127552	0.00837256	0.0212174	-0.110572	-0.114283	0.0261752	-0.0446893	-0.0766708	-0.0995256	-0.0580003	0.0399731	0.121548	0.0630131	-0.0128227	0.035186	0.0318054	-0.0828482	-0.0292057	-0.0816732				-1	4	4	4	27	27	27	24.74	0	59.489
sp|Q4KMA2|RD23B_RAT	0.153713	0.129724	0.0808246	0.0865359	0.0634217	0.120434	0.0866931	0.163733	0.00860713	-0.0478164	-0.0721323	-0.0388399	-0.0188079	-0.042179	0.00304535	-0.00230266	0.0720954	-0.0592639	0.0352526	0.00144164	-0.00143552	0.0229082	0.0544193	0.129775	0.0532306	0.0198221	-0.00972942	-0.0028386	-0.0783682	-0.0242289	-0.00212925	0.159475	0.0447783	0.180226	0.0488623	-0.0860366				-1	9	9	7	30.6	30.6	26.5	43.496	0	34.851
sp|Q4QQT4|2AAB_RAT	0.150588	0.366198	0.124175	0.324292	0.217319	0.13469	-0.151181	-0.218115	0.0747261	0.0795446	0.169723	-0.0859782	0.121737	0.0542479	0.0260902	-0.19499	-0.166045	0.0442354	0.0481265	-0.0191403	-0.139017	-0.0651405	-0.0555274	0.0580445	-0.0521403	-0.0500619	-0.0147261	-0.131113	0.0193208	-0.0803701	0.192397	0.00634653	0.165661	-0.207749	-0.231986	0.0214329				-1	10	8	8	28.5	23.5	23.5	66.006	0	46.947
sp|Q4QQV8|CHMP5_RAT	0.103055	0.0368202	0.130831	0.110628	-0.127331	-0.120247	0.081104	-0.00979616	0.178753	0.0196952	-0.0332834	0.0299353	-0.0761796	0.034354	-0.0146512	-0.0609148	0.0234586	0.298664	0.0747811	0.054302	0.0887821	0.115317	0.109707	0.101468	0.0355202	0.214769	0.211054	-0.00199758	-0.144454	0.000729918	-0.0494624	-0.199271	-0.194228	-0.130721	-0.0949398	-0.0266455				-1	2	2	2	16.9	16.9	16.9	24.575	0	20.239
sp|Q4QQW4|HDAC1_RAT;tr|D3ZVU7|D3ZVU7_RAT	0.0415685	0.0587448	0.12332	-0.120276	-0.105025	-0.00488021	0.256644	0.142282	0.203846	0.0350593	0.159871	0.0142573	-0.212579	-0.120534	-0.0907575	0.318332	0.259276	0.254405	0.0418952	0.0835544	-0.123872	-0.183808	-0.173313	0.00620943	0.0942592	0.0713866	0.0835314	0.155103	0.104865	-0.0176215	-0.211873	-0.102117	-0.153317	0.369506	0.180184	0.277073				-1	3	3	2	11.6	11.6	9.1	55.092	0	12.166
sp|Q4QQW8|PLBL2_RAT	0.225817	0.387443	0.332936	0.0933275	0.202065	0.118162	0.153681	0.13183	0.150175	-0.208497	-0.143905	-0.186825	-0.0793714	0.00925565	-0.084867	-0.296888	-0.145825	-0.169265	0.141601	0.26452	0.164174	0.16233	0.151652	0.237002	0.117414	0.129865	0.0825959	-0.204538	-0.0971079	-0.0346957	-0.0683156	0.0327011	-0.0149895	-0.109435	-0.0523388	0.0166027				-1	8	8	8	16.9	16.9	16.9	65.455	0	45.584
tr|A0A0G2K648|A0A0G2K648_RAT;sp|Q4V7A0|WDR61_RAT	0.179636	0.250719	0.225559	-0.0382342	-0.14714	0.0240484	-0.0422013	-0.0302211	-0.0805279	-0.294194	-0.137003	-0.185272	-0.094053	-0.241941	-0.276723	-0.0031843	0.00301856	-0.229582	0.0579908	0.0498752	-0.0610149	0.0100331	-0.0864974	-0.0245433	0.0544582	-0.0295884	-0.0487314	0.0838808	0.187968	0.0181715	0.0582411	0.0361513	0.0821996	-0.0246572	0.0238362	-0.159878				-1	2	2	2	12.3	12.3	12.3	32.51	0	12.483
sp|Q4V7C6|GUAA_RAT;tr|A0A0G2K2C2|A0A0G2K2C2_RAT;tr|A0A096MJK6|A0A096MJK6_RAT	-0.0200865	-0.101216	-0.267716	-0.0916794	-0.0656096	0.150352	-0.0217606	0.0224401	-0.0509344	0.0255462	0.0866054	-0.032313	-0.000540227	-0.0467444	0.113835	-0.0140657	0.0511324	-0.289177	0.0362766	0.206154	0.117082	0.0448219	0.0164557	0.0118413	0.131829	0.12026	0.0956376	-0.0304679	0.0182889	-0.236603	-0.129283	-0.273065	-0.0433166	-0.0473539	0.0200656	-0.256118				-1	4	4	4	6.9	6.9	6.9	76.757	0	12.897
tr|A0A0G2K1C0|A0A0G2K1C0_RAT;sp|Q4V7C7|ARP3_RAT	0.0835609	0.0950339	0.110771	0.0548703	0.0735153	0.0235692	0.0983834	0.0259642	0.0838447	-0.019041	-0.0314205	0.032606	0.0085077	0.0289671	0.0146138	0.00279312	0.00534469	0.038338	-0.0126506	-0.0400203	-0.00248049	0.0459883	0.0743348	0.0137138	0.00395877	0.0157674	0.0561534	-0.0106887	-0.0370248	-0.00572643	-0.0461048	-0.0367904	-0.0511168	0.0981319	0.0584256	0.095788				-1	15	15	15	37.7	37.7	37.7	47.583	0	194.49
sp|Q4V7F2|CREL1_RAT	-0.331958	0.135792	0.0861824	0.16905	0.1322	0.0510135	0.210034	0.179532	-0.209892	-0.189408	0.597733	0.541364	-0.538533	-0.417847	0.0205273	0.684593	0.461428	-0.310324	-0.216777	-0.007494	0.0160849	-0.543901	-0.491276	0.0449631	0.983411	0.722741	-0.234731	-0.195083	0.467084	0.428353	-0.625542	-0.429974	0.160287	0.14554	0.0603307	-0.274998				-1	2	2	2	3.6	3.6	3.6	45.696	0	3.1787
tr|A0A0G2KAL4|A0A0G2KAL4_RAT;tr|A0A0G2JYS1|A0A0G2JYS1_RAT;tr|A0A0G2JZ50|A0A0G2JZ50_RAT;sp|Q4V8B0|OXR1_RAT;tr|A0A0G2K7Y2|A0A0G2K7Y2_RAT	-0.37207	0.183216	-0.346071	-0.175228	-0.211285	0.155159	0.104136	0.141498	-0.206037	-0.326077	0.103023	-0.203735	-0.142947	-0.187542	0.116905	0.217764	0.359881	-0.21133	-0.262536	-0.0866026	-0.205328	-0.0171738	-0.25217	-0.0786694	-0.0732557	0.231142	0.0541096	0.0871589	-0.000891455	-0.196898	-0.179722	-0.245091	-0.193048	0.0113641	-0.0230837	0.00373786				-1	1	1	1	1.1	1.1	1.1	84.125	0.0017857	1.5505
sp|Q4V8F9|HSDL2_RAT	-0.119744	-0.138497	-0.0494228	-0.0603357	-0.119863	-0.0515311	0.199002	0.0170765	0.0362005	0.11047	0.146562	0.0450039	0.0180325	0.0224974	0.0318487	0.123219	0.0516288	0.0720974	0.022263	-0.0831258	-0.0111304	-0.0940508	-0.0468967	-0.0708284	-0.0686306	-0.0212469	-0.0566452	0.0639228	0.0814573	0.128733	0.053875	0.0551858	-0.0225502	-0.107998	-0.0523976	0.0303406				-1	8	8	8	24.6	24.6	24.6	58.343	0	55.841
sp|Q4V8J4|GPAT3_RAT	-0.131127	-0.424102	-0.0851858	0.0552136	-0.166704	-0.342716	0.0706831	-0.166993	-0.0461469	0.210958	0.240044	0.250242	-0.0590873	0.114031	0.0831887	0.253159	-0.0141677	0.212884	-0.0207471	-0.237616	-0.0966967	-0.105426	-0.233892	-0.276723	-0.1239	-0.293024	-0.204644	0.112089	0.217421	0.120913	0.0783981	-0.0438836	-0.0353969	0.0809496	-0.00618132	0.0578453				-1	3	3	3	8.3	8.3	8.3	51.011	0	8.2867
sp|Q4V8K2|CTBL1_RAT	0.122539	0.11776	-0.139563	0.00852939	0.0598335	0.136836	-0.026278	-0.169909	-0.0128185	0.0132544	0.0439524	0.334991	0.000215918	-0.0235121	-0.0225116	-0.0417279	-0.111504	-0.157025	-0.171907	0.00209644	0.0218781	-0.0488605	0.0292931	0.0769201	-0.0395131	-0.0457013	0.00642664	-0.0247391	0.18097	0.192309	-0.0313016	0.0989985	0.0236554	-0.0940441	-0.0567565	-0.172088				-1	4	4	4	5.7	5.7	5.7	64.947	0	4.4418
sp|Q4V8K5|BROX_RAT	-0.0184004	-0.0204546	0.0506761	-0.119821	0.104402	-0.093406	-0.0914484	-0.139507	-0.0942192	0.145198	0.120408	-0.0523369	-0.10006	-0.00443354	-0.0471541	-0.0637862	-0.0703039	0.0938758	0.0623952	0.0835544	0.0601663	-0.0651405	0.0065611	-0.19724	-0.0221135	-0.007095	0.0450824	-0.0997805	0.0509635	-0.013702	-0.0187023	-0.0373851	-0.0139766	-0.102708	-0.0844679	-0.0400367				-1	3	3	3	10.5	10.5	10.5	46.191	0	8.3419
tr|F1LM09|F1LM09_RAT;sp|Q4VSI4|UBP7_RAT	0.0062978	0.0979344	-0.0212338	-0.0381705	-0.0273844	0.155017	-0.0065558	0.00530425	0.0506477	-0.0453374	-0.107633	-0.0123338	0.0946814	0.0852128	0.0968321	-0.0279053	0.0753942	0.00668378	-0.00657505	-0.00170583	0.0617919	0.0433359	-0.0254314	0.0903426	-0.135875	-0.113393	-0.108049	0.0382888	0.0830437	0.0859342	0.10436	0.0640014	0.411847	-0.208305	-0.0531772	-0.117752				-1	4	4	4	5.9	5.9	5.9	128.43	0	16.784
sp|Q505J8|SYFA_RAT	-0.0471116	0.0619263	-0.0379965	-0.0194189	0.159889	0.0554213	0.0576985	0.0499185	-0.101852	-0.121127	-0.00421858	-0.0367388	-0.0911737	-0.0122524	-0.133043	0.162275	0.0156662	-0.000393048	0.0714137	-0.0109252	-0.0640117	-0.149416	0.0546304	-0.0557349	0.0795962	0.0185649	-0.0214634	-0.133272	0.0629399	-0.0800685	-0.021291	0.0232743	0.0213989	-0.0207699	-7.0909e-05	0.00488607				-1	9	9	9	24.4	24.4	24.4	57.719	0	52.862
tr|F1LRI6|F1LRI6_RAT;sp|Q53UA7|TAOK3_RAT	-0.0321112	-0.0034387	0.124882	-0.039222	0.0295146	0.0330315	-0.0111502	-0.00457981	-0.257597	0.0130278	-0.0527542	-0.144857	-0.0788008	-0.0461868	-0.0219486	-0.001238	-0.0582999	-0.27625	0.0486341	0.0844204	0.0924572	-0.0430986	0.0395669	-0.0366883	0.110349	0.0544479	-0.195433	0.133319	0.0607399	0.0499884	0.0718004	-0.034704	0.144953	-0.0420036	-0.147905	-0.30561				-1	2	2	2	2	2	2	103.68	0	3.4755
sp|Q561S0|NDUAA_RAT;tr|A0A1W2Q6F8|A0A1W2Q6F8_RAT	-0.249151	-0.189562	-0.0439106	0.0370806	0.103106	0.0240021	0.022045	0.0173206	0.0708003	0.0432905	0.057144	-0.0496273	0.103656	0.0864336	-0.00549766	-0.0184227	-0.103272	0.0112978	-0.00223206	-0.0194062	-0.0551754	0.0207523	0.0541027	0.0140439	-0.0152293	-0.18273	-0.0470193	-0.0423293	-0.000874273	0.0841778	0.0125693	0.0836081	0.0421373	-0.0567871	-0.119361	-0.0428515				-1	7	7	7	23.4	23.4	23.4	40.493	0	29.566
sp|Q568Z6|IST1_RAT	-0.0527655	-0.063479	0.420106	0.140205	0.0136299	-0.0379946	-0.136726	0.0795757	0.0473823	0.0367316	-0.0770477	-0.044458	0.0835119	-0.0419568	0.0571079	0.0180093	0.0334007	0.0206439	0.132294	-0.00196831	-0.170778	0.190126	0.0154802	-0.089388	-0.105322	0.0390998	0.150615	0.0645456	-0.0565856	-0.198008	0.0376603	0.0295195	0.112063	0.0707301	0.086207	0.114259				-1	3	3	3	10.7	10.7	10.7	39.941	0	19.998
tr|A0A0G2K9C1|A0A0G2K9C1_RAT;tr|A0A0G2KAP8|A0A0G2KAP8_RAT;tr|E9PU44|E9PU44_RAT;sp|Q56A18|SMCE1_RAT	-0.114507	0.000567779	-0.0431908	-0.0352428	0.443983	-0.0384304	-0.0669379	0.0507539	-0.053529	-0.0467534	0.0258386	0.0518215	-0.114838	0.179467	-0.178988	0.119866	0.202955	0.248494	-0.127632	0.0143526	0.215968	-0.263932	0.0877014	-0.381147	0.00903274	0.0392376	0.0527456	-0.148082	0.11422	0.0990471	0.124147	0.37861	0.0931184	0.118641	-0.0796049	-0.0531351				-1	2	2	2	9.1	9.1	9.1	35.236	0	8.0778
sp|Q56B11|PELP1_RAT;tr|A0A0G2JSQ9|A0A0G2JSQ9_RAT	0.207969	0.387718	0.0870593	-0.191397	0.00120645	-0.209944	-0.154143	0.0152434	0.0284931	-0.033006	0.12386	-0.0115311	-0.0938224	0.00968465	0.00249207	-0.208549	-0.0110361	0.0570482	-0.183527	0.0303627	-0.166511	0.487286	-0.132853	-0.0664001	-0.224547	-0.0697454	-0.0246279	-0.0284044	0.191859	0.0277032	-0.0707269	-0.0511582	0.0392127	-0.220218	-0.0583207	-0.0183989				-1	3	3	3	3.8	3.8	3.8	119.14	0	5.9412
sp|Q5BJP3|UFM1_RAT	-0.0539666	0.179989	0.0924276	-0.0484965	-0.136215	-0.00557423	0.127709	-0.00358835	0.033147	-0.0726027	-0.0845129	-0.0485686	-0.0581873	-0.0685443	-0.0135319	0.182367	0.0789463	0.0136898	-0.0453127	-0.0673766	0.0305883	0.0429111	-0.00318196	0.00687313	0.133637	-0.0459352	0.0908604	0.0201377	0.0940355	-0.0350739	-0.0681818	-0.111035	-0.125048	0.0707301	0.0603307	-0.0183406				-1	4	4	4	68.2	68.2	68.2	9.1175	0	23.761
sp|Q5BJP9|PHYD1_RAT	-0.246223	-0.209726	0.169433	0.164767	-0.0605497	0.28698	-0.127395	0.0169543	0.0203742	-0.211123	-0.184853	-0.0905721	-0.0126929	0.0656411	0.0518774	-0.098245	-0.0111842	-0.111566	-0.221444	-0.257828	-0.0414173	0.0826203	0.0145039	0.229344	0.0386939	0.143642	-0.000778742	-0.14533	-0.199153	-0.0784903	0.0286499	0.262634	0.17343	-0.204071	-0.159673	0				-1	3	3	3	18.9	18.9	18.9	32.553	0	24.898
sp|Q5BJT7|CCD93_RAT	-0.241263	-0.167646	-0.464423	0.122788	-0.286561	-0.0968642	-0.313297	-0.056712	-0.113581	-0.328659	-0.352621	-0.572057	0.0732821	-0.183264	-0.0466961	-0.2609	-0.271962	-0.0883325	0.778198	0.754509	1.11051	0.0697482	-0.251891	0.00786814	-0.236536	0.0611116	-0.00787793	-0.372539	-0.280042	-0.73913	0.0271194	-0.131599	-0.140691	-0.282765	-0.233836	-0.0993917				-1	5	5	5	8.6	8.6	8.6	72.635	0	15.296
sp|Q5BK20|JUPI2_RAT	0.050205	-0.217611	-0.201702	-0.225902	-0.16223	0.185465	-0.264874	-0.162007	-0.170031	-0.0956222	0.132714	0.0996191	-0.0167303	-0.031325	0.245151	-0.293294	-0.222879	-0.273315	0.0249735	0.285866	0.192189	-0.087757	-0.0911598	0.0331745	-0.1824	-0.195398	-0.2294	-0.147835	-0.241686	-0.368371	-0.0136816	-0.0216458	0.240077	-0.241601	-0.39003	-0.236829				-1	3	3	3	20	20	20	20.07	0	15.349
sp|Q5BK32|FAF2_RAT;tr|A0A0G2JTA0|A0A0G2JTA0_RAT	-0.301212	0.175893	-0.344593	-0.265091	0.0774951	-0.134685	0.331032	0.00641201	-0.0612101	0.00689842	0.383006	-0.276866	-0.218185	0.0673939	-0.0895775	1.63446	0.00367835	-0.0337602	0.0529406	-0.0315515	-0.190174	-0.131447	-0.0205314	-0.181654	0.284814	-0.0962534	-0.100471	-0.0404778	0.834481	-0.195972	-0.250042	-0.00240474	0.0104903	0.837955	-0.0123177	-0.00977869				-1	3	3	3	8.4	8.4	8.4	41.079	0	9.052
tr|F1LNG8|F1LNG8_RAT;sp|Q5BK62|MPV17_RAT	0.258839	-0.0519757	0.152632	0.353237	0.347191	0.00819623	0.133346	0.346775	0.451939	-0.253023	-0.305598	0.0804961	0.0908327	0.0970719	0.323247	0.0170133	0.130953	-0.239453	-0.274817	-0.0389422	0.320467	-0.00361586	0.152639	-0.235191	0.000141427	0.192645	0.389689	-0.0166564	-0.336396	0.178835	0.251737	-0.128682	0.011059	-0.045422	0.00247919	-0.0107645				-1	1	1	1	13.6	13.6	13.6	18.75	0	14.054
sp|Q5BK63|NDUA9_RAT	0.103325	-0.217422	-0.101194	-0.10802	-0.0315063	-0.0849132	-0.0123944	-0.0843535	-0.0266437	0.214312	0.0142742	-0.0499805	0.0297187	0.0671878	0.0389876	-0.0227557	-0.0606543	-0.268927	0.0766485	0.0849151	0.12894	-0.177235	-0.0052706	-0.0724633	0.0816045	-0.0877592	-0.0873124	0.121696	-0.0515505	0.0601503	-0.0565994	0.0562737	-0.0883701	0.0850974	-0.13943	-0.0515976				-1	2	2	2	5.3	5.3	5.3	42.559	0	8.9506
sp|Q5EB77|RAB18_RAT	-0.241071	-0.0307133	-0.190725	-0.0915802	-0.159514	-0.0837302	-0.182771	-0.215529	-0.204371	-0.0456912	-0.0283984	-0.234459	-0.0552664	-0.176174	-0.125889	0.112236	0.0575716	-0.259288	-0.416298	0.0584634	-0.288676	-0.217131	-0.375009	-0.104123	-0.301073	-0.272601	-0.194199	0.445513	0.107333	0.34861	0.181807	0.165537	0.0228097	0.0659993	-0.144265	-0.216622				-1	6	6	6	36.4	36.4	36.4	22.976	0	17.144
tr|A0A1B0GWY5|A0A1B0GWY5_RAT;sp|Q5FVC2|ARHG2_RAT;tr|A0A0G2K0V4|A0A0G2K0V4_RAT	0.0841069	0.0833393	-0.389718	0.0899649	0.109431	-0.00860668	0.539071	-2.09823	-0.00891056	0.0997375	-0.0266578	-0.225352	0.105866	0.0183457	0.060726	-0.00263323	-2.02974	-0.042431	1.6772	0.876375	-0.216755	0.0725607	0.0490264	-0.0387414	0.100215	-1.97313	-0.0151553	-0.0118802	-0.0264088	-0.184347	-0.00982052	2.07836	-0.0280169	0.0808156	-2.05475	-0.0641244				-1	4	4	4	5.1	5.1	5.1	110.14	0	10.271
sp|Q5FVC7|ACAP2_RAT;tr|A0A0G2K4T3|A0A0G2K4T3_RAT	0.0220921	-0.0604301	0.111782	0.0275552	-0.00780459	-0.254577	-0.219639	-0.00668898	0.00274991	0.00792171	-0.0595011	-0.0881523	0.0873803	-0.0402904	-0.136251	-0.173134	-0.00113013	0.0439518	0.18518	0.0771049	0.111659	0.0562341	0.0260676	-0.216644	-0.264522	0.0707129	0.0120528	-0.0145433	-0.0895572	0.0781328	-0.0644391	-0.00325461	-0.224222	-0.305019	-0.0439529	-0.0927755				-1	5	5	5	8.6	8.6	8.6	87.229	0	21.809
sp|Q5FVH2|PLD3_RAT	-0.218296	-0.096871	-0.113503	-0.147009	-0.141019	-0.210217	-0.140258	-0.168381	-0.0309834	-0.251117	-0.263991	-0.272	-0.126228	-0.17715	-0.169482	-0.289968	-0.151404	-0.137008	0.273688	0.355472	0.263361	-0.0327623	-0.0276641	-0.0626814	-0.19123	-0.205303	-0.139061	0.020729	0.173681	0.122749	0.146745	0.105056	0.127094	-0.210058	-0.234753	-0.186972				-1	3	3	2	6.6	6.6	4.5	54.399	0	8.5128
sp|Q5FVI6|VATC1_RAT	0.165048	0.121444	0.0730655	0.0165103	0.0353245	0.042722	0.0468677	0.00591971	0.0394911	0.0494886	0.00726798	-0.0312667	0.010868	0.0105424	0.00271341	-0.0420111	-0.0129254	-0.0644727	0.0468571	-0.0295425	0.0291829	0.0871603	0.0878045	-0.0313409	0.0709959	0.062061	0.0769704	0.0323196	0.0169516	0.0047003	-0.0440851	0.00465692	-0.0501227	0.0514396	0.0320417	0.00975564				-1	16	16	16	41.4	41.4	41.4	43.9	0	114.82
sp|Q5FVL0|VA0D2_RAT	-0.260328	-0.193901	-0.310783	-0.203016	0.0235898	-0.00191862	0.0136341	0.0109571	0.0254231	0.0431797	-0.180681	0.148553	-0.25423	0.122189	0.0228205	-0.0131774	-0.0631471	-0.0557257	0.102419	-0.222553	-0.0264601	-0.271477	-0.13984	-0.394231	0.0102983	-0.0403637	-0.177687	0.256638	-0.277411	0.0121591	-0.243496	0.0992624	0.0318054	-0.00788724	-0.0581584	0.161358				-1	1	1	1	5.1	5.1	5.1	40.519	0	7.0831
sp|Q5FVL2|EMC8_RAT	0.0186685	-0.131825	-0.0663869	0.006863	-0.0949252	0.0366367	-0.108245	-0.0177813	-0.108042	0.0619148	-0.0915316	-0.0161234	-0.0116036	0.0486216	0.0598756	-0.0432573	0.0138117	-0.0956775	0.00510788	-0.0523412	-0.0574811	-0.0189469	-0.0851015	0.0153638	-0.118111	-0.0106555	-0.143699	-0.0276007	-0.154528	-0.00736181	-0.0276823	0.0142056	0.172032	-0.0929403	0.0335663	-0.0779457				-1	3	3	3	17.9	17.9	17.9	23.405	0	26.53
sp|Q5FVL3|DIK1B_RAT	0.33333	0.2067	0.208642	0.241035	0.110721	-0.178673	-0.0706917	-0.217827	-0.0681453	-0.230454	-0.180853	-0.0397748	-0.0604382	-0.255926	-0.23314	0.19461	-0.142009	0.00611962	-0.349078	-0.188463	-0.29356	-0.199807	-0.253748	-0.200767	-0.0518761	-0.498486	-0.0517655	0.309443	0.357792	0.41356	0.245649	0.571852	-0.250762	0.305351	0.370653	0.644651				-1	1	1	1	2.8	2.8	2.8	48.837	0.0083977	0.97004
sp|Q5FVM4|NONO_RAT	-0.0465138	0.059385	0.060292	0.0286961	-0.113504	-0.0622392	0.12409	0.0791077	0.0275114	0.0192441	-0.00993904	0.00793809	0.000971675	0.00377399	-0.0623527	0.0645428	0.133501	0.047299	-0.0496517	0.0192778	-0.0485498	-0.0375842	0.0239132	-0.060594	0.0319242	-0.0188068	-0.022757	0.0108312	0.122288	0.0645706	-0.108214	0.0426156	0.0318054	0.0854983	0.109394	0.135644				-1	12	11	10	20.4	18.7	17.2	54.925	0	17.202
sp|Q5FVN0|MBOA5_RAT	0.0410588	0.0273336	-0.0649438	-0.0948235	-0.0764517	-0.0752113	0.104021	0.148762	0.0967722	0.0369544	0.0026162	0.0412515	0.0161113	-0.0225247	0.0935112	-0.00380911	-0.00278565	-0.00282679	0.048761	-0.00617641	-0.0435668	-0.0488605	0.0800488	0.0397836	-0.0234081	0.0166072	-0.0207451	0.130191	0.0781333	-0.0338706	-0.028174	-0.00978576	0.00578974	-0.0368621	0.0681965	-0.055093				-1	5	5	5	12.3	12.3	12.3	56.017	0	49.902
sp|Q5FVQ4|MLEC_RAT;tr|A0A0G2K121|A0A0G2K121_RAT	-0.0730158	-0.0518449	-0.0728144	-0.133334	-0.0511722	-0.0863307	0.0658571	0.029601	-0.0470514	0.115438	0.0204609	0.0985574	0.0285544	-0.0179259	-0.0147632	0.105743	0.12788	0.0901028	-0.108693	-0.0818761	-0.108883	-0.0845043	-0.14383	-0.064191	-0.0113711	-0.0551268	-0.0602273	0.0112903	0.0847253	0.0793407	0.0505919	0.0783968	-0.0204565	0.0978671	0.0878089	0.00517302				-1	10	10	10	33.3	33.3	33.3	32.418	0	55.113
tr|A0A0G2K1Q1|A0A0G2K1Q1_RAT;sp|Q5FVQ8|NLRX1_RAT	-0.00983521	-0.287883	-0.0117239	-0.198899	0.0636882	0.0817373	-0.0325758	0.183782	-0.0233338	-0.102846	-0.193636	-0.0671521	-0.324666	-0.0636839	-0.0380202	0.0776662	0.286882	-0.086604	0.204779	-0.22336	0.0924572	-0.207008	0.0169974	0.0835421	0.100743	0.244108	-0.133585	0.0185654	-0.215547	-0.0823057	-0.217993	-0.113847	0.0949973	0.0164173	0.083533	-0.142788				-1	2	2	2	4.1	4.1	4.1	107.33	0	10.53
sp|Q5FWY5|AIP_RAT	0.0907282	-0.0604864	-0.0262222	0.0543475	0.137555	0.0500575	0.0469872	0.031416	0.069847	0.0353938	0.00873983	-0.0634637	0.0830022	0.0444399	-0.0566922	0.0277715	-0.139741	0.0137803	0.0806242	-0.0178122	0.00728647	0.00666013	0.0737101	-0.0603622	-0.0460175	-0.0373536	0.0875337	-0.125027	0.0440487	-0.115723	0.0451032	-0.0163468	-0.0807603	0.0854983	0.0562452	0.00301983				-1	3	3	3	11.5	11.5	11.5	37.598	0	17.486
sp|Q5HZV9|PP1R7_RAT;tr|R9PXV7|R9PXV7_RAT	0.0511654	0.408242	0.0925956	0.175382	0.155172	0.193733	0.0518766	-0.218666	0.0238241	-0.0471077	-0.195641	-0.0414122	-0.0128019	0.0239848	-0.0148752	-0.21313	-0.247867	0.103044	0.0932242	0.258503	0.150959	0.182142	0.212699	0.265107	0.0961148	-0.296152	0.0137365	-0.0641794	-0.0754219	-0.0686524	-0.021291	0.0332536	-0.0680456	-0.292208	-0.212122	-0.0434448				-1	6	6	6	26.4	26.4	26.4	41.296	0	24.537
sp|Q5HZY0|UBXN4_RAT	-0.216068	-0.244591	-0.213656	-0.0611446	-0.0324081	-0.0417591	-0.0110258	-0.117353	-0.0652625	0.0930022	0.149337	0.0716504	0.0598741	0.0105424	0.0580665	0.0449865	0.0622062	0.137484	-0.0351943	-0.00249372	-0.116782	0.0246305	-0.0643246	-0.0313409	-0.0492515	-0.0917209	-0.00702421	0.138232	0.120145	0.116074	0.0708554	0.063325	-0.00610079	0.155881	0.109526	0.0810299				-1	10	10	10	22.9	22.9	22.9	56.393	0	76.28
sp|Q5HZY2|SAR1B_RAT	0.159521	0.0890798	-0.0663869	-0.00297355	0.241997	0.0362229	0.272772	0.119483	-0.000375442	0.0810581	-0.0293275	-0.0558787	0.090224	0.251163	-0.242223	0.0676774	-0.114086	-0.102275	0.153446	-0.040155	-0.0406121	0.0893221	0.176983	-0.0887969	0.111136	-0.0340743	-0.234461	0.15498	-0.052741	0.0117263	-0.00212925	0.316746	0.178376	-0.0173232	-0.0855357	-0.216574				-1	5	3	3	29.8	20.2	20.2	22.41	0	29.211
sp|Q5I0D1|GLOD4_RAT	0.113658	0.142603	0.132221	0.0105942	0.0530183	0.0172937	-0.0330807	0.031295	0.00798518	-0.042274	-0.0546448	-0.0558787	-0.0504486	-0.047079	-0.0479561	-0.0421999	-0.032989	-0.0177016	0.0635255	0.0442908	0.0559062	0.0829302	0.0767271	0.0762879	0.0457063	0.0887945	0.0695701	-0.0794149	-0.0238627	-0.021194	-0.022155	-0.068143	-0.0840513	-0.0227842	-0.0616762	-0.0392377				-1	13	13	13	53	53	53	33.267	0	102.6
sp|Q5I0D7|PEPD_RAT	-0.00672498	-0.0308423	-0.0370224	-0.0741332	0.00666932	-0.057652	-0.070303	-0.017281	-0.037646	-0.033591	0.0301934	0.00374764	0.0126892	-0.0353027	-0.0708272	-0.0892848	0.0552929	-0.0433348	0.086691	0.0711259	0.0132442	-0.0133029	0.0375392	-0.0413692	0.033585	0.11465	0.0116317	0.0449312	0.0873731	0.0718867	-0.0831147	-0.0674319	0.0236554	-0.067975	0.0465301	-0.017568				-1	6	6	6	12.6	12.6	12.6	54.75	0	55.544
sp|Q5I0E7|TMED9_RAT	-0.0919344	-0.150655	0.0448722	-0.0301019	0.0829108	-0.158659	0.029319	0.071601	0.0164214	0.158879	0.019338	0.137948	0.0936696	0.0305535	-0.0212735	0.0322783	0.100077	-0.00322978	-0.126485	-0.181932	-0.0819865	0.0475775	0.00229982	-0.0410263	-0.00638523	-0.0139391	0.0476871	-0.0162231	-0.0378514	0.105458	-0.0154011	-0.0599571	-0.0797758	-0.00917037	0.0309318	0.10358				-1	2	2	2	13.2	13.2	13.2	27.028	0	47.683
sp|Q5I0G4|GARS_RAT	0.101859	0.123548	0.0659317	0.0145768	-0.0311268	0.031387	-0.0714697	-0.0924999	-0.0859622	-0.0383954	-0.00650403	-0.0225776	0.0138665	-0.0486415	-0.018576	-0.0192957	-0.0227823	-0.010374	0.0380667	0.0379184	0.0503743	0.072873	0.0889384	0.0884625	0.0184286	0.0136657	0.100663	-0.0367994	-0.0329688	-0.00183904	-0.0208592	-0.0112096	0.0385156	0.0928259	0.0165654	0.0307635				-1	20	20	20	30.1	30.1	30.1	81.792	0	216.18
sp|Q5I0H4|TMCO1_RAT	-0.106132	-0.158059	-0.0603988	-0.12751	-0.172203	0.102321	-0.0531715	-0.0435332	-0.00865891	0.105698	0.114216	0.0689428	0.0572812	-0.0248296	0.0388797	0.018118	0.068789	0.0893986	-0.036943	-0.0519333	0.0632907	-0.101781	-0.104296	0.156541	-0.17426	-0.0353794	-0.0297343	0.134818	-0.0352676	0.00755823	0.150456	-0.0194952	0.0554316	0.0447226	0.00714295	0.0366698				-1	2	2	2	12.2	12.2	12.2	21.175	0	26.33
sp|Q5I0K8|RT07_RAT	0.0411467	-0.19874	-0.102617	0.00527206	0.050839	-0.209926	0.115914	-0.053374	0.0899704	-0.023681	-0.00787699	0.0358264	0.151506	0.0754089	-0.000942439	-0.0102755	-0.00518021	0.028909	0.182408	0.072997	0.14011	0.0643159	0.0622086	0.0209601	0.0366249	0.0593467	-0.0325984	0.0291998	-0.0312341	0.115424	0.0885722	-0.0494751	-0.0232197	-0.0217767	-0.0487263	-0.029449				-1	4	4	4	21.9	21.9	21.9	28.197	0	17.959
sp|Q5I0P2|GCSH_RAT	-0.318406	-0.0942703	-0.226212	-0.182674	-0.0496018	-0.0994717	0.115572	-0.149342	0.00362378	0.179311	0.252044	0.155921	-0.0206694	0.0549756	0.116496	0.132347	0.0323772	0.125118	0.00837256	0.0186308	-0.112263	-0.0942845	0.000438273	-0.00746447	0.00959534	0.0418527	0.0560172	0.0211342	0.0106371	-0.103374	-0.0401565	0.0877372	0.00621776	0.249817	0.0915399	0.151931				-1	1	1	1	11.8	11.8	11.8	18.485	0	12.397
sp|Q5KTC7|NAAA_RAT	0.24857	0.0453016	0.0811971	0.0823079	0.0614805	0.119609	0.0941118	-0.0604444	0.142715	-0.384589	0.021022	-0.1692	0.000431925	-0.0263682	-0.110967	-0.0802439	-0.0567323	-0.131551	0.264542	0.39958	0.172994	0.238329	0.273989	0.150947	-0.0520375	0.0370318	0.134844	-0.400967	-0.198235	-0.177211	-0.0227314	0.0588541	0.106884	0.0522599	-0.238897	-0.246916				-1	5	5	5	22.9	22.9	22.9	40.313	0	33.975
sp|Q5M7A4|UBA5_RAT	-0.0255616	-0.0608438	0.00903338	-0.149433	0.057382	-0.00402898	-0.042837	0.116181	0.172883	-0.102969	-0.0095951	0.0387076	-0.044644	0.0893796	-0.013308	0.0995619	0.0842235	0.0610137	-0.00196938	-0.00486001	-0.127999	0.000984639	0.140261	-0.0912807	0.0108606	0.0942415	-0.0591797	-0.0555706	0.0412535	0.0836711	-0.14543	0.178084	-0.0159595	0.0678935	0.0529687	0.0498018				-1	5	5	5	11.7	11.7	11.7	44.895	0	24.322
sp|Q5M7U6|ARP2_RAT	0.0371338	0.177233	0.125834	0.0327807	0.061258	0.112693	0.018516	0.0824964	0.0359564	-0.103337	0.0141615	-0.0753958	-0.0751551	-0.0287894	0.0323907	-0.0424264	0.0450739	0.0761605	0.00941573	0.0637425	0.0424165	0.0775475	0.0217556	0.0674071	0.034	0.0476163	0.00699017	0.0979258	0.0231709	-0.00699072	-0.0174096	-0.130925	-0.0485219	-0.0124546	0.0364726	0.0124699				-1	7	7	7	24.6	24.6	24.6	44.733	0	46.892
sp|Q5M7V8|TR150_RAT	-0.0115844	-0.076804	-0.122443	0.0487048	-0.00311362	0.0153668	0.0146118	0.037931	0.0411944	0.134201	0.0651101	0.0496258	0.0842252	0.0337213	0.0216198	0.127589	0.103296	0.0863028	0.00379984	-0.0951216	-0.0367265	-0.00900182	-0.115057	-0.0321361	0.0161905	0.0214965	0.0456313	0.0325709	-0.0181072	0.0523535	0.0234956	0.00324728	-0.00222204	0.019217	0.0103844	-0.000287982				-1	15	15	15	15.1	15.1	15.1	108.25	0	98.798
sp|Q5M824|SHC1_RAT;tr|F1LN14|F1LN14_RAT;tr|G3V8S2|G3V8S2_RAT	-0.0324441	-0.195227	-0.172829	-0.280622	0.090924	-0.250329	-0.0362412	-0.119634	0.0476245	0.0864506	-0.0365492	-0.364936	-0.209671	0.162203	-0.234131	-0.0264854	0.0834263	-0.035464	0.120635	-0.0350406	-0.209861	-0.214522	0.150369	-0.25046	-0.014228	-0.249784	-0.028752	0.00449088	0.0942603	0.0529037	-0.247651	-0.0173478	-0.297279	-0.0855074	-0.0859571	-0.10593				-1	3	3	3	9	9	9	51.503	0	15.548
sp|Q5M9G3|CAPR1_RAT;tr|A0A0G2K8H0|A0A0G2K8H0_RAT	-0.055394	-0.0799069	-0.0880953	-0.017502	0.0034003	-0.103333	-0.0517637	-0.0935544	-0.045501	0.0328266	0.068154	0.104493	0.0544757	0.0633696	0.0236932	0.0251075	0.0443794	0.0772697	-0.0223452	-0.0470479	-0.0197003	0.0305355	0.0400999	-0.0368024	-0.00411166	0.0237262	0.0350316	-0.00338812	0.0393704	0.0462547	0.00636894	0.017002	-0.0539839	0.0354874	0.126641	0.11133				-1	13	13	13	21.6	21.6	21.6	78.12	0	123.76
sp|Q5M9G9|FAKD4_RAT	-0.0652751	-0.19812	-0.0849578	-0.206138	-0.0711749	0.151767	-0.0574033	0.127877	-0.166379	0.0236359	0.090567	-0.0570613	-0.0101889	0.0492478	0.000609666	-0.201573	-0.0534498	-0.0590163	-0.0191507	-0.0267345	-0.0432979	-0.101311	-0.09783	-0.108669	-0.172105	-0.0851891	-0.0853286	0.12911	-0.0109925	0.0136396	-0.0718297	0.110827	0.00778575	-0.17049	-0.0476267	-0.0983126				-1	5	5	5	10.5	10.5	10.5	71.18	0	20.259
sp|Q5PPH0|ENOPH_RAT	-0.0962777	-0.104915	-0.0185104	0.0565864	0.0841668	0.0866	-0.0472934	-0.235207	0.021977	-0.287622	0.041521	-0.0709694	0.114771	0.0983836	-0.00116435	-0.0954414	-0.193384	-0.0161296	0.050409	-0.15263	0.0531429	-0.199054	0.0232663	0.0615626	-0.147982	-0.0726899	0.0619962	-0.23408	-0.0967414	-0.0220799	0.153265	0.0217437	0.00693068	-0.000354414	-0.502199	-0.0609675				-1	3	3	3	21.1	21.1	21.1	28.874	0	27.979
sp|Q5PQJ6|P5CR3_RAT	0.133379	0.192697	-0.0246182	-0.0852144	-0.351127	0.264783	-0.116383	0.0596745	0.295081	0.346126	0.0833853	0.240168	-0.105047	-0.28037	0.282997	0.00664876	0.197663	0.377183	0.14279	0.124186	0.270083	-0.174886	-0.285591	0.162014	-0.108585	0.367187	0.226623	0.0247938	-0.0644311	0.0687375	-0.0243172	-0.253354	-0.472814	-0.243963	0.0422678	-0.0771254				-1	2	2	2	7.7	7.7	7.7	28.878	0	4.2994
sp|Q5PQL5|PTSS1_RAT;tr|A0A0G2K2U0|A0A0G2K2U0_RAT;tr|A0A0G2JZJ5|A0A0G2JZJ5_RAT	-0.237079	-0.167079	-0.190132	-0.195299	-0.140558	-0.149566	-0.0079201	-0.00396012	-0.0920839	0.0879568	0.133544	0.0953677	0.00721854	0.10211	-0.0271354	-0.0360213	0.0150847	0.0026754	-0.0867905	-0.113021	-0.181359	-0.224017	-0.124465	-0.156789	-0.12869	-0.0901379	-0.167906	-0.15818	-0.049545	0.103647	-0.11149	-0.053958	-0.0849931	-0.153839	0.0406143	-0.0632819				-1	1	1	1	1.7	1.7	1.7	55.663	0.0010877	1.742
sp|Q5PQN7|LZIC_RAT	0.30983	0.252718	0.132074	0.203674	0.0214721	0.0839483	0.16297	0.148539	-0.208724	0.0840805	-0.125655	0.0652522	0.116964	-0.281945	-0.194253	0.118904	-0.0780587	-0.271168	0.135642	0.0537967	0.14849	0.0507506	-0.0614626	-0.152584	0.0139487	0.022333	-0.194243	0.0644964	-0.085733	-0.156129	0.0269801	-0.0099281	-0.0698486	0.226143	0.213951	-0.166699				-1	1	1	1	11.6	11.6	11.6	21.394	0	20.289
tr|A0A0G2K4R7|A0A0G2K4R7_RAT;sp|Q5PQP1|RBMS1_RAT;tr|F1LU19|F1LU19_RAT;tr|F1M2F1|F1M2F1_RAT;tr|F1LYR6|F1LYR6_RAT;tr|F1LVI3|F1LVI3_RAT	-0.0894117	-0.196983	0.173314	-0.0215586	-0.0541092	-0.0636839	-0.0875091	-0.00086534	-0.0334142	0.0984571	0.0155136	0.0690511	0.0685519	0.0156782	0.104173	-0.0126594	0.0589124	-0.0554028	0.123408	-0.0462353	0.21417	0.00480717	-0.0037314	0.188291	0.0352439	-0.0252747	0.305943	0.0924077	0.0132715	0.114726	-0.0352643	-0.00807916	0.12906	0.078133	-0.0432221	0.164316				-1	3	3	3	7.9	7.9	7.9	43.775	0	6.1999
sp|Q5PQX1|TOIP1_RAT	-0.00783381	-0.096659	-0.0542494	-0.0762087	-0.0141038	-0.0300296	0.043878	0.0531381	0.0484716	0.00996639	-0.0115448	0.0861846	-0.0691369	0.040561	0.0280486	0.0466915	0.0660542	0.241986	-0.134528	-0.0791031	-0.0745498	-0.10472	-0.087778	-0.0225102	-0.079301	-0.0851891	0.0847333	-0.0798857	0.0235756	-0.078508	-0.0251974	-0.0278287	-0.0331379	-0.00917037	0.0746738	0.148948				-1	8	8	8	18.4	18.4	18.4	65.648	0	128.38
sp|Q5RJR2|TWF1_RAT	-0.0405495	-0.022138	0.118017	0.0635795	0.0984737	0.453695	-0.375404	0.0426179	-0.150461	-0.0590843	-0.169541	0.133912	-0.0363127	-0.14158	0.208685	-0.840184	0.0817088	-0.235875	0.0260047	0.0475932	0.312716	-0.000109464	-0.0284465	0.284487	-0.10584	0.197591	-0.0868913	-0.136452	-0.112644	-0.393902	-0.14264	-0.118903	0.422788	-0.498156	0.0235572	0.0330164				-1	3	3	3	8.6	8.6	8.6	40.09	0	6.1518
sp|Q5RJR8|LRC59_RAT	-0.128534	-0.0383399	-0.0726826	-0.111686	-0.0520383	-0.0480173	-0.05138	0.0686582	0.0139452	0.128671	0.151798	0.163759	0.035421	-0.0163963	0.0709989	0.0150914	0.0769623	-0.006164	-0.115925	-0.0735728	-0.0971151	-0.0352273	-0.0599765	-0.10807	-0.0412603	-0.0536422	0.0034641	0.0947844	0.0670519	0.087562	0.0342013	-0.0676245	0.089084	0.114065	0.0619617	0.0571538				-1	11	11	11	31.3	31.3	31.3	34.869	0	82.647
sp|Q5RJT2|SPB1_RAT	-0.279979	-0.36581	-0.225144	-0.218049	0.0190309	-0.03906	-0.068749	-0.114808	-0.0290672	-0.177796	0.173765	0.0436807	-0.160973	0.0889737	0.11762	-0.0228675	-0.0212715	0.0605054	-0.27085	0.137241	-0.0494945	-0.187002	-0.0156482	-0.125662	-0.107517	-0.19723	-0.00816267	-0.15577	0.0941319	0.0726211	-0.176375	0.105319	0.0223865	-0.122104	-0.0361533	0.0184514				-1	3	3	3	6	6	6	94.766	0	34.511
sp|Q5RJY4|DRS7B_RAT	0.27058	0.0445326	0.0763644	-0.0699101	0.125123	0.249529	0.014734	-0.046338	0.0877351	0.0207096	0.0223677	0.0514924	-0.0676647	0.0493522	0.1695	-0.102884	-0.105444	-0.0996479	-0.157846	-0.116997	0.104397	-0.0841562	-0.0172002	0.0545177	-0.0962578	-0.140817	0.146529	-0.210553	-0.016997	0.0946212	-0.0281451	0.106895	0.257078	0.0426601	-0.131456	0.0117562				-1	3	3	3	13.8	13.8	13.8	35.342	0	6.2166
sp|Q5RK09|EIF3G_RAT	-0.115388	-0.0872814	-0.126894	-0.164253	0.113585	0.00567801	-0.0392817	-0.0142824	-0.142291	0.0400703	-0.0191392	-0.0826027	-0.101219	-0.117602	0.0354225	0.103082	-0.0187199	-0.075756	0.0617668	-0.0809049	0.0145362	-0.135885	-0.0203092	0.0141539	0.0231735	0.0879957	0.0121932	0.0244737	-0.0464976	-0.0593007	-0.23404	0.212769	0.0304035	-0.0360626	-0.06847	-0.163533				-1	7	7	7	34.1	34.1	34.1	35.651	0	46.661
sp|Q5RK19|SNF8_RAT	0.251125	0.259346	-0.313185	-0.0169526	-0.0227866	-0.222698	-0.0652583	0.0325039	0.074013	-0.232467	-0.217581	-0.184333	-0.121638	-0.0521076	-0.243596	-0.221015	-0.103667	-0.111942	0.0383223	0.189002	-0.195782	0.0508562	0.120938	-0.237007	-0.0809773	0.0461089	-0.0422448	0.0528982	0.0328018	-0.19698	0.0257268	0.0684563	-0.276615	-0.108961	-0.0938801	-0.0485275				-1	1	1	1	3.1	3.1	3.1	28.884	0.0017655	1.4091
sp|Q5RK30|SBDS_RAT	0.273904	0.234137	0.168589	0.10097	0.0310147	0.00989857	-0.133609	-0.240679	0.0214841	-0.0540917	-0.0407591	-0.0206152	-0.0102977	0.0454864	-0.0739743	-0.223946	-0.267123	-0.124978	0.10083	-0.0504389	0.126911	0.060648	-0.057351	-0.022736	-0.0752828	-0.194743	0.0600965	-0.00328504	-0.0343195	-0.0101651	0.165837	0.107551	0.0263302	-0.280352	-0.246327	-0.0858838				-1	3	3	3	10.4	10.4	10.4	28.752	0	5.2716
sp|Q5RKH6|OS9_RAT	0.0279928	-0.000820562	-0.0324178	0.129752	0.0482224	0.0966442	-0.143526	-0.0910512	-0.314923	0.108669	0.0140487	-0.0164685	0.0020507	-0.0518837	0.112297	-0.181018	-0.183608	-0.152244	0.259619	0.166161	0.175538	0.0262433	-0.0732913	0.0381612	-0.204824	-0.117319	-0.0877185	0.0963239	0.0308573	0.00952706	0.118279	0.0430272	0.321427	-0.182632	-0.0213556	-0.222575				-1	2	2	2	3.8	3.8	3.8	75.364	0	7.3065
sp|Q5RKI0|WDR1_RAT	0.191736	0.101434	0.17617	0.0831281	0.0808933	0.0901921	0.0318563	0.0142648	0.0213608	0.0101933	-0.0393544	-0.0196927	-0.0224236	-0.046856	0.00381947	-0.00401138	-0.0308855	-0.022428	0.023296	-0.014232	-0.0171899	0.00883722	0.0941844	0.0579377	0.0198258	0.0740786	0.0613181	0.0089422	-0.0230267	0.014371	0.00693364	-0.0245183	0.0225276	0.0321648	0.0282925	-0.010547				-1	15	15	15	27.9	27.9	27.9	66.181	0	125.66
sp|Q5SGE0|LPPRC_RAT;tr|F1LM33|F1LM33_RAT	-0.073187	-0.0759866	-0.109304	-0.0715881	-0.00824022	-0.00103764	-0.0223871	-0.0481258	-0.0513233	-0.00509517	0.0317535	0.0706762	-0.0270384	0.0120422	0.0104378	-0.0150471	-0.0113693	0.0113159	-0.0626104	-0.0303459	-0.00824134	-0.0706465	-0.00747234	0.0269712	-0.0103725	-0.0699533	-0.0207451	0.0664614	0.0992442	0.048626	0.00226776	0.0303501	0.0877367	0.0206149	0.0976486	0.070924				-1	30	30	30	25.1	25.1	25.1	156.65	0	120.32
sp|Q5U1X1|ORN_RAT;tr|A0A0G2K038|A0A0G2K038_RAT	0.0962031	-0.042549	0.00187922	0.108615	0.0619697	-0.0169946	-0.148169	-0.0127855	0.00399805	-0.0305524	-0.0425169	0.0018183	-0.0585247	0.00517324	0.0037089	-0.0850976	-0.0838875	-0.000265017	0.0460949	0.062613	0.0326302	0.0546545	0.106351	0.125299	-0.056698	0.0249787	-0.0433968	-0.0526531	-0.0616561	0.00379659	-0.010392	0.194728	0.0120537	-0.205541	-0.0961366	-0.0709127				-1	4	4	4	22.8	22.8	22.8	26.751	0	39.364
sp|Q5U1Z2|TPPC3_RAT	0.133726	-0.0581569	0.100668	-0.0545731	-0.0806019	0.157979	-0.0324496	0.0209792	-0.00589248	-0.0316035	-0.130383	-0.0170437	-0.0374208	-0.0617667	0.0318487	0.0148192	-0.109204	0.125571	0.358409	0.216461	0.0677781	0.0386555	-0.0264357	0.0511968	-0.0113711	0.162356	0.0848667	-0.0536309	-0.17704	0.0122423	-0.0129658	-0.0107822	-0.0104229	0.00995718	-0.341827	0.0674936				-1	4	4	4	18.9	18.9	18.9	20.302	0	5.862
sp|Q5U204|LTOR3_RAT	-0.182412	-0.0144324	-0.152483	-0.168257	0.0684921	-0.225203	-0.241072	-0.0838294	-0.158677	-0.14393	0.0782183	0.0844696	-0.207706	-0.0627814	-0.123471	0.196643	0.110681	-0.0608646	-0.0664521	0.168263	0.185436	-0.157693	-0.0521143	-0.344805	-0.110112	-0.0654138	-0.230569	0.0976536	0.330795	0.316623	0.207094	0.268865	0.0631303	0.1791	0.0569271	0.150765				-1	1	1	1	8.9	8.9	8.9	13.58	0	7.566
sp|Q5U211|SNX3_RAT	-0.0848588	0.106584	0.0110253	0.218948	-0.0777902	0.0972172	-0.0166329	-0.033759	0.0804172	0.0892468	0.0986702	-0.00478393	0.117561	-0.154981	-0.0439507	0.00271992	-0.0570381	-0.0056868	0.0412578	0.139862	-0.0693395	0.0976302	0.0201352	0.0488355	0.136602	-0.0560389	0.160275	0.00089924	-0.0383088	-0.00347011	0.0974822	0.0164432	-0.0327715	-0.0335944	-0.0764318	-0.237279				-1	6	4	4	35.2	25.3	25.3	18.762	0	9.9797
sp|Q5U216|DX39A_RAT	-0.0893154	-0.0476832	-0.139661	0.0145768	-0.0869155	-0.0783937	-0.0501017	0.0765317	-0.0402167	-0.0723623	0.0757357	0.000113726	0.0349994	-0.0286793	-0.105232	-0.0255148	0.0442725	0.0128566	-0.0370777	0.0405982	-0.0240706	0.0457764	0.042656	0.0327399	-0.0866942	0.133483	0.0584662	-0.146431	-1.7114e-05	0.127904	0.00580386	-0.0609593	-0.0361605	-0.0817229	0.119872	0.00215769				-1	7	4	4	23.4	16.6	16.6	49.109	0	13.596
sp|Q5U2Q3|CK054_RAT	0.140862	0.163213	0.206533	0.0786844	0.0470396	-0.0828644	-0.0289197	0.0412975	-0.0586018	-0.0492348	-0.0581965	-0.0423487	-0.0538082	-0.0454066	-0.0973835	-0.00118299	0.0220664	-0.0248994	0.0740335	0.029849	0.0698924	0.0211838	0.0724598	-0.0118272	0.0437847	0.111377	0.0812584	-0.0320088	-0.0626223	-0.0564879	-0.118187	-0.0595888	-0.0990548	-0.0348861	0.0189465	-0.0308307				-1	6	6	6	15.2	15.2	15.2	34.993	0	11.056
sp|Q5U2Q7|ERF1_RAT	-0.0389508	-0.0203265	0.118429	-0.0941114	-0.0768923	-0.0381722	-0.108777	-0.201677	-0.0185101	-0.0233325	-0.0516918	0.0890739	-0.0121482	-0.0659424	-0.0494468	0.00226234	-0.139538	0.0969042	-0.0286217	-0.0235322	0.182106	0.0332116	0.0333686	0.0217265	0.0337233	-0.0235472	0.0769704	-0.0180785	0.0088158	-0.0508437	-0.0187023	-0.0763607	-0.0259881	-0.0361498	0.0661663	0.0727044				-1	6	6	6	17.4	17.4	17.4	49.03	0	33.152
tr|A0A0G2JT30|A0A0G2JT30_RAT;sp|Q5U2R0|MAT2B_RAT	0.22977	0.0955402	0.0998162	-0.0792208	0.0209232	0.0446279	0.0517575	-0.201128	0.0393694	0.152003	0.0655454	-0.114378	-0.192815	-0.169844	-0.0732743	0.10685	-0.207995	-0.0223352	0.0921168	-0.0688887	0.148961	-0.147232	-0.0678816	0.089194	0.131958	-0.181299	0.0190548	0.0585362	0.0050978	0.0384966	-0.126973	0.0996583	0.0646379	0.0285567	-0.279215	-0.0538521				-1	2	2	2	6.2	6.2	6.2	36.236	0	3.003
sp|Q5U2R7|MESD_RAT	-0.0269612	-0.212337	-0.0961511	-0.138959	-0.126959	-0.0187768	0.0268984	-0.0880268	-0.163434	0.0912866	0.00159299	0.041141	0.0117254	0.0585049	0.0536943	0.0411965	0.0207452	-0.0604643	0.098013	0.0809533	0.051885	0.0234466	0.0637824	0.0823881	0.105752	0.00268709	0.0424733	0.0917005	0.00540517	-0.0512958	-0.0583411	-0.0691065	0.00864049	-0.0131695	-0.0387728	0.0232755				-1	2	2	2	6.2	6.2	6.2	25.215	0.00036778	1.859
sp|Q5U2U2|CRKL_RAT	0.148077	0.115915	0.186278	-0.0423336	0.0929131	0.119769	-0.0598453	0.0100984	0.0450802	0.00222699	-0.00616091	-0.00216216	-0.0514557	0.0610946	-0.0274742	-0.0604941	0.00149632	0.0151918	0.0646551	0.111861	0.00949104	-0.0993168	-0.00604084	0.0283883	0.0770484	0.0756912	-0.00716649	0.0558024	0.0121333	-0.184116	-0.00454607	0.0673776	-7.16345e-05	-0.181265	-0.0232278	-0.0233207				-1	5	5	5	21.5	21.5	21.5	33.865	0	18.51
sp|Q5U2V8|EMC3_RAT	-0.0985994	0.0313968	-0.0242357	-0.18574	0.126541	0.254017	0.011432	-0.0984415	-0.130875	-0.0305524	-0.0265418	0.162743	0.00764841	-0.00475854	0.122109	-0.0954022	-0.0680876	-0.282803	0.0410028	0.0648712	0.199932	-0.0513532	0.125567	0.00875205	0.00748416	-0.0175168	-0.347474	0.129674	0.0933129	0.141556	0.0960232	0.0335299	0.298898	-0.0306671	-0.0829353	-0.377339				-1	4	4	4	24.1	24.1	24.1	29.98	0	8.631
sp|Q5U2X6|CCD47_RAT	0.00404525	-0.13224	-0.0784195	0.0401766	-0.0193323	-0.0794229	-0.106915	0.0168321	0.107031	0.140021	0.0329779	0.0331617	0.239861	0.0422397	-0.0139795	-0.0595386	-0.0293849	-0.0297614	0.136239	0.0343376	0.0162139	-0.104367	-0.0379796	-0.0787868	-0.0952896	-0.012939	-0.046069	0.261077	0.0597701	-0.0129736	0.0442781	-0.0113521	-0.0207181	-0.065852	-0.0820944	-0.0463406				-1	6	6	6	19.3	19.3	19.3	55.732	0	21.671
sp|Q5U2Z3|NP1L4_RAT;tr|A0A0H2UHZ2|A0A0H2UHZ2_RAT	0.177591	0.145621	0.158452	0.202461	0.0942907	0.131538	0.0390813	0.0263284	-0.00954025	0.109411	-0.112918	0.0490764	-0.0376424	0.020902	0.0270697	-0.214172	-0.119524	-0.143333	0.0670368	0.0683772	-0.0284542	0.201591	0.12948	0.0455015	0.0684328	0.11478	0.137034	-0.0369401	-0.103685	-0.270234	-0.0928239	0.0154647	0.0467211	0.00516375	0.00304538	0.0748929				-1	7	5	5	18.9	16.1	16.1	43.916	0	20.917
sp|Q5U300|UBA1_RAT	0.0998359	0.0510734	0.0639287	0.0355227	0.0267526	0.0426458	0.0283512	0.0362447	0.0208675	-0.0256575	0.00431985	0.00204533	0.010868	0.0139683	-0.0228493	0.0174842	0.013848	-0.0197757	-0.0268828	0.00183465	-0.0315174	-0.00658119	-0.0540474	0.0176708	0.00593409	0.010437	-0.00361419	-0.0330779	-0.0642877	-0.021194	-0.0589321	-0.0474871	-0.0591683	0.0064342	-0.00433129	-0.0161116				-1	28	28	17	35.8	35.8	24.9	117.79	0	323.31
sp|Q5U311|SLN13_RAT	-0.21914	0.0400329	-0.0276271	-0.0150705	-0.0149478	0.0135775	0.00197329	-0.184834	-0.114529	-0.225912	0.0918494	0.0306034	-0.212579	0.147656	-0.0481853	0.050998	-0.165857	-0.191427	-0.276815	-0.0941415	0.207181	-0.11097	0.132883	-0.0683795	0.062344	-0.241307	-0.185361	-0.255746	-0.0914732	0.124413	0.0272586	0.0968854	-0.0535677	0.130342	-0.271407	-0.130192				-1	3	3	3	4.5	4.5	4.5	103.65	0	8.7931
sp|Q5U316|RAB35_RAT	0.175046	0.0425908	0.054268	0.13216	0.202737	-0.157747	0.0193686	0.0441768	0.0139452	0.0931094	0.0717332	0.0278176	0.203178	0.0227099	-0.012637	0.000668988	0.0835822	0.0325058	0.0523082	-0.121555	-0.0279222	0.154682	0.0213236	-0.0167653	-0.0231202	-0.0615975	0.040823	0.0347303	-0.0652377	-0.0427298	0.105547	0.116966	0.00221862	-0.0107401	0.155572	-0.0246819				-1	4	4	4	20.9	20.9	20.9	23.025	0	17.431
sp|Q5U367|PLOD3_RAT	-0.0714377	-0.215495	-0.161388	-0.016827	-0.0153074	-0.182753	0.00295877	0.0346771	-0.02219	0.158879	-0.0100537	-0.150273	0.0538516	0.0379341	0.094446	-0.0473436	0.0161205	-0.0131198	0.0174749	-0.0103967	-0.305182	0.0262433	0.0470122	0.0709025	0.0978356	0.0640935	-0.101838	0.0894798	-0.0350568	-0.293846	-0.0634605	0.0126653	0.0499073	-0.0204823	0.0357812	-0.0581621				-1	3	3	3	5.9	5.9	5.9	85.059	0	18.736
sp|Q5XFX0|TAGL2_RAT	0.162109	0.221559	0.171073	0.176344	0.149324	0.155017	0.0927237	0.0471702	0.0727051	0.0214981	0.0937711	0.10068	0.0494747	0.0297076	0.0513427	0.0978327	0.107292	0.187587	0.000524789	-0.0651799	-0.0488195	0.095276	0.101047	0.158434	0.106409	0.107704	0.120592	-0.0417647	-0.0315843	0.00128336	-0.0514895	-0.0278287	-0.059034	0.262869	0.235429	0.254564				-1	13	13	13	59.8	59.8	59.8	22.393	0	190.77
sp|Q5XHY7|STAM2_RAT	-0.0259666	0.178031	0.0280919	0.0281181	0.0360341	0.144961	-0.0792715	0.20259	-0.0678829	-0.00211595	0.0718415	-0.185531	-0.108886	-0.0195667	0.0226024	-0.135439	0.190292	-0.112198	0.01488	0.119728	0.0746071	-0.175133	0.181726	-0.0176649	0.0223372	0.0634164	-0.00404007	0.0512123	-0.0232879	-0.148128	-0.0419954	-0.0950801	-0.00193509	-0.060891	0.0257875	-0.164049				-1	2	2	2	6.7	6.7	6.7	57.159	0	16.553
sp|Q5XHZ0|TRAP1_RAT	-0.116015	-0.0583446	-0.093378	-0.0681365	-0.0695501	-0.103839	-0.0827961	-0.0390822	-0.0388023	0.0488257	0.0970744	0.0204369	0.0629793	0.0294962	0.0393111	-0.00831963	0.0559822	0.0708276	-0.00354677	0.0218633	-0.0352553	0.00338858	-0.0566669	-0.0336141	-0.0695069	-0.00595743	0.038068	-0.0390334	-0.0181419	0.0636395	0.0578323	0.0566814	-0.0121697	-0.0508584	-0.00362041	0.0286482				-1	13	13	13	19.8	19.8	19.8	80.46	0	73.775
sp|Q5XI22|THIC_RAT;tr|F1LS48|F1LS48_RAT;tr|A0A0G2JUB4|A0A0G2JUB4_RAT;tr|D3ZKB6|D3ZKB6_RAT;tr|A0A096MJY8|A0A096MJY8_RAT	-0.0812574	0.021306	-0.14381	-0.228816	-0.0894159	-0.164319	-0.0621628	-0.160471	-0.00551558	-0.13474	-0.0933522	-0.292606	-0.232847	-0.131018	-0.0694306	0.0159076	-0.264924	-0.118177	0.593596	0.162299	0.537492	-0.188732	0.483845	0.634228	0.30306	-0.207678	0.165964	0.0835735	0.0762489	-0.227928	-0.204606	-0.266623	-0.178742	-0.0424852	-0.250567	-0.0870761				-1	4	4	4	13.9	13.9	13.9	41.108	0	10.543
sp|Q5XI28|RAVR1_RAT	0.00516295	0.0702103	0.0511428	0.335645	0.206229	0.0783176	-0.242264	-0.0998976	-0.0359775	-0.0866131	0.0152883	-0.0439891	0.0121538	-0.115846	-0.0536975	-0.203691	-0.0435333	-0.0569612	0.00379984	0.142121	0.288249	-0.0430986	-0.120051	0.0456092	-0.285017	-0.0659027	0.0330961	-0.0713089	-0.0149004	0.0411907	0.19463	0.12243	0.00021489	-0.264398	0.0148823	-0.0780977				-1	2	2	2	5.5	5.5	5.5	79.288	0	8.3223
sp|Q5XI29|CPSF7_RAT	-0.0920886	-0.520999	0.0334387	0.307344	0.312723	0.02601	-0.186698	-0.0411152	0.113869	0.0708654	-0.159079	0.069268	0.105464	-0.0709239	0.0528396	0.070718	-0.0354154	0.0860789	0.0720378	0.0142227	-0.313604	-0.0886877	-0.387858	-0.191899	-0.202069	-0.00453669	-0.113261	0.136331	0.167575	-0.102887	0.174535	0.0846748	0.10848	-0.122659	-0.161543	-0.07828				-1	1	1	1	5.4	5.4	5.4	51.072	0	15.246
sp|Q5XI31|PIGS_RAT	-0.311455	-0.246216	-0.0833063	0.0719415	0.192483	0.0630538	0.166273	-0.0536305	0.0676999	-0.0395697	0.00726798	0.0303807	-0.0482133	-0.0474137	-0.0343828	0.0757366	-0.042852	-0.167314	-0.119199	-0.25806	-0.0347208	-0.0137448	-0.163582	-0.0789041	0.0567741	-0.117503	-0.192089	-0.171839	-0.208753	-0.0548829	0.0312894	0.132651	0.152962	-0.00845746	-0.127082	0.0138962				-1	4	4	4	11.5	11.5	11.5	61.724	0	14.657
sp|Q5XI32|CAPZB_RAT;tr|A0A0G2JYB1|A0A0G2JYB1_RAT	0.200419	0.150746	0.0233948	0.029988	-0.0471056	0.0182717	0.137391	0.0803941	0.0518551	0.0149521	0.159158	0.00193191	0.0649425	0.00409707	-0.0650174	0.00110875	-0.101714	-0.0237654	-0.012386	-0.0460998	-0.00863488	0.0358828	-0.0150942	0.0442089	-0.0224011	-0.014368	-0.0484972	-0.0244603	-0.0793455	-0.0439578	-0.0112494	-0.0489924	-0.0408683	0.0234064	-0.0491224	-0.0012962				-1	8	8	8	22.1	22.1	22.1	30.628	0	66.822
tr|A0A0G2K7W2|A0A0G2K7W2_RAT;sp|Q5XI42|AL3B1_RAT	0.066185	0.0384187	0.0765852	0.161997	0.0557155	-0.036108	0.00185002	0.0333494	0.0257919	0.0357284	-0.0581965	-0.0355727	0.109574	-0.0989805	-0.0338154	-0.117508	-0.0426627	-0.0443147	-0.00802551	0.0417452	-0.0653759	0.188782	-0.328574	0.2746	0.036901	0.111639	0.148062	-0.0220573	-0.0925326	-0.0621367	0.0490845	0.122689	-0.163725	0.0341039	0.270647	0.237815				-1	3	3	3	9	9	9	58.123	0	48.951
tr|A0A0G2KAW7|A0A0G2KAW7_RAT;sp|Q5XI72|IF4H_RAT	-0.0886999	0.0882151	-0.0103704	-0.278929	0.175182	0.136264	0.147566	-0.018407	-0.0643465	-0.0495897	-0.149576	0.0216696	-0.210563	-0.00389218	0.0690982	0.110047	0.0406874	-0.131071	-0.0535952	0.177337	0.14637	-0.223138	-0.0129914	0.0199742	0.169327	0.164504	0.0939144	-0.145995	-0.032811	-0.08275	-0.280343	0.0708807	0.00521902	0.112361	0.0388211	0.0791233				-1	4	4	4	27.3	27.3	27.3	25.496	0	27.238
sp|Q5XI73|GDIR1_RAT	0.0752253	0.0752846	0.0866377	0.097364	-0.00207506	0.0435304	0.206615	0.162519	0.224982	-0.0251923	-0.00844955	-0.0312667	-0.0182609	-0.0465214	-0.102492	0.0900169	0.171788	0.159647	0.00275259	0.0288211	-0.0251321	0.0150237	0.0899686	-0.0114912	0.0110011	0.0219149	0.0249105	-0.0587795	-0.0721573	-0.0657685	-0.0431203	-0.0949593	-0.0783989	0.166654	0.160021	0.180665				-1	12	12	12	60.8	60.8	60.8	23.407	0	290.82
sp|Q5XI78|ODO1_RAT	-0.0899697	-0.0332388	-0.036563	-0.0259423	0.0124185	-0.0235772	0.0205857	-0.0270697	0.0366886	0.102295	0.120094	0.0901426	0.0582152	0.105627	0.0908075	0.041428	-0.0156339	0.0881783	-0.142645	-0.0500315	-0.0459887	-0.0276217	-0.0154266	-0.045836	-0.0488413	-0.0166572	0.0217068	0.0967085	0.0530628	-0.003874	0.0574235	0.0773254	0.072424	0.0242428	0.146761	0.0668066				-1	19	19	19	23	23	23	116.29	0	131.36
sp|Q5XI97|AASD1_RAT	-0.3065	0.228131	0.148534	0.128475	0.143452	0.0184269	-0.0552217	-0.0972512	-0.080131	-0.194621	0.0664154	-0.0701335	0.000215918	0.0353026	-0.0423516	-0.131678	-0.0326695	0.0616442	-0.244507	0.173039	0.230494	0.0814829	0.269632	0.0807078	0.0705914	-0.0575849	-0.114732	-0.231157	0.0917055	0.155517	-0.000851287	0.029658	0.0124799	-0.0121687	-0.0303348	-0.0528065				-1	4	4	4	12.6	12.6	12.6	45.093	0	21.069
sp|Q5XIB4|UFSP2_RAT	-0.149985	0.171033	-0.250464	0.0533015	-0.0164339	-0.234794	0.0737351	0.0764146	0.0631563	-0.0485254	0.211913	-0.00706753	0.111075	-0.0556942	-0.185867	-0.0633647	-0.211115	0.0137079	-0.0648043	0.12935	-0.0733141	0.169159	-0.0578072	-0.196225	0.000424577	0.0469312	0.0816599	0.0783898	0.21453	0.0471646	0.34771	-0.0510557	-0.182434	-0.0980281	-0.110485	-0.0385869				-1	6	6	6	16.7	16.7	16.7	52.306	0	15.322
sp|Q5XIC0|ECI2_RAT	-0.264037	-0.16716	-0.102194	-0.10398	-0.108374	-0.0508147	-0.0378872	-0.0774259	0.0920847	0.0961065	0.0507831	0.16923	0.0734875	0.0525831	0.0652891	-0.0530193	-0.0711527	0.0550262	-0.047345	-0.0820149	0.0200783	-0.0426477	-0.0319159	0.0017769	0.0489945	-0.026716	0.0133157	-0.0337266	-0.0174999	0.030746	-0.00340817	-0.025525	0.124205	0.0178177	-0.0470992	-0.0135809				-1	7	7	4	22.5	22.5	13.8	43.021	0	41.791
sp|Q5XIC1|GMPPA_RAT;tr|A0A0G2K824|A0A0G2K824_RAT	-0.0868164	-0.0923855	-0.172264	0.596075	-0.14702	0.108588	-0.157912	-0.202815	-0.0593838	-0.0531429	-0.0869293	-0.0453965	0.382486	-0.156064	0.0106579	-0.122728	-0.4025	-0.216206	-0.224513	0.214767	-0.0336522	0.0244154	-0.488306	-0.116478	-0.215305	-0.0347702	-0.0397398	-0.168542	-0.134167	-0.0139563	0.200813	-0.258451	0.0812521	-0.36746	-0.580673	-0.409673				-1	4	4	4	12.6	12.6	12.6	46.191	0	5.131
sp|Q5XIC4|SPG21_RAT;tr|A0A0G2JW14|A0A0G2JW14_RAT	-0.12171	-0.0953678	-0.28599	0.0187628	0.0426144	-0.137933	-0.178155	-0.19261	0.00412283	-0.0159175	-0.131006	-0.171031	-0.00899291	0.0513333	-0.0646695	-0.115937	-0.062207	-0.0999614	0.131935	0.0824402	-0.176533	-0.0088917	0.00394031	-0.131858	-0.129573	-0.122009	0.121373	0.01489	0.0131696	-0.231639	0.205126	0.201874	0.246128	-0.0290031	-0.0770599	0.00129504				-1	2	2	2	6.9	6.9	6.9	29.576	0	4.3367
sp|Q5XIE0|AN32E_RAT	0.156993	0.153926	0.0400554	0.0523294	-0.0342926	0.0412107	-0.0126434	0.0627542	0.0518551	-0.000171497	0.0259505	0.0026131	-0.0770908	-0.0788845	0.00834528	0.0367532	0.0554696	-0.0792663	-0.0468028	-0.0299441	0.00156456	-0.0016425	-0.0781426	0.0463627	0.0814707	0.0156274	0.04041	0.00623205	0.0116914	0.0539712	0.0430395	-0.137113	-0.0927781	0.0634246	-0.0772394	0.0154637				-1	4	4	4	18.6	18.6	18.6	29.418	0	66.455
sp|Q5XIF3|NDUS4_RAT	-0.370115	-0.252839	-0.0909918	-0.239335	-0.0329621	-0.0103469	-0.0723777	0.0557563	0.0549899	-0.232264	-0.052518	0.151218	0.00549805	0.0670847	0.0594501	0.0545683	-0.0255282	0.0807307	-0.240827	-0.0172812	-0.0325845	-0.119029	-0.00131592	0.0169021	0.00762503	0.0111395	0.0791159	-0.222903	-0.0402988	0.125813	-0.104122	0.0199324	0.0119116	-0.0480717	0.00219618	0.053413				-1	2	2	2	14.3	14.3	14.3	19.74	0	18.386
sp|Q5XIF5|DEGS1_RAT	-0.103351	0.000117198	-0.0988143	0.0668265	0.0629625	-0.0474812	0.0113095	-0.151262	-0.0770923	-0.0403923	0.00500071	-0.123021	0.0326782	0.0727422	-0.172227	0.0172306	0.0314429	0.0400458	-0.0696155	0.115618	0.0896405	0.233124	0.338427	-0.0432001	0.0181491	-0.104843	-0.115468	-0.0874575	0.00434623	0.0930485	0.277243	0.234918	0.0168756	0.139763	0.0164251	-0.0300662				-1	1	1	1	5	5	5	38.055	0	4.8793
sp|Q5XIF6|TBA4A_RAT	-0.113274	-0.0306397	0.0131741	-0.0234177	-0.0186895	0.0266428	0.00541998	0.00973007	-0.0549579	-0.109243	-0.0248034	-0.0522189	-0.0718591	-0.121121	-0.0100672	0.0526959	0.0171918	-0.00598042	-0.0595991	0.04607	0.0762165	-0.00208074	-0.160516	0.00554544	-0.0456813	0.00254577	0.0121932	0.0430864	0.0538224	0.0709762	-0.00312396	-0.0774639	0.00207557	-0.0377056	-0.0265025	0.0632287				-1	15	3	3	35.7	7.6	7.6	49.924	0	45.491
sp|Q5XIG8|STRAP_RAT;tr|M0RCV0|M0RCV0_RAT	0.00528905	0.0755242	-0.219524	-0.063558	0.0278914	0.00744595	0.023017	-0.00817958	-0.0586018	-0.0526685	0.00681487	-0.0190012	-0.0364234	0.0153576	-0.00649938	0.0108398	-0.00381666	0.00210969	0.042787	0.105172	0.00377789	0.07734	-0.091627	-0.0558504	0.0459806	0.0101559	-0.0142973	0.0280576	0.0408871	0.0160651	-0.00982052	0.0335299	-0.00826021	0.0447226	-0.0782121	-0.0878102				-1	10	10	10	41.4	41.4	41.4	38.456	0	53.411
sp|Q5XIH7|PHB2_RAT;tr|A0A0G2KB63|A0A0G2KB63_RAT	-0.0147964	-0.0788781	-0.0884571	-0.0847703	-0.109609	-0.0936742	0.00750853	-0.00148371	-0.00954025	0.0820303	0.109686	0.0982388	-0.0383078	-0.00389218	0.0255458	0.0807205	0.159193	0.0652303	-0.112375	-0.0961024	-0.0578885	-0.0217217	-0.0371922	-0.101736	-0.0373176	-0.0401308	-0.0520884	0.152114	0.148499	0.155547	0.00749828	-0.0200683	0.0273145	0.144899	0.0908744	0.0499409				-1	15	15	15	51.8	51.8	51.8	33.312	0	105.08
sp|Q5XIK2|TMX2_RAT	-0.121415	-0.0384139	0.102087	-0.127781	-0.0963471	-0.0802368	-0.00941007	-0.0906563	-0.049898	0.0806259	-0.0384188	0.0395929	-0.0364234	0.0581938	0.0628502	-0.0702775	0.0188246	0.115938	-0.00591609	-0.186656	-0.0261944	-0.210404	-0.048256	-0.112027	-0.0558	-0.0825337	-0.0584572	0.0656266	0.120461	-0.0201042	-0.0924305	-0.0065164	0.0813875	-0.144801	-0.189422	-0.0448548				-1	6	6	6	19.7	19.7	19.7	33.865	0	41.136
tr|A0A0G2K0B0|A0A0G2K0B0_RAT;sp|Q5XIM5|CDV3_RAT	0.0376977	0.106768	0.11539	0.115361	0.0575009	0.0443689	-0.0264037	0.0349184	-0.0373891	0.0753201	0.153846	0.0978138	0.161584	0.0458003	0.0808848	0.00644796	-0.0582808	-0.0180162	-0.104596	-0.0359814	0.0158269	0.226966	0.110621	-0.0174401	0.105752	0.133483	0.113412	-0.0737774	-0.0752413	-0.0159235	0.115401	-0.00580671	0.110869	0.209938	0.0213236	0.0279424				-1	3	3	3	14.9	14.9	14.9	29.647	0	20.266
sp|Q5XIM7|SYK_RAT	-0.0326475	0.0230815	-0.00583211	-0.0545248	-0.0355133	-0.00182427	-0.0190068	0.0338323	-0.0144604	0.0298068	0.0252794	-0.00125134	0.0117254	0.0174926	0.0464133	-0.0179214	0.0360009	0.0192558	-0.0226118	-0.00973646	-0.0162661	0.00109401	0.0634677	0.0117311	-0.0586873	0.00325205	0.026996	0.0346133	0.0543012	0.0774807	-0.0483325	-0.0140613	-0.109541	-0.0212012	0.0498215	0.0566001				-1	12	12	12	22.2	22.2	22.2	71.622	0	70.882
sp|Q5XIM9|TCPB_RAT	0.0488946	0.0721153	0.086975	0.0602361	0.0351434	0.0165947	0.0122888	-0.0331266	-0.0678829	-0.0341759	-0.0167185	-0.0653663	-0.0529115	-0.0195667	-0.0087283	0.0152909	-0.0239585	-0.00998743	0.037939	0.0454348	0.0123392	-0.0107647	-0.0126596	-0.0166529	-0.0591298	-0.0701317	-0.018736	0.00669263	0.0032011	0.0354374	0.0825568	0.137671	0.0239372	0.0727529	0.0418546	-0.0265722				-1	23	23	23	55.1	55.1	55.1	57.458	0	318.54
sp|Q5XIN6|LETM1_RAT	-0.164485	-0.0752836	-0.111276	-0.0822063	-0.0740063	-0.0936408	-0.0233902	0.0829633	-0.0622548	0.0194697	0.055392	0.0666644	0.00840029	0.062336	0.034124	0.0151276	0.0496069	-0.00236903	-0.0665895	-0.00696675	-0.0127087	-0.0607964	0.00765181	-0.0721127	0.00480564	0.0298399	-0.0334963	0.00595909	-0.00585567	0.0348968	0.0066514	0.0195143	-0.023176	-0.0243688	-0.00262569	0.00244519				-1	15	15	15	26.9	26.9	26.9	83.059	0	146.25
sp|Q5XIP6|FEN1_RAT	-0.0678507	-0.0378031	0.0790624	-0.0108445	-0.00497576	-0.0928192	0.00689459	0.0171985	-0.0971605	-0.0489982	0.00068292	0.00771198	0.0188856	-0.0048669	0.00448266	0.0594322	0.00678977	0.0131102	-0.0408519	0.0159098	-0.0047036	0	-0.0489361	-0.0565436	-0.0125131	-0.0299496	-0.105519	-0.0770994	-0.0538791	-0.0191685	-0.117417	-0.093541	-0.231599	-0.0447494	-0.170691	-0.089831				-1	6	6	6	17.6	17.6	17.6	42.608	0	37.098
sp|Q5XIP9|TMM43_RAT	0.145643	0.265748	0.314477	0.0698592	-0.0068403	-0.0310891	0.0512813	0.219565	-0.031367	-0.107764	0.0401928	0.100468	0.116167	0.10653	-0.0304149	-0.110148	-0.00693262	-0.145495	-0.100651	-0.188791	-0.0100792	0.131692	0.0101572	-0.00590155	-0.0199586	0.0170269	-0.0393616	0.0746361	0.0232384	0.0840036	0.157214	0.0228569	0.0209755	-0.0591476	-0.0206363	-0.0192739				-1	3	3	3	11.5	11.5	11.5	44.774	0	11.32
sp|Q5XIT9|MCCB_RAT	0.115862	-0.0331465	-0.0135305	-0.0656019	0.0592396	-0.0638975	0.104251	-0.0881582	0.12125	0.0245352	0.00998414	-0.04481	0.0533313	-0.063571	0.025328	-0.00483881	-0.0557391	-0.186572	-0.0817831	-0.07178	-0.0692027	0.156941	-0.186598	0.106534	0.0485839	-0.275665	0.13265	-0.0571028	-0.122946	-0.0867549	-0.188263	0.108076	-0.0632783	0.0582615	-0.160782	0.302041				-1	7	7	7	23.6	23.6	23.6	61.516	0	38.009
sp|Q5XXR3|ARHG6_RAT;tr|D3ZWQ8|D3ZWQ8_RAT	0.0274429	0.280979	0.17921	0.0936473	0.214521	0.164444	-0.0272838	0.0595558	0.0174105	-0.0155707	0.114741	0.00442812	0.0956925	0.0729475	0.0425437	-0.0306929	0.0469955	-0.0878467	-0.0227451	0.0151313	-0.063739	0.103448	0.239312	0.0458244	0.0384181	0.0495324	0.00374655	-0.0790529	-0.048623	-0.161075	0.0470266	0.112397	0.183935	0.0484277	-0.0793053	0.0754394				-1	6	6	5	10.1	10.1	8.4	87.012	0	19.863
sp|Q60587|ECHB_RAT;tr|A0A0G2K330|A0A0G2K330_RAT	-0.11259	-0.0298295	-0.11296	-0.105514	-0.0879678	-0.134444	-0.0105284	-0.03161	-0.0326461	0.00792171	0.0419633	-0.0034155	-0.00259462	-0.0213189	0.0021601	-0.0135289	0.0291945	-0.00831337	-0.0113277	0.0339534	0.0479788	-0.0348909	-0.00615078	-0.0730476	0.0159104	0.0188444	-0.0385181	0.0290486	0.0315617	0.118473	0.0475757	0.128907	0.0886799	0.0275837	0.0185265	-0.00399302				-1	15	15	15	40	40	40	51.414	0	71.871
sp|Q6XVN8|MLP3A_RAT;tr|A0A0G2K9Q7|A0A0G2K9Q7_RAT;sp|Q62625|MLP3B_RAT;tr|Q7TQ75|Q7TQ75_RAT	-0.279934	-0.213507	-0.21015	-0.0888392	-0.138581	-0.0152463	-0.206214	-0.144962	-0.0678829	0.24154	0.241008	0.18562	0.133797	0.0742813	0.0974539	0.111371	0.202827	0.124699	-0.0626104	-0.0991893	-0.0944666	0.0490591	-0.0790686	0.0335001	0.0196861	-0.0492708	0.0482347	0.119095	0.114632	0.0117762	0.0655789	-0.0130625	0.051705	0.073157	0.112152	0.181935				-1	2	2	2	11.6	11.6	11.6	14.272	0.008988	0.91175
sp|Q62636|RAP1B_RAT	-0.113391	-0.117847	-0.068038	-0.0778285	-0.0930423	-0.0414195	-0.121744	-0.248535	-0.0258793	-0.0156863	0.0284084	-0.0927531	-0.0905986	-0.0986336	-0.119853	0.123707	0.193123	0.103265	-0.0852587	-0.0899484	-0.0103419	-0.102016	-0.164687	-0.276184	-0.0176636	-0.135287	-0.0906549	0.106227	0.0511123	0.0771149	0.133617	0.267574	0.226551	0.286766	0.317369	0.304841				-1	10	10	3	56	56	12	20.798	0	60.766
sp|Q62658|FKB1A_RAT	0.0765465	0.157907	0.122663	-0.0774029	-0.0409635	-0.0824317	0.114091	0.00456531	0.0692509	-0.0390998	0.0277385	-0.0225776	-0.0978625	-0.0679782	-0.0824001	0.0398061	0.00907341	0.119879	0.00471555	0.0516476	-0.000130326	0.109953	0.102069	0.0323054	0.0494049	0.0853297	0.17364	-0.0310806	-0.0418152	0.125198	-0.0859122	-0.112211	-0.0926558	-0.0827131	-0.0678903	-0.00444059				-1	2	2	2	25	25	25	11.922	0	69.467
sp|Q62703|RCN2_RAT	-0.0150158	-0.038488	-0.105292	-0.0371037	-0.101916	-0.0897051	0.0207074	-0.0117884	-0.00614364	0.126474	0.0663067	0.0317163	0.0302476	0.0234538	0.00735298	0.0671176	0.105449	0.0655621	0.0111094	0.0284354	-0.0359239	-0.00614142	0.0292931	0.0426993	-0.0443375	0.0306715	0.0296333	0.0257535	0.0482313	-0.0905029	-0.0476873	0.0400058	-0.0772499	0.135383	0.138283	0.189024				-1	9	9	9	38.4	38.4	38.4	37.432	0	106.17
sp|Q62720|ZNT1_RAT	0.0516714	-0.387439	-0.368982	0.162828	-0.207253	-0.198072	-0.240212	-0.214382	-0.0578202	0.00803538	-0.0539355	-0.294229	0.100335	0.00893372	-0.185574	-0.277248	-0.217701	-0.0237468	0.117252	-0.00802128	-0.256253	0.0845824	-0.314876	-0.186271	-0.272352	-0.231404	-0.0816088	-0.0267103	-0.192564	-0.214523	0.264901	-0.170496	-0.218705	-0.290006	-0.239048	-0.0626052				-1	3	3	3	6.5	6.5	6.5	55.142	0	1.9048
sp|Q62733|LAP2_RAT	0.0956277	0.0611316	0.0529912	0.0695489	0.0807908	0.0127833	-0.084758	-0.0211633	-0.00325658	0.0774881	0.0920631	0.152037	0.0317276	0.065022	0.130235	-0.108704	-0.00608385	0.0418225	-0.0550937	-0.00170583	-0.000913382	0.175277	0.0858436	-0.0485916	-0.025424	0.0573075	-0.0128682	-0.100809	-0.00487521	-0.107708	-0.0371115	-0.0795683	0.0813875	0.0105202	0.0961901	-0.0582071				-1	7	7	7	19	19	19	50.277	0	25.784
sp|Q62737|CY24A_RAT	-0.334484	-0.0982407	-0.134639	0.122788	0.125123	-0.922189	0.352166	0.387401	0.0359564	0.0623526	0.0461595	0.28089	0.0529148	0.0425541	0.251683	0.321475	0.374691	-0.162395	-0.0110632	-0.0343689	0.0712587	-0.0766352	-0.0815019	-0.300065	0.0375908	0.0918526	-0.343894	-0.0836576	-0.101036	0.169344	-0.124868	-0.0858101	0.208193	0.425452	0.328591	-0.129672				-1	2	2	2	19.8	19.8	19.8	20.75	0	23.326
tr|G3V637|G3V637_RAT;sp|Q62753|STXB2_RAT	0.158906	0.00285481	0.204421	0.0616636	0.136993	0.105348	0.0887834	-0.0147817	0.0947819	0.0500407	0.0191134	-0.0338255	-0.00530222	-0.018582	0.0407129	-0.0429552	0.0185889	-0.043429	0.0181228	0.0329283	-0.0269916	0.0841696	0.0592663	0.028715	0.00973599	0.00551005	0.00896123	-0.027985	-0.0302362	-0.00241052	0.0318446	0.0800023	-0.0598848	-0.0662971	-0.083536	-0.00938742				-1	10	10	10	20.5	20.5	20.5	66.653	0	55.029
sp|Q62760|TOM20_RAT	0.000506312	-0.158441	-0.343471	-0.169774	-0.00610968	-0.129553	-0.0952666	-0.0430238	-0.119006	-0.144435	-0.0492159	-0.0338255	0.0730768	0.078582	0.048237	-0.079527	-0.0369411	-0.0584832	0.0176045	0.0336971	0.0454531	-0.0515801	0.0852239	-0.145683	-0.0829103	0.0887945	-0.121815	0.0454958	-0.0389953	0.0466773	0.0294839	0.158335	0.0906991	-0.172805	-0.168012	-0.115786				-1	1	1	1	9	9	9	16.284	0	4.5134
sp|Q62780|DDX46_RAT	-0.00816104	-0.0437565	0.0909151	0.0189159	-0.0817314	0.0229507	0.00652601	0.0500379	0.0430172	0.06727	-0.00993904	0.0371569	0.0263287	-0.000864029	0.0383401	-0.00244953	0.0446822	0.0179385	0.0754038	-0.0326242	-0.00378782	0.0541276	-0.0170892	0.00465956	0.0146495	0.0421275	-0.0084473	-0.00234075	0.0668556	-0.00294864	0.0665273	-0.0166328	-0.0652702	0.0487017	0.0327349	0.0658443				-1	6	6	6	5.8	5.8	5.8	117.38	0	17.84
sp|Q62785|HAP28_RAT	0.00608164	-0.000730351	0.0151957	0.000845127	0.0651385	-0.00421809	0.0601864	0.0352803	-0.00702345	-0.0611099	0.0454978	0.000341147	0.0829002	0.0344595	0.065395	-0.00572215	0.0383997	0.0765765	-0.0600092	0.0357454	-0.0373957	-0.0754817	0.0231584	-0.0944806	-0.0685861	-0.0284763	-0.0400746	-0.0136089	-0.0266007	0.0585878	-0.0906321	0.017002	-0.0348685	0.0747728	0.0503692	0.126047				-1	6	6	6	42	42	42	20.605	0	40.722
sp|Q62818|EI2BB_RAT;tr|F7EVX2|F7EVX2_RAT	0.0209518	-0.123807	0.0743417	0.144	0.0304693	0.119711	-0.0788805	-0.0855331	-0.0134497	-0.0909889	-0.0486269	-0.0679863	0.0209098	-0.142294	0.0543349	-0.108229	0.117352	-0.0752744	0.124372	-0.0810437	0.0685248	-0.039495	-0.290676	-0.0598988	0.0053699	0.121692	0.0419234	0.0824736	0.0125242	-0.0318616	-0.00825051	-0.248275	-0.0445423	0.0270274	0.0410279	-0.0460582				-1	1	1	1	5.1	5.1	5.1	38.875	0	4.7376
sp|Q62824|EXOC4_RAT;tr|M0RBF8|M0RBF8_RAT;tr|M0R649|M0R649_RAT	0.0548436	0.0892323	-0.34667	0.150443	0.306355	0.986309	0.0468677	-0.0411152	-0.168174	-0.0222874	-0.114273	-0.199867	0.0240999	0.0468459	0.68138	-0.246126	-0.116016	-0.187299	0.0741581	-0.0588828	-0.233114	0.124984	0.355318	0.233793	0.0290132	-0.0275525	-0.200878	-0.0907017	-0.0360053	-0.187203	0.0712605	0.110042	0.866916	-0.240292	-0.200801	-0.266835				-1	3	3	3	4.5	4.5	4.5	110.55	0	8.9292
tr|F1LV13|F1LV13_RAT;sp|Q62826|HNRPM_RAT;tr|F1M3D3|F1M3D3_RAT	0.060248	0.0691624	0.0501919	-0.0179731	0.0277852	-0.00402898	0.0682132	-0.00160743	0.110049	0.00905801	0	0.0867202	-0.00660378	0.00107935	-0.00271836	0.0329952	0.0599701	0.053248	-0.0179547	-0.0256662	-0.0558532	-0.00746095	0.00993946	-0.00712937	0.0152101	0.00254577	0.000212358	0.040523	-0.00773244	0.00233948	0.0250298	0.0282726	0.00536176	0.151677	0.112283	0.113327				-1	28	28	28	48.1	48.1	48.1	73.721	0	124.83
[truncated: 1,220 more rows]
[truncated: 5 more columns]

## Sheet: SII Table 2
Supplement II Table S2: Identified proteins in the cell culture supernatant of NR8383 rat alveolar macrophages treated with Printex-90, SiC Fibers, and Mitsui-7 (22.5 µg/mL, 18 h).
[truncated: 755 more rows]
[truncated: 5 more columns]

## Sheet: SII Table 3
Supplement II Table S3: Identified proteins in the cell lysate of NR8383 rat alveolar macrophages treated with Mitsui-7 (22.5 µg/mL, 18 h). Proteins significantly altered compared to controls (t-test, FDR 0.05, s0=0.1) are indicated in Column A.
[truncated: 2,099 more rows]
[truncated: 2 more columns]

## Sheet: SII Table 4
Supplement II Table S4: Identified proteins in the cell lysate of NR8383 rat alveolar macrophages treated with Printex-90 (22.5 µg/mL, 18 h). Proteins significantly altered compared to controls (t-test, FDR 0.05, s0=0.1) are indicated in Column A.
[truncated: 2,099 more rows]
[truncated: 2 more columns]

[truncated: 8 more sheets: SII Table 5, SII Table 6, SII Table 7, SII Table 8, SII Table9, SII Table10, SII Table 11, SII Table 12]
